# Supplementary material for: Exploring the Regulation Mechanism of Xihuang Pill, Olibanum and β-Boswellic Acid on the Biomolecular Network of Triple-Negative Breast Cancer Based on Transcriptomics and Chemical Informatics Methodology
Source: Front Pharmacol. 2020 Jun 11;11:825. doi: 10.3389/fphar.2020.00825 (PMC7300251; doi:10.3389/fphar.2020.00825)
Supplement: Supplementary file 1 [file DataSheet_1.zip › Table S1.XLSX]

## Sheet: Sheet1
Table S1 Potential targets of XHP
Compounds	Compounds Targets
(13E,17E,21E)-8-hydroxypolypodo-13,17,21-trien-3-one	TRPV1
	FAAH
	TRPV4
	TRPV2
	CNR1
	SRD5A1
	SRD5A2
	CCR1
	CCR3
	CCR5
	CCRL2
	CCR2
	MAPT
	NR1H4
	PTPN2
	GGPS1
	LSS
	SQLE
(13E,17E,21E)-polypodo-13,17,21-triene-3,18-diol	AR
	CHRM4
	CHRM5
	CHRM1
	CHRM3
	SLC6A4
	SLC6A2
	SLC6A9
	SLC6A3
	SLC6A5
	SLC6A7
	SLC6A14
	CHRM2
	BCHE
	ACHE
	SQLE
	TTL
	GGPS1
	LSS
	IL1B
(16S, 20R)-dihydroxydammar-24-en-3-one	AR
	PTGS1
	PTGS2
	FNTA
	FAAH
	NR3C1
	NR3C2
	PPARG
	PPARD
	PPARA
	MMP1
	MMP3
	MMP12
	MMP13
	MMP10
	FNTB
	CES2
	GPBAR1
(20R)-3β-acetoxy-16β-dihydroxydammar-24-ene	FAAH
	CYP19A1
	MAPT
	NR3C1
	NR3C2
	HSD11B1
	HSD11B2
	HSD11B1L
	CYP17A1
	PTGS2
	PTGS1
	TDP1
	MBNL1
	MBNL2
	MBNL3
	TAS2R31
	PTPN2
	GPBAR1
	PTPN1
	SLC10A1
(20S)-3β,12β,16β,25-pentahydroxydammar-23-ene	CYP19A1
	LDLR
	VLDLR
	LRP8
	AR
	ESR1
	SLC6A2
	SLC6A4
	SLC6A3
	ESR2
	SLC6A9
	SLC6A7
	SLC6A14
	SLC6A5
	MAPT
	HSD11B2
(20S)-3β-acetoxy-12β,16β,25-tetrahydroxydammar-23-ene	HMGCR
	PTGS2
	PTGS1
	PTPN2
	PTPN1
	MBNL1
	MBNL2
	MBNL3
	AR
	HSD11B1
	HSD11B1L
	HTR1A
	DRD2
	HTR1B
	MAPT
	PTPN2
	TAS2R31
	HSD11B2
	PTPN1
	GPBAR1
(3R,20S)-3,20-dihydroxydammar- 24-ene	LDLR
	VLDLR
	LRP8
	CYP19A1
	SLC6A2
	SLC6A3
	SLC6A4
	CHRM2
	AR
	CHRM1
	CHRM4
	CHRM5
	CHRM3
	TDP1
	MAPT
	GPBAR1
(8R)-3-oxo-8-hydroxy-polypoda -13E,17E,21-triene	AR
	PRKCH
	PRKCE
	FAAH
	PTPN2
	PTPN1
	NR3C1
	NR3C2
	CNR1
	ESR1
	ESR2
	CYP19A1
	MMP3
	MMP13
	MMP1
	TTL
	GGPS1
	LSS
	SQLE
11-keto-β-boswellic acid	ALOX5
	PTPN1
	PTPN2
	PTGES
	HSD11B1
	HSD11B2
	AR
	PRKCH
	CDC25A
	PTPN11
	AKR1B10
	NOS2
	PREP
	SERPINA6
	SHBG
	PGR
	CYP19A1
	NPC1L1
	NR3C1
	SIGMAR1
	CYP17A1
	SLC6A3
	ADORA3
	MAPK3
	BACE1
	BCHE
	FNTB
	FNTA
	NR3C2
	SRD5A2
	CES2
	PTPN6
	ESR2
	IDO1
	RORA
	CD81
	CES1
	FABP4
	FABP3
	FABP5
	PPARG
	PPARA
	FAAH
	TERT
	PPARD
	FABP1
	NR1H3
	ESR1
	SLC6A4
	FDFT1
	LTB4R
	PDE4D
	SRD5A1
	NR1I2
	HSD17B3
	SCD
	NR1I3
	RORC
	POLB
	PTPRF
	PLA2G1B
	CDC25B
	ACP1
	HMGCR
	HSD17B2
	G6PD
	CYP51A1
	GPBAR1
	PTGS1
	FFAR1
	TNF
	PTGER2
	TOP1
	TOP2A
	IL6
	ADAM17
	GLUL
	PTGIR
	KEAP1
	PTGS2
	CNR2
	TBXA2R
	PTGER4
	TBXAS1
	GCGR
	GIPR
	CNR1
	UBLCP1
	CCKBR
	PTGDR
	PTGDR2
	PTGER1
	PLA2G4A
	CYP26A1
	AKR1C3
	CYP2C19
	AKR1C2
	AKR1C1
	MMP13
	MMP3
	MMP1
	ALOX5
	KDR
	PLCG1
11α-hydroxypregna-4,17(20)-trans-diene-3,16-dione	MAPT
	NR1I2
	NR3C1
	PGR
	NR3C2
	AR
	NR1H4
	CYP17A1
	CYP19A1
	SRD5A1
	ESR1
	FABP1
	ESR2
	SIGMAR1
	MBNL1
	SERPINA6
	SHBG
	HSD11B2
	SLC22A3
	ADCY10
	SLC22A1
	SRD5A2
	GLUL
	HSD3B1
15α-hydroxymansumbinone	CYP19A1
	CYP17A1
	TRPV1
	TRPV4
	TRPV2
	FAAH
	SRD5A1
	SRD5A2
	CCR1
	CCR2
	CCR3
	CCR5
	CCRL2
	AR
	CNR1
16-hydroperoxymansumbin-13(17)-en-3β-ol	CYP17A1
	ESR1
	AR
	SLC6A2
	SLC6A4
	SLC6A3
	ESR2
	SLC6A9
	SLC6A7
	SLC6A14
	SLC6A5
	NR1I3
	CHRM3
	CHRM4
	CHRM5
	CD81
	FUT5
	ST3GAL3
	IL1B
	PTPN1
	ST3GAL1
	ST6GAL1
	PLCG1
	PTPN2
	AKR1B10
	HSD11B2
	GPBAR1
1α-acetoxy-9,19-cyclolanost-24-en-3β-ol	CNR1
	PTGS2
	PTGS1
	CNR2
	AR
	CYP19A1
	LSS
	MAPT
	PRKCG
	PRKCB
	PRKCA
	PRKCQ
	PRKCD
	MBNL1
	MBNL2
	EBP
2-methoxyfuranoguaia-9-ene-8-one	MAPT
	PRKDC
	SLC6A3
	SLC6A2
	SLC6A4
	SLC6A9
	SLC6A5
	SLC6A7
	SLC6A14
	PIK3CD
	PIK3CA
	PIK3CB
	MTOR
	PIK3R1
	PIK3CG
	PIK3CA
28-acetoxy-15α-hydroxymansumbinone	HMGCR
	MAPT
	PPARG
	PPARD
	PPARA
	AR
	CYP17A1
	CYP19A1
	PTGS1
	PTGS2
	PTAFR
	HSD11B1
	HSD11B1L
	NR3C1
	NR3C2
3-methoxyfuranoguaia-9- en-8-one	MAPT
	PRKDC
	NOS2
	NOS3
	NOS1
	PIK3CD
	PIK3CA
	PIK3CB
	PIK3CG
	PIK3R1
	MTOR
	PLK1
	MYLK
	PLK3
	PLK2
	PIK3CA
3-oxo-tirucallic acid	POLB
	PTPN2
	PTPN1
	TOP2A
	TOP2B
	HSD11B1
	HSD11B1L
	NOS2
	NOS3
	NOS1
	PTPN6
	PTPN11
	CDC25A
	CDC25B
	PREP
	PIN1
	PTGES
35833-62-6	ODC1
	PTGS1
	PTGS2
	NR3C1
	NR3C2
	CYP2C9
	CYP2C19
	CYP2E1
	CYP2C8
	CYP2A6
	CYP2B6
	CYP2A7
	CYP2F1
	CYP2C18
	CYP2A13
	NDUFA4
	EDNRA
	EDNRB
	TAS2R31
	NR0B1
	ABCB1
	F3
	TOP2B
	HDAC3
3β- hydroxydammar-24-ene	AR
	HSD11B1
	HSD11B2
	HSD11B1L
	PTPN2
	PTPN1
	PTGS2
	PTGS1
	PTAFR
	PRKCA
	PRKCQ
	PRKCD
	PRKCG
	PRKCB
	HTR1A
	TAS2R31
	GPBAR1
3β-acetoxy-16β,20(R)-dihydroxydammar-24-ene	NR1H2
	NR1H3
	CYP17A1
	AR
	HMGCR
	CNR1
	CNR2
	ESR1
	ESR2
	PPARG
	PPARD
	PPARA
	PRKCG
	PRKCB
	PRKCA
	PTPN1
	PTPN2
4,17(20)-(cis)-pregnadiene-3,16-dione	MAPT
	NR1I2
	NR3C1
	PGR
	NR3C2
	AR
	NR1H4
	CYP19A1
	CYP17A1
	ESR1
	FABP1
	ESR2
	SIGMAR1
	SRD5A1
	SRD5A2
	SERPINA6
	SRD5A2
	SHBG
	CYP19A1
	HSD3B1
	SRD5A1
	CYP17A1
	ADCY10
	G6PD
	SLC22A3
	HSD11B2
	SLC22A1
	AR
	NR3C2
	NR3C1
	ABCC4
	HSD17B1
	HSD17B3
	PGR
	GLUL
	TDP1
	NR1I2
	GPBAR1
7β,15β- dihydroxypregn-4-ene-3,16-dione	CYP19A1
	AR
	NR3C1
	NR3C2
	MAPT
	SLC6A2
	MAPK3
	MAPK1
	SLC6A4
	ADORA3
	SLC6A9
	SLC6A3
	MAPK7
	MAPK6
	SLC6A5
	SRD5A2
	SERPINA6
	SHBG
	HSD3B1
	SRD5A1
	CYP19A1
	CYP17A1
	ADCY10
	SLC22A3
	NPC1L1
	HSD11B2
	SLC22A1
	RORA
	G6PD
	TDP1
Acetyl-11-keto-β-boswellic acid	ALOX5
	PTGES
	PREP
	HSD11B1
	HSD11B2
	KDR
	ALOX5
	F2
	HSD17B2
	PTPN1
	AR
	CYP17A1
	BCL2L1
	CES2
	NR3C1
	SERPINA6
	NR3C2
	PGR
	SHBG
	CYP2C19
	AKR1C3
	AKR1C2
	AKR1C1
	IKBKB
	NOS2
	CYP19A1
	HMGCR
	FNTB
	FNTA
	CDC25A
	PTGS2
	ALOX5AP
	PTPN2
	EPAS1
	PLA2G2A
	PTGDR2
	GSK3B
	EDNRB
	EDNRA
	PRSS1
	CTRC
	TERT
	PRKCA
	ABCB1
	MMP2
	TLR9
	PRKCD
	PRKCQ
	SRD5A1
	CNR1
	AGTR1
	CNR2
	F9
	TRPM8
	MC4R
	MC1R
	MC5R
	MDM2
	MMP3
	LTB4R
	TBXAS1
	PPARG
	NR1H3
	CCKBR
	NR1H2
	PLA2G4A
	PPARD
	PTGER4
	PTGER2
	FDFT1
	TBXA2R
	MMP13
	MMP1
	MMP7
	PTGDR
	TAS2R31
	CES1
	ACE
	PTGER1
	TACR1
	FFAR1
	PTGER3
	RXRB
	RXRG
	RXRA
	F10
	FAAH
	PTGIR
	CASR
	PPARA
	ENPP2
	CTSB
	CXCR2
	ATP12A
	MME
	GCGR
	NR1H4
	ITGA4
	MMP8
	PRKAG1
	PGGT1B
	ITGAV
	ITGB1
	PRKAB1
	ITGB3
	PRKAA2
	AKR1B10
	PLCG1
	ACP1
Acetyl-alpha-boswellic acid	ALOX5
	ALOX15
	ALOX12
	PREP
	ALOX15B
	ALOX12B
	ALOXE3
	PTPN2
	PTPN1
	F2
	PRSS1
	CTRC
	PRSS2
	PRSS3
	CELA2A
	CD81
	HSD11B2
	PTPN6
	AKR1B10
	PLCG1
	TAS2R31
	POLB
	ACP1
	HSD11B1
Allantoin	SIGMAR1
	EPHX1
	DAO
	CA2
	CA1
	CA12
	CA9
	PTPN1
	EGFR
	PTGS2
	METAP1
	TGM2
	F13A1
	MME
	MPO
	AHCY
	PFKFB3
	EDNRA
	PFKFB4
	ALPL
	PIM1
	PIM3
	MMP9
	GPR35
	PDE5A
	HDAC6
	PDE4D
	HDAC1
	PTK2B
	AKR1B1
	ALOX5
	AKR1A1
	ADORA1
	ADORA2A
	SOAT1
	MAPK9
	OXTR
	CES2
	ACE
	TYMP
	INPP5A
	CDK5R1
	PLAA
	CCR1
	CCR4
	CCR2
	ESR2
	MET
	CHRM1
	FBP1
	RPS6KA5
	MCL1
	IDO1
	BCL2
	ADORA2B
	ADORA3
	KDM4C
	IMPDH2
	NFKBIA
	PLK1
	RELA
	MAPK10
	NOTUM
	FASN
	UCHL3
	SLC22A12
	NISCH
	TERT
	PIM2
	CDC7
	IGF1R
	GSK3B
	PDE7A
	CES1
	TLR9
	NAMPT
	IKBKB
	AOC3
	MKNK1
	SLC6A4
	PARP14
	PARP15
	PARP10
	ALOX15
	PARP1
	CHEK1
	MMP1
	MMP2
	MERTK
	TLR4
	CXCR2
	MGMT
	MAPK1
	AKT1
	MAOB
	CASP3
	CCNC
	PIK3CD
	PRKDC
	PIK3CG
	CDK5
	CDK8
	SNCA
	AR
	GLI3
	RGS12
	CYP19A1
	ESR1
	VDR
	S1PR3
	FKBP1A
	EIF4G1
	F11
	F12
	KLK5
	CYP3A4
	GNAI1
	ALOX15B
	HPGD
	CASP7
	HBB
	CASP1
	TP53
	PTGER2
	USP2
	ALDH1A1
	F2
	MDM2
	NCF1
	NPY1R
	WEE1
	NPY2R
	RAD51
	GNAO1
	RGS4
	EIF2AK3
	RGS8
	CBFB
	RUNX1
	RGS19
	RGS7
	TNFSF10
	RGS16
	JAK2
	ALOX12
	MCOLN3
	SLC12A5
	SMN2
	MAPT
	NPSR1
	GLA
	THRB
	HTT
	VCP
	RBBP9
	S1PR4
	KCNH2
	MAP3K3
	MAP4K2
	UBE2N
	NOD2
	PHOSPHO1
	NOD1
	PKM
	DUSP3
	CTNNB1
	KLF5
	MEN1
	KMT2A
	OPRK1
	PTPN22
	HSP90AA1
	PLEC
	NPBWR1
	GALK1
	GPR55
	GSTO1
	PPP5C
	EIF4H
	UBA2
	SAE1
	UBE2I
	PABPC1
	NLRP1
	CACNA1B
	GBA
	GAA
	BCL2L1
	PPME1
	LYPLA1
	PPP1CA
	NR2E3
	BCL2L11
	GAPDH
	APLNR
	ALPI
	BLM
	SENP8
	SENP6
	ITGA4
	HHV8GK18_gp81
	KCNQ1
	GSK3A
	STK33
	MBNL1
	RXFP1
	HDAC3
	PREPL
	AHR
	AVPR1A
	NLRP3
	IDE
	SENP7
	HCRTR1
	CACNA1H
	SLC6A3
	PLA2G7
	FURIN
	PADI4
	RAB9A
	NPC1
	POLB
	DRD2
	GFER
	MDM4
	ATM
	L3MBTL1
	EYA2
	GRK2
	MITF
	SLC5A7
	APAF1
	ADRB2
	PAFAH1B2
	PAFAH2
	TSG101
	PAFAH1B3
	TNNI3
	TNNT2
	TNNC1
	APOBEC3A
	APOBEC3G
	NTSR1
	TRHR
	CTDSP1
	CCR6
	HKDC1
	KAT2A
	OPRM1
	OPRD1
	BAZ2B
	DAGLB
	CFTR
	GOPC
	NFE2L2
	ATG4B
	ATAD5
	ARRB1
	KEAP1
	HTR5A
	DRD1
	PRKAR2B
	PRKACB
	NR0B1
	HTRA1
	TSHR
	CCT2
	USP1
	PIN1
	SMPD1
	KPNB1
	SNUPN
	RAN
	TRPV1
	MC4R
	CBX1
	FXN
	NCOA3
	NCOA1
	DNMT1
	CRHBP
	CRHR2
	UCHL5
	PSMD14
	POLK
	POLH
	POLI
	MRGPRX1
	PTPN5
	RIN1
	ABL1
	FEN1
	SMAD3
	ABCB6
	IDH1
	CXCR6
	PLIN5
	ABHD5
	APOBEC3F
	RAD54L
	vif
	NR5A2
	KCNK3
	SUMO1
	ARNT
	TACC3
	CHRM5
	CHRM4
	LARGE1
	GLS
	GLP1R
	BRCA1
	ERG
	HOXA9
	PINK1
	PRKN
	RIPK2
	GNAS
	CGA
	GMNN
	EPAS1
	RACGAP1
	ASAP1
	TNFRSF10B
	MCOLN1
	env
	TAAR1
	ACP1
	ATXN2
	GPR183
	vpr
	MMP14
	FGF22
	UBE2M
	NAE1
	RAD52
	MLLT3
	PDIA6
	GALR3
	RBBP8
	SIX1
	WRN
	TRA
	MARVELD2
	NCOA2
	COPS5
	SMARCA2
	KLK7
	DRD3
	TARDBP
	PIP4K2A
	SIRT5
	S100A4
	ERAP1
	PRMT1
	MBD2
	NR2F2
	TDP1
	CASP6
	UHRF1
	ADAM10
	PRNP
	NR3C1
	ADAM17
	TDP2
	PLCG1
	PLCB3
	RAPGEF3
	RAPGEF4
	PPARG
	PLA2G3
	HSPB1
	NR1H4
	PPARD
	IL1B
	PSIP1
	SLCO1B3
	SLCO1B1
	SIAE
	ATF6
	NFKB1
	JUN
	RXRA
	PGD
	RARA
	GALC
	ESRRA
	NR1I3
	HIF1A
	HDAC9
	CGAS
	IFNG
	PI4K2A
	GPR32
	PGR
	SMAD2
	NR1I2
	YAP1
	PTH1R
	ABCB1
	APP
alpha-Boswellic acid	PTGES
	PREP
	MGST1
	PTPN2
	PTPN1
	ALOX5
	ALOX15
	ALOX12
	ALOX15B
	ALOX12B
	ALOXE3
	PTPN6
	PTPN11
	POLB
	HSD11B1
	CD81
	HSD11B2
	PLCG1
	AKR1B10
	ACP1
Androst-4-ene-3,17-dione	SRD5A1
	SRD5A2
	AR
	CYP19A1
	SERPINA6
	SHBG
	HSD17B3
	NR1I3
	CYP17A1
	NR3C2
	NR3C1
	PGR
	SIGMAR1
	FABP1
	NR1I2
	NPC1L1
	ESR1
	ESR2
	HSD11B1
	CCR5
	SLC6A3
	CDC25A
	HSD11B2
	NOS2
	PTPN11
	AKR1B10
	MAPK3
	RORA
	EPHX2
	PTGS1
	ADORA3
	ALOX5
	PTPN2
	TRPV1
	BCHE
	MTNR1A
	PTGES
	FNTB
	FNTA
	TRPA1
	FDFT1
	EPHX1
	MTNR1B
	ALDH2
	CES1
	PTPN1
	CTSD
	PSMB5
	FAAH
	NQO2
	PARP1
	CES2
	MMP3
	MMP9
	MMP1
	SLC6A4
	P2RX7
	BACE1
	CAPN1
	PTPN6
	CYP11B2
	CTSK
	BRD3
	CDC7
	MAOA
	MAOB
	C5AR1
	PRKCH
	SCN2A
	SCN10A
	HSP90AA1
	HMGCR
	G6PD
	CYP51A1
	CFD
	HRH1
	PTAFR
	CDK8
	CTSL
	CTSB
	ADH1A
	CHRM1
	HTR2C
	ADH1B
	ADH1C
	CACNA1H
	MPO
	ROCK2
	PARP2
	POLB
	STAT3
	PSEN2
	DPP4
	KCNA5
	PRKCQ
	TRPM8
	CACNA1B
	PABPC1
	ABCG2
	PPARG
	CTSS
	PSENEN
	NCSTN
	APH1A
	PSEN1
	APH1B
	SRD5A1
	HSD3B1
	ADCY10
	HSD17B1
	STS
	SLC22A3
	ATP12A
	ABCC4
	SLC22A1
	GPBAR1
	GLUL
	SLCO1B1
	IL6
	RGS4
	SMN2
	ALDH1A1
	MBNL1
	NPSR1
	SMAD3
	RAN
	SNUPN
	KPNB1
	RXRA
	LMNA
	GLI3
	VDR
	TDP1
	NR1H4
	GMNN
	SMAD2
	RARA
	ESRRA
	NFE2L2
	KCNH2
	PPARD
	NFKB1
	RORC
	TARDBP
	MAPK1
	CXCL8
	PMP22
	POLI
	BLM
	S1PR3
	DUSP1
	YWHAG
	CDC25B
	HSP90AB1
	BAP1
	RELA
	NFKBIA
	S1PR1
	FPR1
	FPR2
	PRKACA
	NR5A1
	HTT
	ALPL
	PTPN7
	ITGA4
	C1S
	HTR1A
	MMP13
	HTR1E
	HSPA8
	CTSG
	MAPT
	MMP14
	PTPN22
	NCOA1
	F12
	F11
	MAPK10
	NCOA3
	RAC1
	HRAS
	NPY2R
	EIF4G1
	GBA
	PRKD1
	GALR2
	ABCC1
	RGS12
	GNAI1
	KLK5
	CYP3A4
	ALOX15B
	HPGD
	ALOX15
	CASP7
	CASP1
	HIF1A
	TP53
	STAT1
	THPO
	TSHR
	HBB
	PTGER2
	USP2
	GLA
	PKM
	BCL2
	BCL2L10
	BCL2L2
	BCL2L1
	BCL2A1
	MCL1
	NPY1R
	F2
	HSPA1A
	MPI
	DLD
	INS
	APP
	NCF1
	WEE1
	ABCB1
	RAD51
	GNAO1
	EIF2AK3
	RGS8
	RGS19
	CBFB
	RUNX1
	RGS7
	RGS16
	TNFSF10
	JAK2
	ALOX12
	MCOLN3
	SLC12A5
	GAA
	THRB
	VCP
	RBBP9
	S1PR4
	MAP3K3
	MAP4K2
	NOD2
	PHOSPHO1
	NOD1
	DUSP3
	KLF5
	MEN1
	KMT2A
	OPRK1
	PLEC
	NPBWR1
	GALK1
	GPR55
	GSTO1
	PPP5C
	EIF4H
	UBA2
	SAE1
	UBE2I
	GPR35
	NLRP1
	GSK3B
	PPME1
	LYPLA1
	TUBB
	PPP1CA
	NR2E3
	PTBP1
	OXTR
	BCL2L11
	GAPDH
	APLNR
	ALPI
	SENP8
	SENP6
	HHV8GK18_gp81
	KCNQ1
	GSK3A
	STK33
	RXFP1
	HDAC3
	AHR
	PREPL
	AVPR1A
	NLRP3
	AKR1C3
	IDE
	SENP7
	HCRTR1
	PADI4
	PLA2G7
	FURIN
	CASP3
	MAP1LC3A
	UBE2N
	RAB9A
	NPC1
	DRD2
	MDM2
	MDM4
	ATM
	L3MBTL1
	GRK2
	EYA2
	CDK5R1
	CDK5
	MITF
	MPHOSPH8
	SLC5A7
	APAF1
	ADRB2
	PAFAH1B2
	PAFAH2
	TSG101
	PAFAH1B3
	TNNI3
	TNNT2
	TNNC1
	APOBEC3A
	APOBEC3G
	ABHD5
	PLIN5
	PLIN1
	NTSR1
	TRHR
	CTDSP1
	CCR6
	HKDC1
	KAT2A
	OPRM1
	OPRD1
	BAZ2B
	CFTR
	GOPC
	DAGLB
	ATAD5
	ATG4B
	ARRB1
	KEAP1
	HTR5A
	DRD1
	PRKAR2B
	PRKACB
	TLR9
	NR0B1
	HTRA1
	CCT2
	USP1
	PIN1
	SMPD1
	MC4R
	CBX1
	FXN
	P4HB
	DNMT1
	CRHBP
	CRHR2
	UCHL5
	PSMD14
	POLK
	ABCB6
	POLH
	MRGPRX1
	PTPN5
	RIN1
	ABL1
	HOXA9
	FEN1
	IDH1
	CXCR6
	TLR3
	FASN
	APOBEC3F
	RAD54L
	vif
	NR5A2
	KCNK3
	SUMO1
	ARNT
	TACC3
	CHRM5
	CHRM4
	LARGE1
	GLS
	GLP1R
	BRCA1
	ERG
	PINK1
	PRKN
	RIPK2
	GNAS
	RACGAP1
	EPAS1
	ASAP1
	TNFRSF10B
	MCOLN1
	env
	TAAR1
	ACP1
	AKT1
	ATXN2
	GPR183
	vpr
	FGF22
	RAD52
	UBE2M
	NAE1
	MLLT3
	PDIA6
	RBBP8
	SIX1
	TNF
	PPARA
	WRN
	TRA
	MARVELD2
	NCOA2
	COPS5
	SMARCA2
	KLK7
	DRD3
	SNCA
	PIP4K2A
	SIRT5
	PAX8
	S100A4
	ERAP1
	PRMT1
	MBD2
	NR2F2
	CASP6
	SELE
	UHRF1
	PLK1
	ADAM10
	PRNP
	ADAM17
	TDP2
	PLCG1
	PLCB3
	RAPGEF3
	RAPGEF4
	PLA2G3
	HSPB1
	IL1B
	PSIP1
	SIAE
	ATF6
	JUN
	GALC
	HDAC9
	IFNG
	PI4K2A
	GPR32
	YAP1
	PTH1R
beta-Boswellic acid	PTGES
	PREP
	MGST1
	PTPN2
	PTPN1
	ALOX5
	ALOX15
	ALOX12
	ALOX15B
	ALOX12B
	ALOXE3
	PTPN6
	PTPN11
	POLB
	AKR1B10
	PTGES
	KAT2A
	BAZ2B
	F11
	EIF4G1
	F12
	KLK5
	RGS12
	GNAI1
	PTGER2
	MCL1
	F2
	MDM2
	NCF1
	RAD51
	GNAO1
	RGS4
	RGS8
	RGS19
	CBFB
	RUNX1
	RGS7
	RGS16
	TNFSF10
	MAPK1
	SLC12A5
	MAPT
	NPSR1
	GLA
	THRB
	HTT
	KCNH2
	MAP3K3
	MAP4K2
	NOD2
	PHOSPHO1
	NOD1
	PKM
	DUSP3
	CTNNB1
	KMT2A
	MEN1
	OPRK1
	PTPN22
	PLEC
	GALK1
	CTSL
	KCNJ1
	GPR55
	GSTO1
	PPP5C
	EIF4H
	UBA2
	SAE1
	UBE2I
	PABPC1
	GPR35
	CACNA1B
	GSK3B
	GAA
	GBA
	BCL2L1
	PPME1
	LYPLA1
	PPP1CA
	NR2E3
	OXTR
	BCL2L11
	GAPDH
	BLM
	ITGA4
	KCNQ1
	GSK3A
	STK33
	MBNL1
	RXFP1
	HDAC3
	AHR
	PREPL
	AVPR1A
	IDE
	HCRTR1
	CACNA1H
	SLC6A3
	PLA2G7
	FURIN
	CASP3
	CASP7
	USP2
	PADI4
	RAB9A
	NPC1
	DRD2
	GFER
	ATM
	EYA2
	GRK2
	KCNK9
	SLC5A7
	ADRB2
	TRHR
	EHMT2
	ATAD5
	DRD1
	TP53
	TSHR
	CCT2
	TRPV1
	MRGPRX1
	PTGS2
	CD81
	HSD11B2
	PLCG1
	ACP1
	PTPRF
	GPBAR1
beta-Elemene	SHBG
	CXCR3
	HTR2A
beta-Selinene	PPARA
	CNR2
beta-Sitosterol	TDP1
	CYP17A1
	NR1H2
	NR1H3
	HMGCR
	SREBF2
	SREBF1
	AR
	LDLR
	VLDLR
	LRP8
	SLC6A4
	BCHE
	ACHE
	SLC6A2
	NPC1L1
	NPC1
	GPBAR1
	SHBG
	SLC10A1
	SRD5A2
	ABCC4
	GC
	SLC10A2
	CDC45
	SERPINA6
	SRD5A1
	VDR
	CDC25A
	CD4
	NR1H4
	G6PD
	CYP24A1
	CYP27B1
	ST3GAL1
	ESR2
	RORA
	POLA1
	EBP
	ESR1
	CA2
	CA1
	ABCB11
	CYP19A1
	RORC
	ATIC
	SLC22A3
	SHH
	POLB
	DPP4
	CYP3A4
	CYP2D6
	TYR
	PTPN1
	F2
	SP1
	GSK3B
	HSD11B2
	KCNH2
	ATAD5
	TP53
	DRD3
	ABCB1
	TDP1
	NR3C1
	AHR
	PPARG
	SLCO1B3
	SLCO1B1
	CTSD
	PGD
	IDH1
	MITF
	CGAS
	NR1I2
Cabraleadiol monoacetate	MAPT
	PTPN2
	PTPN1
	PRKCG
	PRKCB
	PRKCA
	PRKCQ
	PRKCD
	MBNL1
	MBNL2
	MBNL3
	PTAFR
	CDC25A
	CDC25B
	HMGCR
Cabraleone	CYP19A1
	PRKCG
	PRKCB
	PRKCA
	PRKCQ
	PRKCD
	HSD17B3
	HSD17B12
	HMGCR
	MAPT
	CNR1
	CNR2
	PTPN2
	PTPN1
	POLA1
	CES2
	GPBAR1
Chenodeoxycholic acid	NR1H4
	GPBAR1
	AKR1B10
	POLB
	VDR
	AR
	PTGER2
	HSD11B1
	UGT2B7
	SERPINA6
	SHBG
	HSD17B3
	G6PD
	GABBR1
	PTGFR
	NPC1L1
	GABRA2
	FABP2
	CDC25A
	CYP19A1
	PPARA
	PPARD
	HSD11B2
	FNTA
	FABP4
	FABP3
	FABP5
	FFAR1
	PTPN1
	SLC22A6
	PHF8
	KDM5C
	CDC45
	HAO1
	TBXA2R
	PTGDR
	PTGER4
	PTGER3
	KDM2A
	ITGB1
	CA2
	TNF
	CACNA2D1
	AGTR1
	PTGES
	HMGCR
	MMP3
	MMP1
	MMP2
	ESR1
	PTGDR2
	SLC6A12
	SAE1
	GSTK1
	CHRNA7
	TLR9
	CTSA
	NR1H3
	STS
	MDM2
	PTPRC
	SLC10A2
	SLC10A1
	PLG
	GRM5
	ITGA2B
	OPRD1
	PDE5A
	PLA2G4A
	ECE1
	GCGR
	RARG
	RARB
	AMPD2
	FDFT1
	ALOX5AP
	NR1I3
	EDNRB
	EDNRA
	ITGAV
	MAPK1
	BACE1
	DHFR
	CHEK1
	WEE1
	CCKBR
	F10
	THRA
	THRB
	ITGA4
	CASP1
	OPRM1
	OPRK1
	PTPN2
	GALK1
	F3
	CYP2C9
	ACE
	AKR1B1
	PDE2A
	F7
	FNTB
	GABRB2
	ITGB3
	UBA2
	GABRG2
	NR1H4
	CISD1
	ATP12A
	ST3GAL1
	ABCC4
	CD4
	ABCB11
	CA1
	SRD5A2
	SRD5A1
	GABRD
	RORA
	CDC25B
	POLA1
	ENPP2
	FGF1
	NR3C1
	ST6GAL1
	SREBF2
	NR3C2
	CYP17A1
	TDP1
	PPARG
	RARA
	RXRA
	TARDBP
	ESRRA
	GNAS
	SMAD2
	SMAD3
	NFE2L2
	JUN
	TP53
	CASP3
	CASP7
	CBX1
	GSTO1
	PPP5C
	MCL1
	GBA
	BCL2L1
	PPME1
	LYPLA1
	PPP1CA
	NR2E3
	OXTR
	BCL2L11
	APLNR
	ALPI
	SENP8
	SENP6
	HHV8GK18_gp81
	GSK3A
	STK33
	RXFP1
	HDAC3
	PREPL
	AHR
	AVPR1A
	NLRP3
	NR1I2
	ABCC2
	PLA2G1B
	SENP7
	IDE
	HCRTR1
	ALB
	PLA2G7
	USP2
	PADI4
	UBE2N
	RAB9A
	NPC1
	DRD2
	MDM4
	ATM
	L3MBTL1
	EYA2
	CDK5R1
	CDK5
	GRK2
	MITF
	SLC5A7
	APAF1
	ADRB2
	PAFAH1B2
	PAFAH2
	TSG101
	PAFAH1B3
	TNNI3
	TNNT2
	TNNC1
	APOBEC3A
	APOBEC3G
	NTSR1
	TRHR
	CTDSP1
	CCR6
	HKDC1
	KAT2A
	BAZ2B
	DAGLB
	CFTR
	GOPC
	ATG4B
	ATAD5
	ARRB1
	KEAP1
	HTR5A
	DRD1
	PRKAR2B
	PRKACB
	NR0B1
[truncated: 4,080 more rows]
