# Supplementary material for: Exploring the Regulation Mechanism of Xihuang Pill, Olibanum and β-Boswellic Acid on the Biomolecular Network of Triple-Negative Breast Cancer Based on Transcriptomics and Chemical Informatics Methodology
Source: Front Pharmacol. 2020 Jun 11;11:825. doi: 10.3389/fphar.2020.00825 (PMC7300251; doi:10.3389/fphar.2020.00825)
Supplement: Supplementary file 1 [file DataSheet_1.zip › Table S2.XLSX]

## Sheet: Sheet1
Table S2 TNBC genes
Gene Symbol	Description	Category	Gifts	GC Id	Relevance score
BRCA1	BRCA1 DNA Repair Associated	Protein Coding	57	GC17M043044	14.13
EGFR	Epidermal Growth Factor Receptor	Protein Coding	62	GC07P055019	12.89
AR	Androgen Receptor	Protein Coding	59	GC0XP067544	9.07
ERBB2	Erb-B2 Receptor Tyrosine Kinase 2	Protein Coding	62	GC17P039687	8.39
ESR1	Estrogen Receptor 1	Protein Coding	60	GC06P151656	7.39
BARD1	BRCA1 Associated RING Domain 1	Protein Coding	52	GC02M214725	6.98
TP53	Tumor Protein P53	Protein Coding	60	GC17M007661	6.75
PGR	Progesterone Receptor	Protein Coding	57	GC11M100943	6.58
BRCA2	BRCA2 DNA Repair Associated	Protein Coding	55	GC13P032315	6.55
HIF1A	Hypoxia Inducible Factor 1 Subunit Alpha	Protein Coding	54	GC14P061695	5.67
AKT1	AKT Serine/Threonine Kinase 1	Protein Coding	62	GC14M104769	5.05
CD274	CD274 Molecule	Protein Coding	51	GC09P005450	5.04
LOC111589215	BRCA1 Promoter Region	Biological Region	3	GC17U902746	4.89
STAT3	Signal Transducer And Activator Of Transcription 3	Protein Coding	59	GC17M042313	4.73
ESR2	Estrogen Receptor 2	Protein Coding	55	GC14M064084	4.68
CHEK2	Checkpoint Kinase 2	Protein Coding	60	GC22M028687	4.62
PTEN	Phosphatase And Tensin Homolog	Protein Coding	59	GC10P087863	4.58
PALB2	Partner And Localizer Of BRCA2	Protein Coding	49	GC16M023614	4.49
CDH1	Cadherin 1	Protein Coding	57	GC16P068737	4.36
PIK3CA	Phosphatidylinositol-4,5-Bisphosphate 3-Kinase Catalytic Subunit Alpha	Protein Coding	59	GC03P179148	4.15
MKI67	Marker Of Proliferation Ki-67	Protein Coding	48	GC10M128096	4.1
CTNNB1	Catenin Beta 1	Protein Coding	60	GC03P041236	3.96
BCL2	BCL2 Apoptosis Regulator	Protein Coding	59	GC18M063123	3.91
VEGFA	Vascular Endothelial Growth Factor A	Protein Coding	56	GC06P043770	3.89
MYC	MYC Proto-Oncogene, BHLH Transcription Factor	Protein Coding	59	GC08P127735	3.89
GATA3	GATA Binding Protein 3	Protein Coding	56	GC10P008045	3.74
PARP1	Poly(ADP-Ribose) Polymerase 1	Protein Coding	56	GC01M226360	3.65
MUC1	Mucin 1, Cell Surface Associated	Protein Coding	54	GC01M155158	3.65
TGFB1	Transforming Growth Factor Beta 1	Protein Coding	59	GC19M041301	3.63
KRT5	Keratin 5	Protein Coding	53	GC12M052514	3.45
NFKB1	Nuclear Factor Kappa B Subunit 1	Protein Coding	59	GC04P102501	3.41
IGF1R	Insulin Like Growth Factor 1 Receptor	Protein Coding	62	GC15P098648	3.38
FGFR2	Fibroblast Growth Factor Receptor 2	Protein Coding	61	GC10M121401	3.31
MET	MET Proto-Oncogene, Receptor Tyrosine Kinase	Protein Coding	62	GC07P116672	3.31
AXL	AXL Receptor Tyrosine Kinase	Protein Coding	57	GC19P041219	3.27
ZEB1	Zinc Finger E-Box Binding Homeobox 1	Protein Coding	54	GC10P031330	3.25
EZH2	Enhancer Of Zeste 2 Polycomb Repressive Complex 2 Subunit	Protein Coding	60	GC07M148807	3.21
CXCR4	C-X-C Motif Chemokine Receptor 4	Protein Coding	59	GC02M136114	3.19
ANKLE1	Ankyrin Repeat And LEM Domain Containing 1	Protein Coding	40	GC19P020465	3.19
ITGB1	Integrin Subunit Beta 1	Protein Coding	56	GC10M032936	3.14
TP53BP1	Tumor Protein P53 Binding Protein 1	Protein Coding	49	GC15M043403	3.12
IL6	Interleukin 6	Protein Coding	55	GC07P022765	3.07
NOTCH1	Notch Receptor 1	Protein Coding	59	GC09M136549	3.07
TNFRSF10B	TNF Receptor Superfamily Member 10b	Protein Coding	57	GC08M023020	3.06
RAD51	RAD51 Recombinase	Protein Coding	57	GC15P040694	3.05
MTOR	Mechanistic Target Of Rapamycin Kinase	Protein Coding	61	GC01M011166	2.96
NES	Nestin	Protein Coding	46	GC01M156668	2.94
MIR200C	MicroRNA 200c	RNA Gene	21	GC12P007585	2.92
RB1	RB Transcriptional Corepressor 1	Protein Coding	56	GC13P048303	2.9
YAP1	Yes Associated Protein 1	Protein Coding	53	GC11P102110	2.89
SNAI2	Snail Family Transcriptional Repressor 2	Protein Coding	51	GC08M048854	2.87
GPER1	G Protein-Coupled Estrogen Receptor 1	Protein Coding	42	GC07P001122	2.87
ALDH1A1	Aldehyde Dehydrogenase 1 Family Member A1	Protein Coding	53	GC09M072900	2.82
AKT3	AKT Serine/Threonine Kinase 3	Protein Coding	59	GC01M243488	2.81
RIPK1	Receptor Interacting Serine/Threonine Kinase 1	Protein Coding	54	GC06P003064	2.76
MIR21	MicroRNA 21	RNA Gene	24	GC17P059841	2.76
ERCC1	ERCC Excision Repair 1, Endonuclease Non-Catalytic Subunit	Protein Coding	52	GC19M045409	2.75
SIRT1	Sirtuin 1	Protein Coding	56	GC10P067884	2.73
TP63	Tumor Protein P63	Protein Coding	53	GC03P189566	2.71
JUN	Jun Proto-Oncogene, AP-1 Transcription Factor Subunit	Protein Coding	56	GC01M058780	2.69
KIT	KIT Proto-Oncogene, Receptor Tyrosine Kinase	Protein Coding	59	GC04P054657	2.67
TNFSF10	TNF Superfamily Member 10	Protein Coding	53	GC03M172505	2.67
FOXM1	Forkhead Box M1	Protein Coding	50	GC12M002857	2.67
CDCP1	CUB Domain Containing Protein 1	Protein Coding	43	GC03M045123	2.6
MIR145	MicroRNA 145	RNA Gene	23	GC05P149430	2.6
MMP9	Matrix Metallopeptidase 9	Protein Coding	60	GC20P046008	2.56
CASP8	Caspase 8	Protein Coding	59	GC02P201233	2.56
PTK2	Protein Tyrosine Kinase 2	Protein Coding	54	GC08M140657	2.55
FANCM	FA Complementation Group M	Protein Coding	46	GC14P045135	2.55
EEF2K	Eukaryotic Elongation Factor 2 Kinase	Protein Coding	53	GC16P022217	2.52
HSPA5	Heat Shock Protein Family A (Hsp70) Member 5	Protein Coding	53	GC09M125234	2.51
SPHK1	Sphingosine Kinase 1	Protein Coding	53	GC17P076376	2.51
CDKN2A	Cyclin Dependent Kinase Inhibitor 2A	Protein Coding	57	GC09M021957	2.46
LDHA	Lactate Dehydrogenase A	Protein Coding	57	GC11P018415	2.45
MCL1	MCL1 Apoptosis Regulator, BCL2 Family Member	Protein Coding	54	GC01M150596	2.45
APEX1	Apurinic/Apyrimidinic Endodeoxyribonuclease 1	Protein Coding	51	GC14P020455	2.44
FOXP3	Forkhead Box P3	Protein Coding	53	GC0XM049250	2.43
CCND1	Cyclin D1	Protein Coding	59	GC11P069641	2.42
PELP1	Proline, Glutamate And Leucine Rich Protein 1	Protein Coding	45	GC17M004669	2.38
SLC9A1	Solute Carrier Family 9 Member A1	Protein Coding	57	GC01M027109	2.38
DNMT1	DNA Methyltransferase 1	Protein Coding	57	GC19M010133	2.36
BIRC5	Baculoviral IAP Repeat Containing 5	Protein Coding	53	GC17P078214	2.35
TNF	Tumor Necrosis Factor	Protein Coding	59	GC06P032311	2.34
FOXO3	Forkhead Box O3	Protein Coding	50	GC06P108559	2.34
FOXC1	Forkhead Box C1	Protein Coding	48	GC06P001610	2.34
MIR200B	MicroRNA 200b	RNA Gene	21	GC01P001167	2.34
AURKA	Aurora Kinase A	Protein Coding	56	GC20M056370	2.3
BIRC2	Baculoviral IAP Repeat Containing 2	Protein Coding	52	GC11P102347	2.3
MIR27A	MicroRNA 27a	RNA Gene	23	GC19M013939	2.3
MIR93	MicroRNA 93	RNA Gene	21	GC07M100185	2.3
PDGFRB	Platelet Derived Growth Factor Receptor Beta	Protein Coding	62	GC05M150113	2.29
CDKN1A	Cyclin Dependent Kinase Inhibitor 1A	Protein Coding	57	GC06P042825	2.29
IGF2BP3	Insulin Like Growth Factor 2 MRNA Binding Protein 3	Protein Coding	48	GC07M023316	2.28
YBX1	Y-Box Binding Protein 1	Protein Coding	45	GC01P042682	2.28
MIR34A	MicroRNA 34a	RNA Gene	24	GC01M009151	2.28
OLFM4	Olfactomedin 4	Protein Coding	44	GC13P053028	2.25
FGFR1	Fibroblast Growth Factor Receptor 1	Protein Coding	62	GC08M038400	2.24
NTRK2	Neurotrophic Receptor Tyrosine Kinase 2	Protein Coding	60	GC09P084668	2.24
KDR	Kinase Insert Domain Receptor	Protein Coding	60	GC04M055078	2.24
CAV1	Caveolin 1	Protein Coding	54	GC07P116524	2.24
CCL5	C-C Motif Chemokine Ligand 5	Protein Coding	50	GC17M035871	2.24
KRT6A	Keratin 6A	Protein Coding	50	GC12M052488	2.24
CDK4	Cyclin Dependent Kinase 4	Protein Coding	62	GC12M057743	2.22
SRC	SRC Proto-Oncogene, Non-Receptor Tyrosine Kinase	Protein Coding	59	GC20P037344	2.22
XIAP	X-Linked Inhibitor Of Apoptosis	Protein Coding	55	GC0XP123859	2.21
MALAT1	Metastasis Associated Lung Adenocarcinoma Transcript 1	RNA Gene	24	GC11P065497	2.21
TP73	Tumor Protein P73	Protein Coding	52	GC01P003652	2.18
MAPK1	Mitogen-Activated Protein Kinase 1	Protein Coding	58	GC22M021754	2.17
ANXA1	Annexin A1	Protein Coding	55	GC09P073151	2.17
H2AFX	H2A Histone Family Member X	Protein Coding	50	GC11M119095	2.14
KRT18	Keratin 18	Protein Coding	55	GC12P052948	2.14
LRP6	LDL Receptor Related Protein 6	Protein Coding	54	GC12M012439	2.14
CDKN1B	Cyclin Dependent Kinase Inhibitor 1B	Protein Coding	55	GC12P012716	2.12
WWTR1	WW Domain Containing Transcription Regulator 1	Protein Coding	48	GC03M149517	2.12
LINC01139	Long Intergenic Non-Protein Coding RNA 1139	RNA Gene	15	GC01M238480	2.12
PRKCA	Protein Kinase C Alpha	Protein Coding	57	GC17P066302	2.12
CD44	CD44 Molecule (Indian Blood Group)	Protein Coding	54	GC11P035168	2.09
HBEGF	Heparin Binding EGF Like Growth Factor	Protein Coding	49	GC05M140332	2.09
MDM4	MDM4 Regulator Of P53	Protein Coding	48	GC01P204516	2.08
PDGFRA	Platelet Derived Growth Factor Receptor Alpha	Protein Coding	62	GC04P054229	2.08
CDK6	Cyclin Dependent Kinase 6	Protein Coding	60	GC07M092604	2.08
EPCAM	Epithelial Cell Adhesion Molecule	Protein Coding	53	GC02P047345	2.08
ETV1	ETS Variant 1	Protein Coding	52	GC07M013891	2.08
CD24	CD24 Molecule	Protein Coding	37	GC06M106969	2.08
KRT14	Keratin 14	Protein Coding	54	GC17M041582	2.07
MRE11	MRE11 Homolog, Double Strand Break Repair Nuclease	Protein Coding	46	GC11M094416	2.07
JAK2	Janus Kinase 2	Protein Coding	60	GC09P004985	2.03
ABL1	ABL Proto-Oncogene 1, Non-Receptor Tyrosine Kinase	Protein Coding	59	GC09P130713	2.03
PIM1	Pim-1 Proto-Oncogene, Serine/Threonine Kinase	Protein Coding	57	GC06P042836	2.03
PTGS2	Prostaglandin-Endoperoxide Synthase 2	Protein Coding	56	GC01M186640	2.03
FOLR1	Folate Receptor 1	Protein Coding	53	GC11P072190	2.03
PTK6	Protein Tyrosine Kinase 6	Protein Coding	53	GC20M063528	2.03
BCL11A	BAF Chromatin Remodeling Complex Subunit BCL11A	Protein Coding	49	GC02M060420	2.03
PTPN11	Protein Tyrosine Phosphatase Non-Receptor Type 11	Protein Coding	58	GC12P112418	2.02
GPR161	G Protein-Coupled Receptor 161	Protein Coding	45	GC01M168053	2.01
CCN1	Cellular Communication Network Factor 1	Protein Coding	37	GC01P085581	1.98
CCL2	C-C Motif Chemokine Ligand 2	Protein Coding	55	GC17P034255	1.98
OGG1	8-Oxoguanine DNA Glycosylase	Protein Coding	53	GC03P009751	1.98
NOTCH4	Notch Receptor 4	Protein Coding	51	GC06M032196	1.98
GPNMB	Glycoprotein Nmb	Protein Coding	50	GC07P023238	1.98
KLF5	Kruppel Like Factor 5	Protein Coding	50	GC13P073054	1.98
XRCC3	X-Ray Repair Cross Complementing 3	Protein Coding	46	GC14M103697	1.98
TERT	Telomerase Reverse Transcriptase	Protein Coding	57	GC05M001253	1.95
PTHLH	Parathyroid Hormone Like Hormone	Protein Coding	52	GC12M027959	1.95
CCDC170	Coiled-Coil Domain Containing 170	Protein Coding	36	GC06P151494	1.95
SERPINE1	Serpin Family E Member 1	Protein Coding	57	GC07P101127	1.93
POU5F1	POU Class 5 Homeobox 1	Protein Coding	53	GC06M031136	1.93
ROR1	Receptor Tyrosine Kinase Like Orphan Receptor 1	Protein Coding	53	GC01P063774	1.93
TTK	TTK Protein Kinase	Protein Coding	52	GC06P080003	1.93
PLAUR	Plasminogen Activator, Urokinase Receptor	Protein Coding	51	GC19M043646	1.93
ELAVL1	ELAV Like RNA Binding Protein 1	Protein Coding	48	GC19M007958	1.93
BTG2	BTG Anti-Proliferation Factor 2	Protein Coding	43	GC01P203305	1.93
CA9	Carbonic Anhydrase 9	Protein Coding	51	GC09P035673	1.92
CIP2A	Cell Proliferation Regulating Inhibitor Of Protein Phosphatase 2A	Protein Coding	31	GC03M108545	1.92
MIR9-1	MicroRNA 9-1	RNA Gene	21	GC01M156420	1.91
VIM	Vimentin	Protein Coding	56	GC10P017227	1.88
MTDH	Metadherin	Protein Coding	46	GC08P097644	1.88
EPHA2	EPH Receptor A2	Protein Coding	59	GC01M016196	1.87
NT5E	5'-Nucleotidase Ecto	Protein Coding	57	GC06P085449	1.87
GSTP1	Glutathione S-Transferase Pi 1	Protein Coding	57	GC11P067583	1.87
TOP2A	DNA Topoisomerase II Alpha	Protein Coding	57	GC17M040388	1.87
MAPK8	Mitogen-Activated Protein Kinase 8	Protein Coding	56	GC10P048306	1.87
ITGB3	Integrin Subunit Beta 3	Protein Coding	56	GC17P047254	1.87
MGMT	O-6-Methylguanine-DNA Methyltransferase	Protein Coding	55	GC10P129467	1.87
LEPR	Leptin Receptor	Protein Coding	55	GC01P065421	1.87
IGF1	Insulin Like Growth Factor 1	Protein Coding	55	GC12M102395	1.87
AURKB	Aurora Kinase B	Protein Coding	55	GC17M008600	1.87
DICER1	Dicer 1, Ribonuclease III	Protein Coding	54	GC14M095086	1.87
WNT3A	Wnt Family Member 3A	Protein Coding	54	GC01P228007	1.87
DIABLO	Diablo IAP-Binding Mitochondrial Protein	Protein Coding	53	GC12M122208	1.87
ESRRA	Estrogen Related Receptor Alpha	Protein Coding	53	GC11P064305	1.87
RIPK2	Receptor Interacting Serine/Threonine Kinase 2	Protein Coding	53	GC08P089758	1.87
BDNF	Brain Derived Neurotrophic Factor	Protein Coding	53	GC11M027654	1.87
SOX2	SRY-Box 2	Protein Coding	53	GC03P181711	1.87
TACR1	Tachykinin Receptor 1	Protein Coding	52	GC02M075010	1.87
SKP2	S-Phase Kinase Associated Protein 2	Protein Coding	51	GC05P036103	1.87
SMC1A	Structural Maintenance Of Chromosomes 1A	Protein Coding	51	GC0XM053401	1.87
FSCN1	Fascin Actin-Bundling Protein 1	Protein Coding	50	GC07P005632	1.87
SDCBP	Syndecan Binding Protein	Protein Coding	47	GC08P058539	1.87
CREB3L1	CAMP Responsive Element Binding Protein 3 Like 1	Protein Coding	47	GC11P046299	1.87
CXCL8	C-X-C Motif Chemokine Ligand 8	Protein Coding	46	GC04P073740	1.87
TBXT	T-Box Transcription Factor T	Protein Coding	37	GC06M166158	1.87
MIR34C	MicroRNA 34c	RNA Gene	21	GC11P111559	1.87
CDKN2B-AS1	CDKN2B Antisense RNA 1	RNA Gene	21	GC09P021994	1.87
MIR30A	MicroRNA 30a	RNA Gene	20	GC06M071403	1.87
MIR199A1	MicroRNA 199a-1	RNA Gene	20	GC19M010792	1.87
MIR211	MicroRNA 211	RNA Gene	18	GC15M031065	1.87
HIF1A-AS2	HIF1A Antisense RNA 2	RNA Gene	15	GC14M061715	1.87
LGALS1	Galectin 1	Protein Coding	49	GC22P037675	1.87
PLK1	Polo Like Kinase 1	Protein Coding	55	GC16P023833	1.84
CCR7	C-C Motif Chemokine Receptor 7	Protein Coding	51	GC17M040556	1.84
CST6	Cystatin E/M	Protein Coding	45	GC11P066029	1.81
S100A14	S100 Calcium Binding Protein A14	Protein Coding	43	GC01M153614	1.81
EGF	Epidermal Growth Factor	Protein Coding	57	GC04P109912	1.81
EPAS1	Endothelial PAS Domain Protein 1	Protein Coding	54	GC02P046293	1.8
FGF2	Fibroblast Growth Factor 2	Protein Coding	54	GC04P122826	1.8
TNFRSF11B	TNF Receptor Superfamily Member 11b	Protein Coding	54	GC08M118923	1.8
RHOA	Ras Homolog Family Member A	Protein Coding	52	GC03M049397	1.8
CD47	CD47 Molecule	Protein Coding	50	GC03M108043	1.8
STC1	Stanniocalcin 1	Protein Coding	46	GC08M023841	1.8
LINC-ROR	Long Intergenic Non-Protein Coding RNA, Regulator Of Reprogramming	RNA Gene	17	GC18M057054	1.8
EP300	E1A Binding Protein P300	Protein Coding	57	GC22P041091	1.79
PFN1	Profilin 1	Protein Coding	54	GC17M004945	1.79
GNRHR	Gonadotropin Releasing Hormone Receptor	Protein Coding	53	GC04M067737	1.79
IKBKE	Inhibitor Of Nuclear Factor Kappa B Kinase Subunit Epsilon	Protein Coding	51	GC01P206470	1.79
TLN1	Talin 1	Protein Coding	47	GC09M035687	1.79
JAG1	Jagged Canonical Notch Ligand 1	Protein Coding	56	GC20M010637	1.78
PIP	Prolactin Induced Protein	Protein Coding	43	GC07P143132	1.75
RPS6KB1	Ribosomal Protein S6 Kinase B1	Protein Coding	56	GC17P059893	1.74
CASP9	Caspase 9	Protein Coding	54	GC01M015565	1.74
BAX	BCL2 Associated X, Apoptosis Regulator	Protein Coding	54	GC19P048954	1.74
BSG	Basigin (Ok Blood Group)	Protein Coding	50	GC19P000571	1.74
PRRX1	Paired Related Homeobox 1	Protein Coding	48	GC01P170662	1.74
RASAL2	RAS Protein Activator Like 2	Protein Coding	44	GC01P178063	1.74
KIF14	Kinesin Family Member 14	Protein Coding	44	GC01M200521	1.74
MIR200A	MicroRNA 200a	RNA Gene	22	GC01P001202	1.74
MIR182	MicroRNA 182	RNA Gene	20	GC07M129770	1.74
BCL6	BCL6 Transcription Repressor	Protein Coding	51	GC03M187721	1.71
SOCS3	Suppressor Of Cytokine Signaling 3	Protein Coding	50	GC17M078356	1.71
MAPK14	Mitogen-Activated Protein Kinase 14	Protein Coding	59	GC06P042808	1.69
ATR	ATR Serine/Threonine Kinase	Protein Coding	58	GC03M142449	1.69
CDK1	Cyclin Dependent Kinase 1	Protein Coding	52	GC10P060772	1.69
ELK3	ETS Transcription Factor ELK3	Protein Coding	43	GC12P096194	1.69
HSP90AA1	Heat Shock Protein 90 Alpha Family Class A Member 1	Protein Coding	54	GC14M102080	1.67
ZBTB33	Zinc Finger And BTB Domain Containing 33	Protein Coding	43	GC0XP120250	1.67
EIF4E	Eukaryotic Translation Initiation Factor 4E	Protein Coding	56	GC04M098871	1.67
WASF3	WASP Family Member 3	Protein Coding	46	GC13P026557	1.67
MIR155	MicroRNA 155	RNA Gene	18	GC21P025573	1.64
ERBB3	Erb-B2 Receptor Tyrosine Kinase 3	Protein Coding	60	GC12P056079	1.63
GSK3B	Glycogen Synthase Kinase 3 Beta	Protein Coding	57	GC03M119821	1.63
SMARCA4	SWI/SNF Related, Matrix Associated, Actin Dependent Regulator Of Chromatin, Subfamily A, Member 4	Protein Coding	57	GC19P010932	1.63
NODAL	Nodal Growth Differentiation Factor	Protein Coding	48	GC10M070431	1.63
MSN	Moesin	Protein Coding	53	GC0XP065588	1.61
CTSD	Cathepsin D	Protein Coding	59	GC11M001752	1.59
SPARC	Secreted Protein Acidic And Cysteine Rich	Protein Coding	57	GC05M151639	1.59
CHEK1	Checkpoint Kinase 1	Protein Coding	56	GC11P125625	1.59
CDH3	Cadherin 3	Protein Coding	54	GC16P068679	1.59
PDCD1	Programmed Cell Death 1	Protein Coding	53	GC02M241849	1.59
TNC	Tenascin C	Protein Coding	53	GC09M115019	1.59
ANXA5	Annexin A5	Protein Coding	52	GC04M121667	1.59
EZR	Ezrin	Protein Coding	51	GC06M158765	1.59
PEBP1	Phosphatidylethanolamine Binding Protein 1	Protein Coding	51	GC12P118135	1.59
IGFBP3	Insulin Like Growth Factor Binding Protein 3	Protein Coding	51	GC07M045912	1.59
S100A4	S100 Calcium Binding Protein A4	Protein Coding	50	GC01M153518	1.59
ADAM8	ADAM Metallopeptidase Domain 8	Protein Coding	48	GC10M133262	1.59
NCL	Nucleolin	Protein Coding	47	GC02M231453	1.59
GAS5	Growth Arrest Specific 5	RNA Gene	23	GC01M174061	1.59
KEAP1	Kelch Like ECH Associated Protein 1	Protein Coding	53	GC19M010457	1.58
SFRP1	Secreted Frizzled Related Protein 1	Protein Coding	50	GC08M041238	1.58
MIR103A1	MicroRNA 103a-1	RNA Gene	18	GC05M168560	1.58
GRM1	Glutamate Metabotropic Receptor 1	Protein Coding	57	GC06P145973	1.54
ERCC2	ERCC Excision Repair 2, TFIIH Core Complex Helicase Subunit	Protein Coding	53	GC19M045349	1.54
LDHB	Lactate Dehydrogenase B	Protein Coding	53	GC12M021635	1.54
VEGFC	Vascular Endothelial Growth Factor C	Protein Coding	53	GC04M176683	1.54
MIR544A	MicroRNA 544a	RNA Gene	16	GC14P103640	1.54
ERBB4	Erb-B2 Receptor Tyrosine Kinase 4	Protein Coding	62	GC02M211375	1.53
CSNK2A1	Casein Kinase 2 Alpha 1	Protein Coding	57	GC20M000459	1.53
ROCK1	Rho Associated Coiled-Coil Containing Protein Kinase 1	Protein Coding	56	GC18M020946	1.53
ROCK2	Rho Associated Coiled-Coil Containing Protein Kinase 2	Protein Coding	53	GC02M011180	1.53
UBE2D1	Ubiquitin Conjugating Enzyme E2 D1	Protein Coding	52	GC10P058334	1.53
EPHB6	EPH Receptor B6	Protein Coding	51	GC07P144234	1.53
GLS	Glutaminase	Protein Coding	51	GC02P190880	1.53
MELK	Maternal Embryonic Leucine Zipper Kinase	Protein Coding	51	GC09P036572	1.53
COL4A2	Collagen Type IV Alpha 2 Chain	Protein Coding	51	GC13P110305	1.53
AGER	Advanced Glycosylation End-Product Specific Receptor	Protein Coding	50	GC06M032180	1.53
ANXA4	Annexin A4	Protein Coding	50	GC02P069705	1.53
FOXA1	Forkhead Box A1	Protein Coding	49	GC14M037589	1.53
MIR146A	MicroRNA 146a	RNA Gene	23	GC05P160485	1.53
MIR206	MicroRNA 206	RNA Gene	22	GC06P052144	1.53
MIR301A	MicroRNA 301a	RNA Gene	19	GC17M059151	1.53
MIR148A	MicroRNA 148a	RNA Gene	19	GC07M025993	1.53
ABCG2	ATP Binding Cassette Subfamily G Member 2 (Junior Blood Group)	Protein Coding	57	GC04M088090	1.5
CCR5	C-C Motif Chemokine Receptor 5 (Gene/Pseudogene)	Protein Coding	53	GC03P046388	1.5
WEE1	WEE1 G2 Checkpoint Kinase	Protein Coding	53	GC11P009573	1.5
TLR9	Toll Like Receptor 9	Protein Coding	52	GC03M052222	1.5
LOX	Lysyl Oxidase	Protein Coding	51	GC05M122063	1.5
HMGA1	High Mobility Group AT-Hook 1	Protein Coding	51	GC06P042758	1.5
ADAR	Adenosine Deaminase RNA Specific	Protein Coding	51	GC01M154554	1.5
SMURF2	SMAD Specific E3 Ubiquitin Protein Ligase 2	Protein Coding	50	GC17M064542	1.5
XRCC1	X-Ray Repair Cross Complementing 1	Protein Coding	49	GC19M043543	1.5
RIPK3	Receptor Interacting Serine/Threonine Kinase 3	Protein Coding	47	GC14M024336	1.5
CEACAM6	Carcinoembryonic Antigen Related Cell Adhesion Molecule 6	Protein Coding	46	GC19P041750	1.5
TFF3	Trefoil Factor 3	Protein Coding	46	GC21M042311	1.5
BABAM1	BRISC And BRCA1 A Complex Member 1	Protein Coding	44	GC19P020469	1.5
NOTCH3	Notch Receptor 3	Protein Coding	56	GC19M015131	1.46
IL1B	Interleukin 1 Beta	Protein Coding	54	GC02M112829	1.46
SLC7A11	Solute Carrier Family 7 Member 11	Protein Coding	50	GC04M138164	1.46
KRT7	Keratin 7	Protein Coding	48	GC12P052232	1.46
GBP1	Guanylate Binding Protein 1	Protein Coding	47	GC01M089052	1.46
TRIP10	Thyroid Hormone Receptor Interactor 10	Protein Coding	46	GC19P006737	1.46
COP1	COP1 E3 Ubiquitin Ligase	Protein Coding	36	GC01M175944	1.46
MIR152	MicroRNA 152	RNA Gene	21	GC17M048037	1.46
MIR17	MicroRNA 17	RNA Gene	21	GC13P091350	1.46
ATM	ATM Serine/Threonine Kinase	Protein Coding	60	GC11P108127	1.45
ADRB2	Adrenoceptor Beta 2	Protein Coding	56	GC05P148825	1.45
THRB	Thyroid Hormone Receptor Beta	Protein Coding	56	GC03M024117	1.45
PGK1	Phosphoglycerate Kinase 1	Protein Coding	55	GC0XP077917	1.45
PRKAA1	Protein Kinase AMP-Activated Catalytic Subunit Alpha 1	Protein Coding	54	GC05M040759	1.45
DUSP1	Dual Specificity Phosphatase 1	Protein Coding	53	GC05M172768	1.45
PPP1CA	Protein Phosphatase 1 Catalytic Subunit Alpha	Protein Coding	53	GC11M067415	1.45
RASA1	RAS P21 Protein Activator 1	Protein Coding	53	GC05P087267	1.45
ADAM12	ADAM Metallopeptidase Domain 12	Protein Coding	52	GC10M126012	1.45
DUSP4	Dual Specificity Phosphatase 4	Protein Coding	49	GC08M029334	1.45
HSPA1A	Heat Shock Protein Family A (Hsp70) Member 1A	Protein Coding	49	GC06P032335	1.45
XRCC2	X-Ray Repair Cross Complementing 2	Protein Coding	47	GC07M152644	1.45
SPAG9	Sperm Associated Antigen 9	Protein Coding	46	GC17M050962	1.45
SCGB2A2	Secretoglobin Family 2A Member 2	Protein Coding	41	GC11P062288	1.45
MIR548C	MicroRNA 548c	RNA Gene	15	GC12P064622	1.45
NFKB2	Nuclear Factor Kappa B Subunit 2	Protein Coding	59	GC10P102394	1.4
SLC2A1	Solute Carrier Family 2 Member 1	Protein Coding	58	GC01M042925	1.4
GLUD1	Glutamate Dehydrogenase 1	Protein Coding	57	GC10M087050	1.4
CALR	Calreticulin	Protein Coding	57	GC19P012938	1.4
NR3C1	Nuclear Receptor Subfamily 3 Group C Member 1	Protein Coding	57	GC05M143241	1.4
PRKDC	Protein Kinase, DNA-Activated, Catalytic Subunit	Protein Coding	56	GC08M047773	1.4
P4HB	Prolyl 4-Hydroxylase Subunit Beta	Protein Coding	56	GC17M081843	1.4
ITGA6	Integrin Subunit Alpha 6	Protein Coding	56	GC02P172427	1.4
ACTN1	Actinin Alpha 1	Protein Coding	56	GC14M068874	1.4
SMARCA2	SWI/SNF Related, Matrix Associated, Actin Dependent Regulator Of Chromatin, Subfamily A, Member 2	Protein Coding	56	GC09P002005	1.4
YWHAE	Tyrosine 3-Monooxygenase/Tryptophan 5-Monooxygenase Activation Protein Epsilon	Protein Coding	56	GC17M001346	1.4
PRLR	Prolactin Receptor	Protein Coding	55	GC05M035084	1.4
WNT5A	Wnt Family Member 5A	Protein Coding	55	GC03M055474	1.4
ENO1	Enolase 1	Protein Coding	54	GC01M008861	1.4
GAPDH	Glyceraldehyde-3-Phosphate Dehydrogenase	Protein Coding	54	GC12P006533	1.4
HSPD1	Heat Shock Protein Family D (Hsp60) Member 1	Protein Coding	54	GC02M197486	1.4
ALDOA	Aldolase, Fructose-Bisphosphate A	Protein Coding	54	GC16P030064	1.4
CLDN1	Claudin 1	Protein Coding	54	GC03M190305	1.4
TKT	Transketolase	Protein Coding	54	GC03M053258	1.4
DDR1	Discoidin Domain Receptor Tyrosine Kinase 1	Protein Coding	53	GC06P032288	1.4
PRDX2	Peroxiredoxin 2	Protein Coding	53	GC19M012796	1.4
SFN	Stratifin	Protein Coding	53	GC01P026873	1.4
NRP1	Neuropilin 1	Protein Coding	53	GC10M033216	1.4
ARHGDIA	Rho GDP Dissociation Inhibitor Alpha	Protein Coding	53	GC17M081867	1.4
VDAC1	Voltage Dependent Anion Channel 1	Protein Coding	53	GC05M133975	1.4
YWHAQ	Tyrosine 3-Monooxygenase/Tryptophan 5-Monooxygenase Activation Protein Theta	Protein Coding	53	GC02M009641	1.4
YWHAZ	Tyrosine 3-Monooxygenase/Tryptophan 5-Monooxygenase Activation Protein Zeta	Protein Coding	53	GC08M100917	1.4
HNRNPA1	Heterogeneous Nuclear Ribonucleoprotein A1	Protein Coding	52	GC12P054280	1.4
KRT17	Keratin 17	Protein Coding	52	GC17M041619	1.4
ACTN4	Actinin Alpha 4	Protein Coding	52	GC19P038647	1.4
BTRC	Beta-Transducin Repeat Containing E3 Ubiquitin Protein Ligase	Protein Coding	52	GC10P101354	1.4
TXN	Thioredoxin	Protein Coding	52	GC09M110243	1.4
SLC9A3R1	SLC9A3 Regulator 1	Protein Coding	52	GC17P074749	1.4
CANX	Calnexin	Protein Coding	51	GC05P179678	1.4
RPSA	Ribosomal Protein SA	Protein Coding	51	GC03P039406	1.4
MMP11	Matrix Metallopeptidase 11	Protein Coding	51	GC22P023768	1.4
HSP90B1	Heat Shock Protein 90 Beta Family Member 1	Protein Coding	51	GC12P103930	1.4
CHD4	Chromodomain Helicase DNA Binding Protein 4	Protein Coding	51	GC12M006570	1.4
TIMP1	TIMP Metallopeptidase Inhibitor 1	Protein Coding	51	GC0XP047583	1.4
PEA15	Proliferation And Apoptosis Adaptor Protein 15	Protein Coding	50	GC01P160205	1.4
REST	RE1 Silencing Transcription Factor	Protein Coding	50	GC04P056907	1.4
IGF2BP2	Insulin Like Growth Factor 2 MRNA Binding Protein 2	Protein Coding	50	GC03M185643	1.4
HSP90AB1	Heat Shock Protein 90 Alpha Family Class B Member 1	Protein Coding	50	GC06P044246	1.4
ANGPT2	Angiopoietin 2	Protein Coding	50	GC08M006499	1.4
TMPRSS6	Transmembrane Serine Protease 6	Protein Coding	50	GC22M037066	1.4
RUNX3	Runt Related Transcription Factor 3	Protein Coding	49	GC01M024899	1.4
PDCD4	Programmed Cell Death 4	Protein Coding	49	GC10P110871	1.4
SCYL1	SCY1 Like Pseudokinase 1	Protein Coding	48	GC11P065525	1.4
RAB1A	RAB1A, Member RAS Oncogene Family	Protein Coding	48	GC02M065048	1.4
HSPA4	Heat Shock Protein Family A (Hsp70) Member 4	Protein Coding	48	GC05P133051	1.4
HAX1	HCLS1 Associated Protein X-1	Protein Coding	48	GC01P154273	1.4
KISS1	KiSS-1 Metastasis Suppressor	Protein Coding	48	GC01M204190	1.4
CLIC1	Chloride Intracellular Channel 1	Protein Coding	48	GC06M032075	1.4
VDAC2	Voltage Dependent Anion Channel 2	Protein Coding	48	GC10P075210	1.4
UBC	Ubiquitin C	Protein Coding	48	GC12M124911	1.4
EIF3F	Eukaryotic Translation Initiation Factor 3 Subunit F	Protein Coding	47	GC11P007966	1.4
CAPZA1	Capping Actin Protein Of Muscle Z-Line Subunit Alpha 1	Protein Coding	47	GC01P112619	1.4
RPL9	Ribosomal Protein L9	Protein Coding	46	GC04M039352	1.4
KIFC1	Kinesin Family Member C1	Protein Coding	46	GC06P033359	1.4
CIB1	Calcium And Integrin Binding 1	Protein Coding	46	GC15M090229	1.4
RNF144A	Ring Finger Protein 144A	Protein Coding	43	GC02P006974	1.4
USP39	Ubiquitin Specific Peptidase 39	Protein Coding	43	GC02P085628	1.4
CHP1	Calcineurin Like EF-Hand Protein 1	Protein Coding	40	GC15P041230	1.4
CCN5	Cellular Communication Network Factor 5	Protein Coding	36	GC20P044715	1.4
CT83	Cancer/Testis Antigen 83	Protein Coding	32	GC0XM116461	1.4
MIR223	MicroRNA 223	RNA Gene	21	GC0XP066018	1.4
SNRPGP15	Small Nuclear Ribonucleoprotein Polypeptide G Pseudogene 15	Pseudogene	20	GC19P014489	1.4
MIR129-1	MicroRNA 129-1	RNA Gene	18	GC07P128207	1.4
MIR498	MicroRNA 498	RNA Gene	17	GC19P053971	1.4
MIR1296	MicroRNA 1296	RNA Gene	16	GC10M063372	1.4
MIR940	MicroRNA 940	RNA Gene	15	GC16P002271	1.4
RAF1	Raf-1 Proto-Oncogene, Serine/Threonine Kinase	Protein Coding	62	GC03M012583	1.33
MAP2K1	Mitogen-Activated Protein Kinase Kinase 1	Protein Coding	61	GC15P066386	1.33
DPYD	Dihydropyrimidine Dehydrogenase	Protein Coding	59	GC01M097015	1.33
PPARG	Peroxisome Proliferator Activated Receptor Gamma	Protein Coding	59	GC03P012328	1.33
MYLK	Myosin Light Chain Kinase	Protein Coding	59	GC03M123610	1.33
PLAU	Plasminogen Activator, Urokinase	Protein Coding	58	GC10P073909	1.33
FTH1	Ferritin Heavy Chain 1	Protein Coding	57	GC11M061959	1.33
MAP3K7	Mitogen-Activated Protein Kinase Kinase Kinase 7	Protein Coding	57	GC06M090513	1.33
NGF	Nerve Growth Factor	Protein Coding	57	GC01M115285	1.33
MMP3	Matrix Metallopeptidase 3	Protein Coding	57	GC11M102835	1.33
ICAM1	Intercellular Adhesion Molecule 1	Protein Coding	57	GC19P010270	1.33
CYP1B1	Cytochrome P450 Family 1 Subfamily B Member 1	Protein Coding	56	GC02M038034	1.33
CAPN1	Calpain 1	Protein Coding	56	GC11P065198	1.33
PTPN6	Protein Tyrosine Phosphatase Non-Receptor Type 6	Protein Coding	56	GC12P007583	1.33
SHH	Sonic Hedgehog Signaling Molecule	Protein Coding	56	GC07M155799	1.33
PRKCI	Protein Kinase C Iota	Protein Coding	56	GC03P170222	1.33
PRKCQ	Protein Kinase C Theta	Protein Coding	56	GC10M006473	1.33
LRRK2	Leucine Rich Repeat Kinase 2	Protein Coding	56	GC12P040196	1.33
NQO1	NAD(P)H Quinone Dehydrogenase 1	Protein Coding	56	GC16M069706	1.33
ARG1	Arginase 1	Protein Coding	56	GC06P131553	1.33
SNCA	Synuclein Alpha	Protein Coding	56	GC04M089724	1.33
RUNX1	Runt Related Transcription Factor 1	Protein Coding	55	GC21M034787	1.33
PRKCZ	Protein Kinase C Zeta	Protein Coding	55	GC01P002050	1.33
TGFB2	Transforming Growth Factor Beta 2	Protein Coding	55	GC01P218345	1.33
STK4	Serine/Threonine Kinase 4	Protein Coding	55	GC20P044966	1.33
FLNA	Filamin A	Protein Coding	54	GC0XM154348	1.33
FASLG	Fas Ligand	Protein Coding	54	GC01P172628	1.33
PRMT1	Protein Arginine Methyltransferase 1	Protein Coding	54	GC19P049675	1.33
PITX2	Paired Like Homeodomain 2	Protein Coding	54	GC04M110617	1.33
RAB27A	RAB27A, Member RAS Oncogene Family	Protein Coding	54	GC15M055202	1.33
NFE2L2	Nuclear Factor, Erythroid 2 Like 2	Protein Coding	54	GC02M177227	1.33
MSH2	MutS Homolog 2	Protein Coding	54	GC02P047402	1.33
CYP2C19	Cytochrome P450 Family 2 Subfamily C Member 19	Protein Coding	54	GC10P094762	1.33
KCNN4	Potassium Calcium-Activated Channel Subfamily N Member 4	Protein Coding	54	GC19M043767	1.33
WT1	WT1 Transcription Factor	Protein Coding	54	GC11M032365	1.33
ZEB2	Zinc Finger E-Box Binding Homeobox 2	Protein Coding	54	GC02M144384	1.33
TBXA2R	Thromboxane A2 Receptor	Protein Coding	54	GC19M003594	1.33
DVL1	Dishevelled Segment Polarity Protein 1	Protein Coding	53	GC01M001335	1.33
FUCA1	Alpha-L-Fucosidase 1	Protein Coding	53	GC01M023845	1.33
FADD	Fas Associated Via Death Domain	Protein Coding	53	GC11P070203	1.33
MMP10	Matrix Metallopeptidase 10	Protein Coding	53	GC11M102770	1.33
NUMB	NUMB Endocytic Adaptor Protein	Protein Coding	53	GC14M073275	1.33
HDAC9	Histone Deacetylase 9	Protein Coding	53	GC07P018179	1.33
CCNB1	Cyclin B1	Protein Coding	53	GC05P069167	1.33
KRT8	Keratin 8	Protein Coding	53	GC12M052897	1.33
L1CAM	L1 Cell Adhesion Molecule	Protein Coding	53	GC0XM153864	1.33
GJB2	Gap Junction Protein Beta 2	Protein Coding	53	GC13M020187	1.33
BIRC3	Baculoviral IAP Repeat Containing 3	Protein Coding	53	GC11P102317	1.33
BECN1	Beclin 1	Protein Coding	53	GC17M042810	1.33
CDC25B	Cell Division Cycle 25B	Protein Coding	53	GC20P003771	1.33
APAF1	Apoptotic Peptidase Activating Factor 1	Protein Coding	53	GC12P098645	1.33
WNT1	Wnt Family Member 1	Protein Coding	53	GC12P049022	1.33
WARS	Tryptophanyl-TRNA Synthetase	Protein Coding	53	GC14M100333	1.33
SIAH1	Siah E3 Ubiquitin Protein Ligase 1	Protein Coding	52	GC16M048391	1.33
NGFR	Nerve Growth Factor Receptor	Protein Coding	52	GC17P049495	1.33
PAX5	Paired Box 5	Protein Coding	52	GC09M036828	1.33
ITGAL	Integrin Subunit Alpha L	Protein Coding	52	GC16P030483	1.33
CDK7	Cyclin Dependent Kinase 7	Protein Coding	52	GC05P069242	1.33
CDK9	Cyclin Dependent Kinase 9	Protein Coding	52	GC09P127801	1.33
KLF4	Kruppel Like Factor 4	Protein Coding	52	GC09M107484	1.33
TGFBR3	Transforming Growth Factor Beta Receptor 3	Protein Coding	52	GC01M091619	1.33
XBP1	X-Box Binding Protein 1	Protein Coding	52	GC22M028794	1.33
TARDBP	TAR DNA Binding Protein	Protein Coding	52	GC01P011013	1.33
EIF2S1	Eukaryotic Translation Initiation Factor 2 Subunit Alpha	Protein Coding	51	GC14P067359	1.33
FABP4	Fatty Acid Binding Protein 4	Protein Coding	51	GC08M081478	1.33
ESRRG	Estrogen Related Receptor Gamma	Protein Coding	51	GC01M216503	1.33
PPARA	Peroxisome Proliferator Activated Receptor Alpha	Protein Coding	51	GC22P046150	1.33
MAP2K7	Mitogen-Activated Protein Kinase Kinase 7	Protein Coding	51	GC19P007903	1.33
MAP3K2	Mitogen-Activated Protein Kinase Kinase Kinase 2	Protein Coding	51	GC02M127298	1.33
ISL1	ISL LIM Homeobox 1	Protein Coding	51	GC05P051383	1.33
KL	Klotho	Protein Coding	51	GC13P033016	1.33
HIF1AN	Hypoxia Inducible Factor 1 Subunit Alpha Inhibitor	Protein Coding	51	GC10P100529	1.33
BID	BH3 Interacting Domain Death Agonist	Protein Coding	51	GC22M017734	1.33
C1QBP	Complement C1q Binding Protein	Protein Coding	51	GC17M005432	1.33
ARF1	ADP Ribosylation Factor 1	Protein Coding	51	GC01P228082	1.33
XPO1	Exportin 1	Protein Coding	51	GC02M061445	1.33
E2F1	E2F Transcription Factor 1	Protein Coding	50	GC20M033675	1.33
GRB7	Growth Factor Receptor Bound Protein 7	Protein Coding	50	GC17P039744	1.33
GAS6	Growth Arrest Specific 6	Protein Coding	50	GC13M113820	1.33
PIK3R3	Phosphoinositide-3-Kinase Regulatory Subunit 3	Protein Coding	50	GC01M046041	1.33
PSMB5	Proteasome Subunit Beta 5	Protein Coding	50	GC14M023016	1.33
SIK2	Salt Inducible Kinase 2	Protein Coding	50	GC11P111605	1.33
RELB	RELB Proto-Oncogene, NF-KB Subunit	Protein Coding	50	GC19P045002	1.33
RPTOR	Regulatory Associated Protein Of MTOR Complex 1	Protein Coding	50	GC17P080544	1.33
IL18	Interleukin 18	Protein Coding	50	GC11M112143	1.33
ORAI1	ORAI Calcium Release-Activated Calcium Modulator 1	Protein Coding	50	GC12P122336	1.33
ITGAX	Integrin Subunit Alpha X	Protein Coding	50	GC16P031366	1.33
GFRA1	GDNF Family Receptor Alpha 1	Protein Coding	50	GC10M116056	1.33
EGR1	Early Growth Response 1	Protein Coding	50	GC05P138465	1.33
KRT16	Keratin 16	Protein Coding	50	GC17M041609	1.33
LATS1	Large Tumor Suppressor Kinase 1	Protein Coding	50	GC06M149658	1.33
LCN2	Lipocalin 2	Protein Coding	50	GC09P128149	1.33
ATP6V0A2	ATPase H+ Transporting V0 Subunit A2	Protein Coding	50	GC12P123712	1.33
CMPK1	Cytidine/Uridine Monophosphate Kinase 1	Protein Coding	50	GC01P047333	1.33
SP1	Sp1 Transcription Factor	Protein Coding	50	GC12P053380	1.33
WNT5B	Wnt Family Member 5B	Protein Coding	50	GC12P001529	1.33
WNT11	Wnt Family Member 11	Protein Coding	50	GC11M076186	1.33
USP2	Ubiquitin Specific Peptidase 2	Protein Coding	50	GC11M119355	1.33
CXCL1	C-X-C Motif Chemokine Ligand 1	Protein Coding	49	GC04P073869	1.33
S1PR3	Sphingosine-1-Phosphate Receptor 3	Protein Coding	49	GC09P088991	1.33
SPHK2	Sphingosine Kinase 2	Protein Coding	49	GC19P048619	1.33
SPRY1	Sprouty RTK Signaling Antagonist 1	Protein Coding	49	GC04P123396	1.33
FOSB	FosB Proto-Oncogene, AP-1 Transcription Factor Subunit	Protein Coding	48	GC19P045467	1.33
FCGR1A	Fc Fragment Of IgG Receptor Ia	Protein Coding	48	GC01P149754	1.33
DIAPH3	Diaphanous Related Formin 3	Protein Coding	48	GC13M059665	1.33
SENP1	SUMO Specific Peptidase 1	Protein Coding	48	GC12M048042	1.33
RAB1B	RAB1B, Member RAS Oncogene Family	Protein Coding	48	GC11P066270	1.33
PDCD1LG2	Programmed Cell Death 1 Ligand 2	Protein Coding	48	GC09P005510	1.33
KLK4	Kallikrein Related Peptidase 4	Protein Coding	48	GC19M050907	1.33
KLK5	Kallikrein Related Peptidase 5	Protein Coding	48	GC19M050943	1.33
H2AFY	H2A Histone Family Member Y	Protein Coding	48	GC05M135333	1.33
HYAL2	Hyaluronidase 2	Protein Coding	48	GC03M050317	1.33
CDC27	Cell Division Cycle 27	Protein Coding	48	GC17M047117	1.33
TP53BP2	Tumor Protein P53 Binding Protein 2	Protein Coding	48	GC01M223779	1.33
UBR5	Ubiquitin Protein Ligase E3 Component N-Recognin 5	Protein Coding	48	GC08M102252	1.33
DROSHA	Drosha Ribonuclease III	Protein Coding	47	GC05M031401	1.33
LTB4R2	Leukotriene B4 Receptor 2	Protein Coding	47	GC14P024506	1.33
IL15RA	Interleukin 15 Receptor Subunit Alpha	Protein Coding	47	GC10M005991	1.33
MX1	MX Dynamin Like GTPase 1	Protein Coding	47	GC21P041420	1.33
HIC1	HIC ZBTB Transcriptional Repressor 1	Protein Coding	47	GC17P002054	1.33
CLDN7	Claudin 7	Protein Coding	47	GC17M007259	1.33
TAB3	TGF-Beta Activated Kinase 1 (MAP3K7) Binding Protein 3	Protein Coding	47	GC0XM030845	1.33
E2F6	E2F Transcription Factor 6	Protein Coding	46	GC02M011434	1.33
EIF4B	Eukaryotic Translation Initiation Factor 4B	Protein Coding	46	GC12P053006	1.33
PTP4A3	Protein Tyrosine Phosphatase 4A3	Protein Coding	46	GC08P141391	1.33
GHRH	Growth Hormone Releasing Hormone	Protein Coding	46	GC20M037251	1.33
GDF11	Growth Differentiation Factor 11	Protein Coding	46	GC12P055743	1.33
DEPTOR	DEP Domain Containing MTOR Interacting Protein	Protein Coding	46	GC08P119873	1.33
LETM1	Leucine Zipper And EF-Hand Containing Transmembrane Protein 1	Protein Coding	46	GC04M001781	1.33
BIK	BCL2 Interacting Killer	Protein Coding	46	GC22P043110	1.33
CREB5	CAMP Responsive Element Binding Protein 5	Protein Coding	46	GC07P028305	1.33
CLDN3	Claudin 3	Protein Coding	46	GC07M073768	1.33
SRSF3	Serine And Arginine Rich Splicing Factor 3	Protein Coding	46	GC06P042820	1.33
GBX2	Gastrulation Brain Homeobox 2	Protein Coding	45	GC02M236165	1.33
S100P	S100 Calcium Binding Protein P	Protein Coding	45	GC04P006700	1.33
RGS20	Regulator Of G Protein Signaling 20	Protein Coding	45	GC08P053851	1.33
MT3	Metallothionein 3	Protein Coding	45	GC16P056589	1.33
NANOG	Nanog Homeobox	Protein Coding	45	GC12P007787	1.33
CD109	CD109 Molecule	Protein Coding	45	GC06P073695	1.33
ART3	ADP-Ribosyltransferase 3	Protein Coding	45	GC04P076011	1.33
TRA2A	Transformer 2 Alpha Homolog	Protein Coding	45	GC07M023504	1.33
TRIM29	Tripartite Motif Containing 29	Protein Coding	45	GC11M120111	1.33
DNER	Delta/Notch Like EGF Repeat Containing	Protein Coding	44	GC02M229357	1.33
PADI1	Peptidyl Arginine Deiminase 1	Protein Coding	44	GC01P017205	1.33
TEX14	Testis Expressed 14, Intercellular Bridge Forming Factor	Protein Coding	44	GC17M058556	1.33
MAFK	MAF BZIP Transcription Factor K	Protein Coding	43	GC07P001531	1.33
MMP28	Matrix Metallopeptidase 28	Protein Coding	43	GC17M035756	1.33
ID4	Inhibitor Of DNA Binding 4, HLH Protein	Protein Coding	43	GC06P019837	1.33
HORMAD1	HORMA Domain Containing 1	Protein Coding	43	GC01M150670	1.33
CDK11B	Cyclin Dependent Kinase 11B	Protein Coding	43	GC01M001668	1.33
BRMS1	BRMS1 Transcriptional Repressor And Anoikis Regulator	Protein Coding	43	GC11M066338	1.33
LIN9	Lin-9 DREAM MuvB Core Complex Component	Protein Coding	43	GC01M226231	1.33
SPIN1	Spindlin 1	Protein Coding	43	GC09P088388	1.33
DDX43	DEAD-Box Helicase 43	Protein Coding	42	GC06P073394	1.33
NECTIN4	Nectin Cell Adhesion Molecule 4	Protein Coding	42	GC01M161071	1.33
IMP3	IMP U3 Small Nucleolar Ribonucleoprotein 3	Protein Coding	42	GC15M075639	1.33
LAG3	Lymphocyte Activating 3	Protein Coding	42	GC12P006774	1.33
AHNAK	AHNAK Nucleoprotein	Protein Coding	42	GC11M062495	1.33
ARHGAP18	Rho GTPase Activating Protein 18	Protein Coding	42	GC06M129576	1.33
SYNPO2	Synaptopodin 2	Protein Coding	42	GC04P118850	1.33
SLC16A4	Solute Carrier Family 16 Member 4	Protein Coding	42	GC01M110362	1.33
GINS2	GINS Complex Subunit 2	Protein Coding	41	GC16M085676	1.33
CPEB2	Cytoplasmic Polyadenylation Element Binding Protein 2	Protein Coding	41	GC04P015005	1.33
EI24	EI24 Autophagy Associated Transmembrane Protein	Protein Coding	40	GC11P125570	1.33
MTBP	MDM2 Binding Protein	Protein Coding	40	GC08P120426	1.33
MAGEC2	MAGE Family Member C2	Protein Coding	39	GC0XM142202	1.33
NUSAP1	Nucleolar And Spindle Associated Protein 1	Protein Coding	39	GC15P041332	1.33
RSRC2	Arginine And Serine Rich Coiled-Coil 2	Protein Coding	37	GC12M122503	1.33
TMEM88	Transmembrane Protein 88	Protein Coding	37	GC17P007854	1.33
CTAG1B	Cancer/Testis Antigen 1B	Protein Coding	35	GC0XM154617	1.33
HOTAIR	HOX Transcript Antisense RNA	RNA Gene	26	GC12M053962	1.33
UCA1	Urothelial Cancer Associated 1	RNA Gene	23	GC19P015828	1.33
MIR185	MicroRNA 185	RNA Gene	22	GC22P020034	1.33
MIR210	MicroRNA 210	RNA Gene	21	GC11M000605	1.33
MIR128-2	MicroRNA 128-2	RNA Gene	21	GC03P035754	1.33
MIR196A1	MicroRNA 196a-1	RNA Gene	21	GC17M048632	1.33
MIR212	MicroRNA 212	RNA Gene	20	GC17M002050	1.33
MIR217	MicroRNA 217	RNA Gene	20	GC02M055982	1.33
MIR25	MicroRNA 25	RNA Gene	20	GC07M100093	1.33
MIR29B1	MicroRNA 29b-1	RNA Gene	20	GC07M130877	1.33
MIR107	MicroRNA 107	RNA Gene	20	GC10M089603	1.33
MIR9-2	MicroRNA 9-2	RNA Gene	20	GC05M088666	1.33
MIR9-3	MicroRNA 9-3	RNA Gene	20	GC15P089363	1.33
MIR128-1	MicroRNA 128-1	RNA Gene	20	GC02P135665	1.33
MIR135B	MicroRNA 135b	RNA Gene	20	GC01M205448	1.33
MIR136	MicroRNA 136	RNA Gene	20	GC14P103472	1.33
MIR340	MicroRNA 340	RNA Gene	19	GC05M180015	1.33
MIR101-1	MicroRNA 101-1	RNA Gene	19	GC01M065058	1.33
MIR1-1	MicroRNA 1-1	RNA Gene	19	GC20P062836	1.33
MIR454	MicroRNA 454	RNA Gene	19	GC17M059137	1.33
MIR20A	MicroRNA 20a	RNA Gene	19	GC13P091409	1.33
MIR638	MicroRNA 638	RNA Gene	19	GC19P010692	1.33
MIR134	MicroRNA 134	RNA Gene	19	GC14P103601	1.33
MIR137	MicroRNA 137	RNA Gene	19	GC01M098046	1.33
MIR455	MicroRNA 455	RNA Gene	18	GC09P114209	1.33
MIR376C	MicroRNA 376c	RNA Gene	18	GC14P103618	1.33
MIR7-1	MicroRNA 7-1	RNA Gene	18	GC09M083970	1.33
HULC	Hepatocellular Carcinoma Up-Regulated Long Non-Coding RNA	RNA Gene	18	GC06P008652	1.33
CYTOR	Cytoskeleton Regulator RNA	RNA Gene	17	GC02P087457	1.33
MIR101-2	MicroRNA 101-2	RNA Gene	17	GC09P004866	1.33
MIR493	MicroRNA 493	RNA Gene	17	GC14P103634	1.33
MIR509-1	MicroRNA 509-1	RNA Gene	17	GC0XM147260	1.33
MIR629	MicroRNA 629	RNA Gene	17	GC15M070079	1.33
MIR1301	MicroRNA 1301	RNA Gene	17	GC02M025328	1.33
MIR4319	MicroRNA 4319	RNA Gene	16	GC18M044970	1.33
MIR761	MicroRNA 761	RNA Gene	15	GC01M051836	1.33
LINP1	LncRNA In Non-Homologous End Joining Pathway 1	RNA Gene	11	GC10P006738	1.33
KAZN-AS1	KAZN Antisense RNA 1	RNA Gene	9	GC01M014350	1.33
MMP7	Matrix Metallopeptidase 7	Protein Coding	54	GC11M102425	1.29
SDC1	Syndecan 1	Protein Coding	50	GC02M020200	1.29
DDR2	Discoidin Domain Receptor Tyrosine Kinase 2	Protein Coding	59	GC01P162631	1.15
BMPR1B	Bone Morphogenetic Protein Receptor Type 1B	Protein Coding	56	GC04P094757	1.15
NF1	Neurofibromin 1	Protein Coding	54	GC17P031045	1.15
TNFSF11	TNF Superfamily Member 11	Protein Coding	54	GC13P042562	1.15
ABCC4	ATP Binding Cassette Subfamily C Member 4	Protein Coding	53	GC13M095019	1.15
TNFRSF11A	TNF Receptor Superfamily Member 11a	Protein Coding	53	GC18P062325	1.15
CENPE	Centromere Protein E	Protein Coding	52	GC04M103105	1.15
GMNN	Geminin DNA Replication Inhibitor	Protein Coding	51	GC06P024779	1.15
ARF6	ADP Ribosylation Factor 6	Protein Coding	51	GC14P049895	1.15
LPAR3	Lysophosphatidic Acid Receptor 3	Protein Coding	50	GC01M084811	1.15
NR2E1	Nuclear Receptor Subfamily 2 Group E Member 1	Protein Coding	48	GC06P108166	1.15
TAGLN	Transgelin	Protein Coding	48	GC11P117199	1.15
CXCL5	C-X-C Motif Chemokine Ligand 5	Protein Coding	46	GC04M073995	1.15
CXCL16	C-X-C Motif Chemokine Ligand 16	Protein Coding	45	GC17M004733	1.15
GLCE	Glucuronic Acid Epimerase	Protein Coding	45	GC15P069506	1.15
SLCO1A2	Solute Carrier Organic Anion Transporter Family Member 1A2	Protein Coding	45	GC12M021191	1.15
ELF5	E74 Like ETS Transcription Factor 5	Protein Coding	42	GC11M034500	1.15
POU3F1	POU Class 3 Homeobox 1	Protein Coding	42	GC01M038044	1.15
SETD1B	SET Domain Containing 1B, Histone Lysine Methyltransferase	Protein Coding	41	GC12P122341	1.15
MMP17	Matrix Metallopeptidase 17	Protein Coding	48	GC12P131828	1.09
MSLN	Mesothelin	Protein Coding	46	GC16P001058	1.08
MIR374A	MicroRNA 374a	RNA Gene	16	GC0XM074299	0.99
KRAS	KRAS Proto-Oncogene, GTPase	Protein Coding	57	GC12M025204	0.98
SNCG	Synuclein Gamma	Protein Coding	48	GC10P086957	0.93
CD74	CD74 Molecule	Protein Coding	49	GC05M150378	0.89
PROM1	Prominin 1	Protein Coding	51	GC04M015965	0.89
SOX10	SRY-Box 10	Protein Coding	52	GC22M043822	0.87
AHR	Aryl Hydrocarbon Receptor	Protein Coding	56	GC07P016916	0.85
PRKD3	Protein Kinase D3	Protein Coding	51	GC02M037251	0.84
MIR31	MicroRNA 31	RNA Gene	20	GC09M021507	0.84
AGR2	Anterior Gradient 2, Protein Disulphide Isomerase Family Member	Protein Coding	46	GC07M016831	0.82
ITGB4	Integrin Subunit Beta 4	Protein Coding	54	GC17P075721	0.81
PKM	Pyruvate Kinase M1/2	Protein Coding	52	GC15M072199	0.81
ERO1A	Endoplasmic Reticulum Oxidoreductase 1 Alpha	Protein Coding	39	GC14M052640	0.81
ADAM17	ADAM Metallopeptidase Domain 17	Protein Coding	57	GC02M009580	0.81
CCDC91	Coiled-Coil Domain Containing 91	Protein Coding	39	GC12P028133	0.8
GC06M151579		RNA Gene	4	GC06M151579	0.8
GC06P151607		RNA Gene	3	GC06P151607	0.8
ANXA2	Annexin A2	Protein Coding	53	GC15M060347	0.71
FAS	Fas Cell Surface Death Receptor	Protein Coding	56	GC10P088969	0.71
PIN1	Peptidylprolyl Cis/Trans Isomerase, NIMA-Interacting 1	Protein Coding	53	GC19P009835	0.71
PLCB2	Phospholipase C Beta 2	Protein Coding	51	GC15M040278	0.71
GHRHR	Growth Hormone Releasing Hormone Receptor	Protein Coding	48	GC07P030978	0.69
KDM1A	Lysine Demethylase 1A	Protein Coding	53	GC01P023019	0.67
LGALS3	Galectin 3	Protein Coding	51	GC14P055124	0.67
SNAI1	Snail Family Transcriptional Repressor 1	Protein Coding	50	GC20P049982	0.67
ILRUN	Inflammation And Lipid Regulator With UBA-Like And NBR1-Like Domains	Protein Coding	31	GC06M038987	0.67
FABP7	Fatty Acid Binding Protein 7	Protein Coding	48	GC06P122779	0.67
RXRB	Retinoid X Receptor Beta	Protein Coding	54	GC06M033193	0.64
GLI1	GLI Family Zinc Finger 1	Protein Coding	53	GC12P057460	0.64
HMGA2	High Mobility Group AT-Hook 2	Protein Coding	51	GC12P065824	0.64
MFGE8	Milk Fat Globule-EGF Factor 8 Protein	Protein Coding	49	GC15M088898	0.64
BCAM	Basal Cell Adhesion Molecule (Lutheran Blood Group)	Protein Coding	46	GC19P044810	0.64
FN1	Fibronectin 1	Protein Coding	56	GC02M215360	0.64
PIK3CB	Phosphatidylinositol-4,5-Bisphosphate 3-Kinase Catalytic Subunit Beta	Protein Coding	54	GC03M138652	0.64
RUNX2	Runt Related Transcription Factor 2	Protein Coding	53	GC06P045295	0.64
IDO1	Indoleamine 2,3-Dioxygenase 1	Protein Coding	51	GC08P039891	0.64
A2M	Alpha-2-Macroglobulin	Protein Coding	51	GC12M009067	0.64
TIMP3	TIMP Metallopeptidase Inhibitor 3	Protein Coding	51	GC22P032800	0.64
INPP4B	Inositol Polyphosphate-4-Phosphatase Type II B	Protein Coding	46	GC04M142023	0.64
ANGPTL2	Angiopoietin Like 2	Protein Coding	42	GC09M127087	0.64
G6PD	Glucose-6-Phosphate Dehydrogenase	Protein Coding	56	GC0XM154531	0.63
PIP5K1C	Phosphatidylinositol-4-Phosphate 5-Kinase Type 1 Gamma	Protein Coding	55	GC19M003631	0.63
NCSTN	Nicastrin	Protein Coding	53	GC01P160343	0.63
GFPT1	Glutamine--Fructose-6-Phosphate Transaminase 1	Protein Coding	52	GC02M069283	0.63
SHC1	SHC Adaptor Protein 1	Protein Coding	51	GC01M154962	0.63
ALDH1A3	Aldehyde Dehydrogenase 1 Family Member A3	Protein Coding	51	GC15P100877	0.63
KDM5B	Lysine Demethylase 5B	Protein Coding	49	GC01M202696	0.63
CRABP1	Cellular Retinoic Acid Binding Protein 1	Protein Coding	47	GC15P078340	0.63
CCDC88A	Coiled-Coil Domain Containing 88A	Protein Coding	46	GC02M055250	0.63
MIR30C1	MicroRNA 30c-1	RNA Gene	21	GC01P040757	0.63
STAT1	Signal Transducer And Activator Of Transcription 1	Protein Coding	59	GC02M190964	0.61
NEK2	NIMA Related Kinase 2	Protein Coding	57	GC01M211658	0.61
LPIN1	Lipin 1	Protein Coding	54	GC02P011649	0.61
INS	Insulin	Protein Coding	54	GC11M002159	0.61
PRKD2	Protein Kinase D2	Protein Coding	52	GC19M046674	0.61
FZD7	Frizzled Class Receptor 7	Protein Coding	51	GC02P202034	0.61
AREG	Amphiregulin	Protein Coding	50	GC04P074445	0.61
LASP1	LIM And SH3 Protein 1	Protein Coding	48	GC17P038869	0.61
KDM2B	Lysine Demethylase 2B	Protein Coding	48	GC12M121429	0.61
BRD7	Bromodomain Containing 7	Protein Coding	46	GC16M050352	0.61
PKIB	CAMP-Dependent Protein Kinase Inhibitor Beta	Protein Coding	45	GC06P122472	0.61
GDE1	Glycerophosphodiester Phosphodiesterase 1	Protein Coding	40	GC16M019513	0.61
MIR34B	MicroRNA 34b	RNA Gene	22	GC11P111550	0.61
DANCR	Differentiation Antagonizing Non-Protein Coding RNA	RNA Gene	21	GC04P052712	0.61
MIR203A	MicroRNA 203a	RNA Gene	21	GC14P104119	0.61
MIR205	MicroRNA 205	RNA Gene	20	GC01P209432	0.61
MIR374B	MicroRNA 374b	RNA Gene	16	GC0XM074230	0.61
MDM2	MDM2 Proto-Oncogene	Protein Coding	59	GC12P068808	0.57
TGFBR2	Transforming Growth Factor Beta Receptor 2	Protein Coding	58	GC03P030623	0.57
BCL2L1	BCL2 Like 1	Protein Coding	54	GC20M031664	0.57
NEDD4L	Neural Precursor Cell Expressed, Developmentally Down-Regulated 4-Like, E3 Ubiquitin Protein Ligase	Protein Coding	53	GC18P058044	0.57
ERN1	Endoplasmic Reticulum To Nucleus Signaling 1	Protein Coding	53	GC17M064039	0.57
KCNH1	Potassium Voltage-Gated Channel Subfamily H Member 1	Protein Coding	53	GC01M210678	0.57
CTNND1	Catenin Delta 1	Protein Coding	52	GC11P057760	0.57
NEDD4	Neural Precursor Cell Expressed, Developmentally Down-Regulated 4, E3 Ubiquitin Protein Ligase	Protein Coding	52	GC15M055826	0.57
NDRG1	N-Myc Downstream Regulated 1	Protein Coding	51	GC08M133237	0.57
CRYAB	Crystallin Alpha B	Protein Coding	51	GC11M111908	0.57
BAG3	BCL2 Associated Athanogene 3	Protein Coding	50	GC10P119651	0.57
PROCR	Protein C Receptor	Protein Coding	48	GC20P035171	0.57
KDM4A	Lysine Demethylase 4A	Protein Coding	46	GC01P043650	0.57
IL27	Interleukin 27	Protein Coding	45	GC16M028511	0.57
KIAA0100	KIAA0100	Protein Coding	40	GC17M028614	0.57
BCCIP	BRCA2 And CDKN1A Interacting Protein	Protein Coding	40	GC10P125823	0.57
ATAD5	ATPase Family AAA Domain Containing 5	Protein Coding	40	GC17P030832	0.57
H19	H19 Imprinted Maternally Expressed Transcript	RNA Gene	29	GC11M001995	0.57
MIR141	MicroRNA 141	RNA Gene	22	GC12P007586	0.57
MIR342	MicroRNA 342	RNA Gene	20	GC14P100109	0.57
INSR	Insulin Receptor	Protein Coding	60	GC19M007112	0.57
RPS6KA1	Ribosomal Protein S6 Kinase A1	Protein Coding	57	GC01P026540	0.57
RAC1	Rac Family Small GTPase 1	Protein Coding	56	GC07P006380	0.57
CYP19A1	Cytochrome P450 Family 19 Subfamily A Member 1	Protein Coding	56	GC15M051208	0.57
WNT10B	Wnt Family Member 10B	Protein Coding	55	GC12M048965	0.57
NME1	NME/NM23 Nucleoside Diphosphate Kinase 1	Protein Coding	54	GC17P051154	0.57
IGF2	Insulin Like Growth Factor 2	Protein Coding	54	GC11M002130	0.57
EDN1	Endothelin 1	Protein Coding	53	GC06P012290	0.57
PARP2	Poly(ADP-Ribose) Polymerase 2	Protein Coding	53	GC14P020343	0.57
HSPA9	Heat Shock Protein Family A (Hsp70) Member 9	Protein Coding	53	GC05M138554	0.57
JUP	Junction Plakoglobin	Protein Coding	53	GC17M041754	0.57
CDKN2B	Cyclin Dependent Kinase Inhibitor 2B	Protein Coding	53	GC09M021992	0.57
CLU	Clusterin	Protein Coding	53	GC08M027596	0.57
TGFA	Transforming Growth Factor Alpha	Protein Coding	53	GC02M070410	0.57
ANTXR1	ANTXR Cell Adhesion Molecule 1	Protein Coding	52	GC02P068977	0.57
SATB2	SATB Homeobox 2	Protein Coding	51	GC02M199269	0.57
SLC7A5	Solute Carrier Family 7 Member 5	Protein Coding	51	GC16M087830	0.57
MAP1LC3A	Microtubule Associated Protein 1 Light Chain 3 Alpha	Protein Coding	50	GC20P034546	0.57
LTF	Lactotransferrin	Protein Coding	50	GC03M046435	0.57
NTF3	Neurotrophin 3	Protein Coding	50	GC12P005432	0.57
PTK7	Protein Tyrosine Kinase 7 (Inactive)	Protein Coding	50	GC06P043076	0.57
BMP6	Bone Morphogenetic Protein 6	Protein Coding	50	GC06P007726	0.57
MAP1LC3B	Microtubule Associated Protein 1 Light Chain 3 Beta	Protein Coding	49	GC16P087425	0.57
CDCA7	Cell Division Cycle Associated 7	Protein Coding	49	GC02P173354	0.57
JMJD6	Jumonji Domain Containing 6, Arginine Demethylase And Lysine Hydroxylase	Protein Coding	48	GC17M076718	0.57
TNKS2	Tankyrase 2	Protein Coding	48	GC10P091798	0.57
SLC3A2	Solute Carrier Family 3 Member 2	Protein Coding	48	GC11P062874	0.57
FABP5	Fatty Acid Binding Protein 5	Protein Coding	47	GC08P081282	0.57
RICTOR	RPTOR Independent Companion Of MTOR Complex 2	Protein Coding	47	GC05M038939	0.57
KDM4C	Lysine Demethylase 4C	Protein Coding	47	GC09P006720	0.57
UBASH3B	Ubiquitin Associated And SH3 Domain Containing B	Protein Coding	46	GC11P122655	0.57
PDE7B	Phosphodiesterase 7B	Protein Coding	45	GC06P135795	0.57
MUC4	Mucin 4, Cell Surface Associated	Protein Coding	45	GC03M195746	0.57
TXNIP	Thioredoxin Interacting Protein	Protein Coding	45	GC01M145992	0.57
EPHA10	EPH Receptor A10	Protein Coding	42	GC01M037713	0.57
MAGEA10	MAGE Family Member A10	Protein Coding	39	GC0XM152133	0.57
ZNF469	Zinc Finger Protein 469	Protein Coding	39	GC16P088240	0.57
TMSB15A	Thymosin Beta 15a	Protein Coding	35	GC0XM102515	0.57
JPT2	Jupiter Microtubule Associated Homolog 2	Protein Coding	30	GC16P001679	0.57
PVT1	Pvt1 Oncogene	RNA Gene	26	GC08P127807	0.57
TUG1	Taurine Up-Regulated 1	RNA Gene	25	GC22P030969	0.57
SNHG12	Small Nucleolar RNA Host Gene 12	RNA Gene	24	GC01M028578	0.57
MIR204	MicroRNA 204	RNA Gene	22	GC09M070809	0.57
RMST	Rhabdomyosarcoma 2 Associated Transcript	RNA Gene	21	GC12P097431	0.57
MIR197	MicroRNA 197	RNA Gene	19	GC01P109549	0.57
MIR31HG	MIR31 Host Gene	RNA Gene	18	GC09M021455	0.57
MIR574	MicroRNA 574	RNA Gene	18	GC04P038872	0.57
MIR490	MicroRNA 490	RNA Gene	17	GC07P136903	0.57
MIR655	MicroRNA 655	RNA Gene	17	GC14P103642	0.57
MMP2	Matrix Metallopeptidase 2	Protein Coding	60	GC16P055424	0.5
ALK	ALK Receptor Tyrosine Kinase	Protein Coding	58	GC02M029156	0.5
TLR3	Toll Like Receptor 3	Protein Coding	58	GC04P186059	0.5
CTSB	Cathepsin B	Protein Coding	57	GC08M011842	0.5
CSNK1D	Casein Kinase 1 Delta	Protein Coding	57	GC17M082239	0.5
NRAS	NRAS Proto-Oncogene, GTPase	Protein Coding	57	GC01M114704	0.5
HK1	Hexokinase 1	Protein Coding	57	GC10P069269	0.5
ACVR1	Activin A Receptor Type 1	Protein Coding	57	GC02M157736	0.5
PTPN1	Protein Tyrosine Phosphatase Non-Receptor Type 1	Protein Coding	56	GC20P050510	0.5
SERPINA1	Serpin Family A Member 1	Protein Coding	56	GC14M094376	0.5
PHGDH	Phosphoglycerate Dehydrogenase	Protein Coding	56	GC01P119660	0.5
NOS2	Nitric Oxide Synthase 2	Protein Coding	56	GC17M027756	0.5
MAPK3	Mitogen-Activated Protein Kinase 3	Protein Coding	56	GC16M030125	0.5
COL1A1	Collagen Type I Alpha 1 Chain	Protein Coding	56	GC17M050183	0.5
CDH2	Cadherin 2	Protein Coding	56	GC18M027950	0.5
TNFRSF1A	TNF Receptor Superfamily Member 1A	Protein Coding	56	GC12M006308	0.5
EGLN1	Egl-9 Family Hypoxia Inducible Factor 1	Protein Coding	55	GC01M231363	0.5
CDH5	Cadherin 5	Protein Coding	55	GC16P066366	0.5
SMAD3	SMAD Family Member 3	Protein Coding	55	GC15P067063	0.5
VWF	Von Willebrand Factor	Protein Coding	55	GC12M005917	0.5
FGA	Fibrinogen Alpha Chain	Protein Coding	54	GC04M154583	0.5
FPR1	Formyl Peptide Receptor 1	Protein Coding	54	GC19M051745	0.5
ETS1	ETS Proto-Oncogene 1, Transcription Factor	Protein Coding	54	GC11M128458	0.5
FGG	Fibrinogen Gamma Chain	Protein Coding	54	GC04M154604	0.5
ROR2	Receptor Tyrosine Kinase Like Orphan Receptor 2	Protein Coding	54	GC09M091564	0.5
PLG	Plasminogen	Protein Coding	54	GC06P160702	0.5
PTK2B	Protein Tyrosine Kinase 2 Beta	Protein Coding	54	GC08P027311	0.5
SERPINC1	Serpin Family C Member 1	Protein Coding	54	GC01M174065	0.5
LEP	Leptin	Protein Coding	54	GC07P128241	0.5
LAMB1	Laminin Subunit Beta 1	Protein Coding	54	GC07M107923	0.5
COL2A1	Collagen Type II Alpha 1 Chain	Protein Coding	54	GC12M047972	0.5
COL4A1	Collagen Type IV Alpha 1 Chain	Protein Coding	54	GC13M110148	0.5
TGM2	Transglutaminase 2	Protein Coding	54	GC20M038127	0.5
USP7	Ubiquitin Specific Peptidase 7	Protein Coding	54	GC16M008892	0.5
FGB	Fibrinogen Beta Chain	Protein Coding	53	GC04P154564	0.5
DCN	Decorin	Protein Coding	53	GC12M091140	0.5
SERPING1	Serpin Family G Member 1	Protein Coding	53	GC11P057615	0.5
HSPG2	Heparan Sulfate Proteoglycan 2	Protein Coding	53	GC01M021822	0.5
COL1A2	Collagen Type I Alpha 2 Chain	Protein Coding	53	GC07P094394	0.5
COL3A1	Collagen Type III Alpha 1 Chain	Protein Coding	53	GC02P188974	0.5
SOX9	SRY-Box 9	Protein Coding	53	GC17P072121	0.5
VCAN	Versican	Protein Coding	53	GC05P083471	0.5
CSTB	Cystatin B	Protein Coding	52	GC21M043772	0.5
PRSS1	Serine Protease 1	Protein Coding	52	GC07P144204	0.5
SERPINH1	Serpin Family H Member 1	Protein Coding	52	GC11P075562	0.5
C1QA	Complement C1q A Chain	Protein Coding	52	GC01P022636	0.5
COL4A3	Collagen Type IV Alpha 3 Chain	Protein Coding	52	GC02P227164	0.5
CTSG	Cathepsin G	Protein Coding	51	GC14M024573	0.5
EFEMP1	EGF Containing Fibulin Extracellular Matrix Protein 1	Protein Coding	51	GC02M055828	0.5
FBLN5	Fibulin 5	Protein Coding	51	GC14M091869	0.5
FBN1	Fibrillin 1	Protein Coding	51	GC15M048408	0.5
PTPN14	Protein Tyrosine Phosphatase Non-Receptor Type 14	Protein Coding	51	GC01M214336	0.5
S100A10	S100 Calcium Binding Protein A10	Protein Coding	51	GC01M151955	0.5
SIN3A	SIN3 Transcription Regulator Family Member A	Protein Coding	51	GC15M075369	0.5
SERPINF1	Serpin Family F Member 1	Protein Coding	51	GC17P001761	0.5
F13A1	Coagulation Factor XIII A Chain	Protein Coding	51	GC06M006144	0.5
EGLN2	Egl-9 Family Hypoxia Inducible Factor 2	Protein Coding	51	GC19P040799	0.5
LAMC2	Laminin Subunit Gamma 2	Protein Coding	51	GC01P183155	0.5
ADIPOQ	Adiponectin, C1Q And Collagen Domain Containing	Protein Coding	51	GC03P186842	0.5
AGRN	Agrin	Protein Coding	51	GC01P001020	0.5
COL11A2	Collagen Type XI Alpha 2 Chain	Protein Coding	51	GC06M033162	0.5
C1QB	Complement C1q B Chain	Protein Coding	51	GC01P022652	0.5
C1QC	Complement C1q C Chain	Protein Coding	51	GC01P022643	0.5
COL5A1	Collagen Type V Alpha 1 Chain	Protein Coding	51	GC09P134641	0.5
TGFBI	Transforming Growth Factor Beta Induced	Protein Coding	51	GC05P136027	0.5
THBS2	Thrombospondin 2	Protein Coding	51	GC06M169215	0.5
USP10	Ubiquitin Specific Peptidase 10	Protein Coding	51	GC16P084734	0.5
FIG4	FIG4 Phosphoinositide 5-Phosphatase	Protein Coding	50	GC06P109691	0.5
ETV4	ETS Variant 4	Protein Coding	50	GC17M043527	0.5
ECM1	Extracellular Matrix Protein 1	Protein Coding	50	GC01P150508	0.5
ELN	Elastin	Protein Coding	50	GC07P074027	0.5
FBXW7	F-Box And WD Repeat Domain Containing 7	Protein Coding	50	GC04M152321	0.5
FRK	Fyn Related Src Family Tyrosine Kinase	Protein Coding	50	GC06M115931	0.5
CSPG4	Chondroitin Sulfate Proteoglycan 4	Protein Coding	50	GC15M075674	0.5
FBLN1	Fibulin 1	Protein Coding	50	GC22P045502	0.5
POSTN	Periostin	Protein Coding	50	GC13M037562	0.5
RBBP4	RB Binding Protein 4, Chromatin Remodeling Factor	Protein Coding	50	GC01P032651	0.5
RAD51C	RAD51 Paralog C	Protein Coding	50	GC17P058692	0.5
S100A9	S100 Calcium Binding Protein A9	Protein Coding	50	GC01P153357	0.5
SERPINA3	Serpin Family A Member 3	Protein Coding	50	GC14P094612	0.5
LTBP1	Latent Transforming Growth Factor Beta Binding Protein 1	Protein Coding	50	GC02P032946	0.5
SERPINB6	Serpin Family B Member 6	Protein Coding	50	GC06M002948	0.5
SERPINF2	Serpin Family F Member 2	Protein Coding	50	GC17P001742	0.5
KNG1	Kininogen 1	Protein Coding	50	GC03P186717	0.5
LAMA4	Laminin Subunit Alpha 4	Protein Coding	50	GC06M112107	0.5
LAMB2	Laminin Subunit Beta 2	Protein Coding	50	GC03M049121	0.5
LMAN1	Lectin, Mannose Binding 1	Protein Coding	50	GC18M059327	0.5
BRD4	Bromodomain Containing 4	Protein Coding	50	GC19M015236	0.5
BMI1	BMI1 Proto-Oncogene, Polycomb Ring Finger	Protein Coding	50	GC10P022326	0.5
CSF1	Colony Stimulating Factor 1	Protein Coding	50	GC01P109911	0.5
COL18A1	Collagen Type XVIII Alpha 1 Chain	Protein Coding	50	GC21P045405	0.5
COL4A6	Collagen Type IV Alpha 6 Chain	Protein Coding	50	GC0XM108155	0.5
COL6A2	Collagen Type VI Alpha 2 Chain	Protein Coding	50	GC21P046098	0.5
COL6A3	Collagen Type VI Alpha 3 Chain	Protein Coding	50	GC02M237324	0.5
TFAM	Transcription Factor A, Mitochondrial	Protein Coding	50	GC10P058385	0.5
VTN	Vitronectin	Protein Coding	50	GC17M029279	0.5
TNXB	Tenascin XB	Protein Coding	50	GC06M032112	0.5
S100A6	S100 Calcium Binding Protein A6	Protein Coding	49	GC01M153507	0.5
LOXL1	Lysyl Oxidase Like 1	Protein Coding	49	GC15P073925	0.5
OSM	Oncostatin M	Protein Coding	49	GC22M030262	0.5
LAMA2	Laminin Subunit Alpha 2	Protein Coding	49	GC06P128863	0.5
LAMC1	Laminin Subunit Gamma 1	Protein Coding	49	GC01P182992	0.5
BGN	Biglycan	Protein Coding	49	GC0XP153494	0.5
COL11A1	Collagen Type XI Alpha 1 Chain	Protein Coding	49	GC01M102876	0.5
ANXA6	Annexin A6	Protein Coding	49	GC05M151077	0.5
COL6A1	Collagen Type VI Alpha 1 Chain	Protein Coding	49	GC21P045981	0.5
COL7A1	Collagen Type VII Alpha 1 Chain	Protein Coding	49	GC03M048564	0.5
CEACAM5	Carcinoembryonic Antigen Related Cell Adhesion Molecule 5	Protein Coding	48	GC19P041709	0.5
FBN2	Fibrillin 2	Protein Coding	48	GC05M128257	0.5
S100A8	S100 Calcium Binding Protein A8	Protein Coding	48	GC01M153391	0.5
SH3GL1	SH3 Domain Containing GRB2 Like 1, Endophilin A2	Protein Coding	48	GC19M004360	0.5
PTTG1	PTTG1 Regulator Of Sister Chromatid Separation, Securin	Protein Coding	48	GC05P160422	0.5
MFAP2	Microfibril Associated Protein 2	Protein Coding	48	GC01M016974	0.5
LUM	Lumican	Protein Coding	48	GC12M091102	0.5
IFNA2	Interferon Alpha 2	Protein Coding	48	GC09M021374	0.5
LAMA5	Laminin Subunit Alpha 5	Protein Coding	48	GC20M062307	0.5
ITIH4	Inter-Alpha-Trypsin Inhibitor Heavy Chain 4	Protein Coding	48	GC03M052812	0.5
JUNB	JunB Proto-Oncogene, AP-1 Transcription Factor Subunit	Protein Coding	48	GC19P012791	0.5
HRG	Histidine Rich Glycoprotein	Protein Coding	48	GC03P186660	0.5
COL14A1	Collagen Type XIV Alpha 1 Chain	Protein Coding	48	GC08P120060	0.5
BNIP3	BCL2 Interacting Protein 3	Protein Coding	48	GC10M131966	0.5
CDC20	Cell Division Cycle 20	Protein Coding	48	GC01P043358	0.5
COL4A5	Collagen Type IV Alpha 5 Chain	Protein Coding	48	GC0XP108439	0.5
TLE3	TLE Family Member 3, Transcriptional Corepressor	Protein Coding	48	GC15M070047	0.5
TACSTD2	Tumor Associated Calcium Signal Transducer 2	Protein Coding	48	GC01M058575	0.5
LTBP4	Latent Transforming Growth Factor Beta Binding Protein 4	Protein Coding	47	GC19P040592	0.5
NLGN4X	Neuroligin 4 X-Linked	Protein Coding	47	GC0XM005840	0.5
LILRB1	Leukocyte Immunoglobulin Like Receptor B1	Protein Coding	47	GC19P054617	0.5
AMBP	Alpha-1-Microglobulin/Bikunin Precursor	Protein Coding	47	GC09M114060	0.5
COL12A1	Collagen Type XII Alpha 1 Chain	Protein Coding	47	GC06M075084	0.5
COL13A1	Collagen Type XIII Alpha 1 Chain	Protein Coding	47	GC10P069801	0.5
COL5A2	Collagen Type V Alpha 2 Chain	Protein Coding	47	GC02M189031	0.5
COL8A2	Collagen Type VIII Alpha 2 Chain	Protein Coding	47	GC01M036095	0.5
TARBP2	TARBP2 Subunit Of RISC Loading Complex	Protein Coding	47	GC12P053499	0.5
CTHRC1	Collagen Triple Helix Repeat Containing 1	Protein Coding	46	GC08P103371	0.5
BIRC7	Baculoviral IAP Repeat Containing 7	Protein Coding	46	GC20P063235	0.5
RBBP7	RB Binding Protein 7, Chromatin Remodeling Factor	Protein Coding	46	GC0XM016772	0.5
NID1	Nidogen 1	Protein Coding	46	GC01M235975	0.5
MFAP4	Microfibril Associated Protein 4	Protein Coding	46	GC17M019286	0.5
MFAP5	Microfibril Associated Protein 5	Protein Coding	46	GC12M008637	0.5
IL32	Interleukin 32	Protein Coding	46	GC16P003746	0.5
IL7	Interleukin 7	Protein Coding	46	GC08M078689	0.5
CRELD1	Cysteine Rich With EGF Like Domains 1	Protein Coding	46	GC03P009934	0.5
CLDN6	Claudin 6	Protein Coding	46	GC16M003014	0.5
CLEC3B	C-Type Lectin Domain Family 3 Member B	Protein Coding	46	GC03P045177	0.5
CD276	CD276 Molecule	Protein Coding	46	GC15P073683	0.5
USP11	Ubiquitin Specific Peptidase 11	Protein Coding	46	GC0XP047232	0.5
TEAD4	TEA Domain Transcription Factor 4	Protein Coding	46	GC12P002959	0.5
PRELP	Proline And Arginine Rich End Leucine Rich Repeat Protein	Protein Coding	45	GC01P203444	0.5
PSIP1	PC4 And SFRS1 Interacting Protein 1	Protein Coding	45	GC09M015456	0.5
RARRES1	Retinoic Acid Receptor Responder 1	Protein Coding	45	GC03M158696	0.5
PRDM14	PR/SET Domain 14	Protein Coding	45	GC08M070063	0.5
MATN2	Matrilin 2	Protein Coding	45	GC08P097909	0.5
OGN	Osteoglycin	Protein Coding	45	GC09M092383	0.5
ITIH1	Inter-Alpha-Trypsin Inhibitor Heavy Chain 1	Protein Coding	45	GC03P052777	0.5
ITIH2	Inter-Alpha-Trypsin Inhibitor Heavy Chain 2	Protein Coding	45	GC10P007703	0.5
KDM2A	Lysine Demethylase 2A	Protein Coding	45	GC11P067119	0.5
COL15A1	Collagen Type XV Alpha 1 Chain	Protein Coding	45	GC09P098943	0.5
AEBP1	AE Binding Protein 1	Protein Coding	45	GC07P044106	0.5
ASPN	Asporin	Protein Coding	45	GC09M092458	0.5
COL8A1	Collagen Type VIII Alpha 1 Chain	Protein Coding	45	GC03P099638	0.5
TINAGL1	Tubulointerstitial Nephritis Antigen Like 1	Protein Coding	45	GC01P031576	0.5
SLPI	Secretory Leukocyte Peptidase Inhibitor	Protein Coding	45	GC20M045252	0.5
FOXD3	Forkhead Box D3	Protein Coding	44	GC01P063323	0.5
EMILIN1	Elastin Microfibril Interfacer 1	Protein Coding	44	GC02P027078	0.5
RND1	Rho Family GTPase 1	Protein Coding	44	GC12M048857	0.5
NPNT	Nephronectin	Protein Coding	44	GC04P105894	0.5
MAS1	MAS1 Proto-Oncogene, G Protein-Coupled Receptor	Protein Coding	44	GC06P159906	0.5
MMRN1	Multimerin 1	Protein Coding	44	GC04P089879	0.5
HPX	Hemopexin	Protein Coding	44	GC11M006452	0.5
COL16A1	Collagen Type XVI Alpha 1 Chain	Protein Coding	44	GC01M031653	0.5
DPT	Dermatopontin	Protein Coding	43	GC01M168664	0.5
EGFL7	EGF Like Domain Multiple 7	Protein Coding	43	GC09P136658	0.5
SIN3B	SIN3 Transcription Regulator Family Member B	Protein Coding	43	GC19P016829	0.5
NID2	Nidogen 2	Protein Coding	43	GC14M052004	0.5
PCGF2	Polycomb Group Ring Finger 2	Protein Coding	43	GC17M038733	0.5
ALPK1	Alpha Kinase 1	Protein Coding	43	GC04P112285	0.5
TIPIN	TIMELESS Interacting Protein	Protein Coding	43	GC15M066336	0.5
TMOD1	Tropomodulin 1	Protein Coding	43	GC09P097501	0.5
EMILIN2	Elastin Microfibril Interfacer 2	Protein Coding	42	GC18P002837	0.5
BCL2L12	BCL2 Like 12	Protein Coding	42	GC19P049665	0.5
COL21A1	Collagen Type XXI Alpha 1 Chain	Protein Coding	42	GC06M056029	0.5
ADAM33	ADAM Metallopeptidase Domain 33	Protein Coding	42	GC20M003596	0.5
COL24A1	Collagen Type XXIV Alpha 1 Chain	Protein Coding	42	GC01M085729	0.5
MCU	Mitochondrial Calcium Uniporter	Protein Coding	41	GC10P072692	0.5
LMAN1L	Lectin, Mannose Binding 1 Like	Protein Coding	41	GC15P074812	0.5
ZNF165	Zinc Finger Protein 165	Protein Coding	41	GC06P028080	0.5
HHLA2	HERV-H LTR-Associating 2	Protein Coding	40	GC03P108296	0.5
ITIH5	Inter-Alpha-Trypsin Inhibitor Heavy Chain 5	Protein Coding	40	GC10M007559	0.5
ABI3BP	ABI Family Member 3 Binding Protein	Protein Coding	40	GC03M100749	0.5
AKAP3	A-Kinase Anchoring Protein 3	Protein Coding	40	GC12M004614	0.5
AFDN	Afadin, Adherens Junction Formation Factor	Protein Coding	40	GC06P167827	0.5
ANXA8	Annexin A8	Protein Coding	40	GC10M047460	0.5
COL5A3	Collagen Type V Alpha 3 Chain	Protein Coding	40	GC19M009931	0.5
COL6A5	Collagen Type VI Alpha 5 Chain	Protein Coding	40	GC03P130345	0.5
MMRN2	Multimerin 2	Protein Coding	39	GC10M086935	0.5
BCDIN3D	BCDIN3 Domain Containing RNA Methyltransferase	Protein Coding	39	GC12M049839	0.5
COL28A1	Collagen Type XXVIII Alpha 1 Chain	Protein Coding	39	GC07M007338	0.5
COL6A6	Collagen Type VI Alpha 6 Chain	Protein Coding	38	GC03P130517	0.5
FATE1	Fetal And Adult Testis Expressed 1	Protein Coding	37	GC0XP151716	0.5
RPL39	Ribosomal Protein L39	Protein Coding	37	GC0XM119786	0.5
RNF183	Ring Finger Protein 183	Protein Coding	37	GC09M113297	0.5
MAGEA2	MAGE Family Member A2	Protein Coding	37	GC0XM152749	0.5
USP17L2	Ubiquitin Specific Peptidase 17 Like Family Member 2	Protein Coding	35	GC08M012137	0.5
MIRLET7D	MicroRNA Let-7d	RNA Gene	22	GC09P094178	0.5
MIR181A2	MicroRNA 181a-2	RNA Gene	20	GC09P124692	0.5
MIR181A1	MicroRNA 181a-1	RNA Gene	19	GC01M198860	0.5
MIR939	MicroRNA 939	RNA Gene	17	GC08M144394	0.5
LINC00673	Long Intergenic Non-Protein Coding RNA 673	RNA Gene	17	GC17M072290	0.5
MIR448	MicroRNA 448	RNA Gene	15	GC0XP114823	0.5
MIR384	MicroRNA 384	RNA Gene	13	GC0XM076919	0.5
BTG3-AS1	BTG3 Antisense RNA 1	RNA Gene	10	GC21P017612	0.5
MAPK9	Mitogen-Activated Protein Kinase 9	Protein Coding	54	GC05M180234	0.47
PTPN2	Protein Tyrosine Phosphatase Non-Receptor Type 2	Protein Coding	53	GC18M015618	0.47
CCNA2	Cyclin A2	Protein Coding	51	GC04M121816	0.47
MTNR1A	Melatonin Receptor 1A	Protein Coding	48	GC04M186533	0.47
CLIC5	Chloride Intracellular Channel 5	Protein Coding	48	GC06M045848	0.47
RAB25	RAB25, Member RAS Oncogene Family	Protein Coding	45	GC01P156061	0.47
CORO1C	Coronin 1C	Protein Coding	45	GC12M108645	0.47
C1D	C1D Nuclear Receptor Corepressor	Protein Coding	43	GC02M068041	0.47
SSX3	SSX Family Member 3	Protein Coding	40	GC0XM048346	0.47
PTPN12	Protein Tyrosine Phosphatase Non-Receptor Type 12	Protein Coding	52	GC07P077537	0.33
MSH6	MutS Homolog 6	Protein Coding	55	GC02P047695	0.2
BRIP1	BRCA1 Interacting Protein C-Terminal Helicase 1	Protein Coding	54	GC17M061679	0.2
DKK1	Dickkopf WNT Signaling Pathway Inhibitor 1	Protein Coding	51	GC10P052314	0.2
MMP14	Matrix Metallopeptidase 14	Protein Coding	57	GC14P024483	0.17
FOXC2	Forkhead Box C2	Protein Coding	50	GC16P086567	0.17
MAZ	MYC Associated Zinc Finger Protein	Protein Coding	45	GC16P029806	0.17
SUZ12	SUZ12 Polycomb Repressive Complex 2 Subunit	Protein Coding	45	GC17P031937	0.17
GNRH2	Gonadotropin Releasing Hormone 2	Protein Coding	39	GC20P003048	0.17
GNRHR2	Gonadotropin Releasing Hormone Receptor 2 (Pseudogene)	Pseudogene	39	GC01P145919	0.17
VEGFD	Vascular Endothelial Growth Factor D	Protein Coding	39	GC0XM015345	0.17
HGF	Hepatocyte Growth Factor	Protein Coding	58	GC07M081699	0.14
FLT1	Fms Related Tyrosine Kinase 1	Protein Coding	57	GC13M028300	0.14
LYN	LYN Proto-Oncogene, Src Family Tyrosine Kinase	Protein Coding	57	GC08P055879	0.14
DNMT3B	DNA Methyltransferase 3 Beta	Protein Coding	56	GC20P032762	0.14
NOTCH2	Notch Receptor 2	Protein Coding	56	GC01M119911	0.14
LDLR	Low Density Lipoprotein Receptor	Protein Coding	56	GC19P011061	0.14
DDX3X	DEAD-Box Helicase 3 X-Linked	Protein Coding	54	GC0XP041333	0.14
FANCA	FA Complementation Group A	Protein Coding	54	GC16M089740	0.14
MECOM	MDS1 And EVI1 Complex Locus	Protein Coding	54	GC03M169083	0.14
NAMPT	Nicotinamide Phosphoribosyltransferase	Protein Coding	54	GC07M106248	0.14
MTAP	Methylthioadenosine Phosphorylase	Protein Coding	54	GC09P021792	0.14
CYLD	CYLD Lysine 63 Deubiquitinase	Protein Coding	54	GC16P050742	0.14
TYRO3	TYRO3 Protein Tyrosine Kinase	Protein Coding	54	GC15P041557	0.14
STAT2	Signal Transducer And Activator Of Transcription 2	Protein Coding	54	GC12M056341	0.14
TUBA1A	Tubulin Alpha 1a	Protein Coding	54	GC12M049184	0.14
EFNB1	Ephrin B1	Protein Coding	53	GC0XP068828	0.14
WWOX	WW Domain Containing Oxidoreductase	Protein Coding	53	GC16P078099	0.14
LSS	Lanosterol Synthase	Protein Coding	52	GC21M046639	0.14
XRCC6	X-Ray Repair Cross Complementing 6	Protein Coding	52	GC22P041622	0.14
SPP1	Secreted Phosphoprotein 1	Protein Coding	52	GC04P087975	0.14
GADD45A	Growth Arrest And DNA Damage Inducible Alpha	Protein Coding	51	GC01P067685	0.14
PFKFB3	6-Phosphofructo-2-Kinase/Fructose-2,6-Biphosphatase 3	Protein Coding	51	GC10P006144	0.14
LOXL2	Lysyl Oxidase Like 2	Protein Coding	51	GC08M023296	0.14
NKX2-1	NK2 Homeobox 1	Protein Coding	51	GC14M036516	0.14
CASP14	Caspase 14	Protein Coding	51	GC19P015049	0.14
STMN1	Stathmin 1	Protein Coding	51	GC01M025884	0.14
FOXA2	Forkhead Box A2	Protein Coding	50	GC20M022581	0.14
PDGFC	Platelet Derived Growth Factor C	Protein Coding	50	GC04M156760	0.14
SIRT6	Sirtuin 6	Protein Coding	50	GC19M004174	0.14
RELN	Reelin	Protein Coding	50	GC07M103471	0.14
SERPINB2	Serpin Family B Member 2	Protein Coding	50	GC18P063871	0.14
C5AR1	Complement C5a Receptor 1	Protein Coding	50	GC19P047290	0.14
TRIB3	Tribbles Pseudokinase 3	Protein Coding	50	GC20P000361	0.14
TRIM28	Tripartite Motif Containing 28	Protein Coding	50	GC19P058544	0.14
ETS2	ETS Proto-Oncogene 2, Transcription Factor	Protein Coding	49	GC21P038805	0.14
EMP2	Epithelial Membrane Protein 2	Protein Coding	49	GC16M010541	0.14
CALM1	Calmodulin 1	Protein Coding	49	GC14P090396	0.14
SEMA3C	Semaphorin 3C	Protein Coding	49	GC07M080742	0.14
IGFBP1	Insulin Like Growth Factor Binding Protein 1	Protein Coding	49	GC07P046348	0.14
ACSS2	Acyl-CoA Synthetase Short Chain Family Member 2	Protein Coding	49	GC20P034873	0.14
DDB1	Damage Specific DNA Binding Protein 1	Protein Coding	48	GC11M061317	0.14
CUL4A	Cullin 4A	Protein Coding	48	GC13P113208	0.14
PARP4	Poly(ADP-Ribose) Polymerase Family Member 4	Protein Coding	48	GC13M024420	0.14
KLK8	Kallikrein Related Peptidase 8	Protein Coding	48	GC19M050996	0.14
SLC1A5	Solute Carrier Family 1 Member 5	Protein Coding	48	GC19M046760	0.14
TRPM2	Transient Receptor Potential Cation Channel Subfamily M Member 2	Protein Coding	48	GC21P044350	0.14
PRPF4B	Pre-MRNA Processing Factor 4B	Protein Coding	47	GC06P004021	0.14
IFITM1	Interferon Induced Transmembrane Protein 1	Protein Coding	47	GC11P000313	0.14
KRT20	Keratin 20	Protein Coding	47	GC17M040875	0.14
CLDN2	Claudin 2	Protein Coding	47	GC0XP106900	0.14
ECT2	Epithelial Cell Transforming 2	Protein Coding	46	GC03P172750	0.14
CTNNBIP1	Catenin Beta Interacting Protein 1	Protein Coding	46	GC01M009848	0.14
MCAM	Melanoma Cell Adhesion Molecule	Protein Coding	46	GC11M119308	0.14
MCC	MCC Regulator Of WNT Signaling Pathway	Protein Coding	46	GC05M113022	0.14
CELSR2	Cadherin EGF LAG Seven-Pass G-Type Receptor 2	Protein Coding	46	GC01P109250	0.14
C4BPA	Complement Component 4 Binding Protein Alpha	Protein Coding	46	GC01P207105	0.14
ETV5	ETS Variant 5	Protein Coding	45	GC03M186046	0.14
RNF4	Ring Finger Protein 4	Protein Coding	45	GC04P002462	0.14
MVP	Major Vault Protein	Protein Coding	45	GC16P029979	0.14
TRIB1	Tribbles Pseudokinase 1	Protein Coding	44	GC08P125430	0.14
PPARGC1B	PPARG Coactivator 1 Beta	Protein Coding	43	GC05P149730	0.14
PIWIL4	Piwi Like RNA-Mediated Gene Silencing 4	Protein Coding	43	GC11P094543	0.14
WFDC2	WAP Four-Disulfide Core Domain 2	Protein Coding	43	GC20P045469	0.14
ING4	Inhibitor Of Growth Family Member 4	Protein Coding	42	GC12M006650	0.14
RAD51AP1	RAD51 Associated Protein 1	Protein Coding	40	GC12P005883	0.14
PTTG1IP	PTTG1 Interacting Protein	Protein Coding	40	GC21M044849	0.14
DET1	DET1 Partner Of COP1 E3 Ubiquitin Ligase	Protein Coding	40	GC15M088511	0.14
DDA1	DET1 And DDB1 Associated 1	Protein Coding	38	GC19P020461	0.14
FAAP20	FA Core Complex Associated Protein 20	Protein Coding	32	GC01M002185	0.14
MIR373	MicroRNA 373	RNA Gene	21	GC19P053995	0.14
MIR139	MicroRNA 139	RNA Gene	20	GC11M072615	0.14
MIR522	MicroRNA 522	RNA Gene	15	GC19P053751	0.14
MMP1	Matrix Metallopeptidase 1	Protein Coding	58	GC11M102810	0.14
RARB	Retinoic Acid Receptor Beta	Protein Coding	56	GC03P025194	0.14
APC	APC Regulator Of WNT Signaling Pathway	Protein Coding	55	GC05P112707	0.14
HSF1	Heat Shock Transcription Factor 1	Protein Coding	51	GC08P144291	0.14
FOSL1	FOS Like 1, AP-1 Transcription Factor Subunit	Protein Coding	50	GC11M065909	0.14
HMGB1	High Mobility Group Box 1	Protein Coding	50	GC13M030456	0.14
SMARCAD1	SWI/SNF-Related, Matrix-Associated Actin-Dependent Regulator Of Chromatin, Subfamily A, Containing DEAD/H Box 1	Protein Coding	50	GC04P094207	0.14
NFIB	Nuclear Factor I B	Protein Coding	48	GC09M014077	0.14
NEDD9	Neural Precursor Cell Expressed, Developmentally Down-Regulated 9	Protein Coding	47	GC06M011183	0.14
APOC1	Apolipoprotein C1	Protein Coding	46	GC19P044914	0.14
FOXF2	Forkhead Box F2	Protein Coding	44	GC06P001390	0.14
ING5	Inhibitor Of Growth Family Member 5	Protein Coding	43	GC02P241702	0.14
USP44	Ubiquitin Specific Peptidase 44	Protein Coding	43	GC12M095516	0.14
MIRLET7A1	MicroRNA Let-7a-1	RNA Gene	21	GC09P094175	0.14
MIR19B1	MicroRNA 19b-1	RNA Gene	17	GC13P091410	0.14
HRAS	HRas Proto-Oncogene, GTPase	Protein Coding	59	GC11M000522	0.1
TGFBR1	Transforming Growth Factor Beta Receptor 1	Protein Coding	59	GC09P099104	0.1
PIK3R1	Phosphoinositide-3-Kinase Regulatory Subunit 1	Protein Coding	58	GC05P068215	0.1
HDAC6	Histone Deacetylase 6	Protein Coding	58	GC0XP048801	0.1
FOS	Fos Proto-Oncogene, AP-1 Transcription Factor Subunit	Protein Coding	57	GC14P075278	0.1
PRKCE	Protein Kinase C Epsilon	Protein Coding	57	GC02P045617	0.1
ABCB1	ATP Binding Cassette Subfamily B Member 1	Protein Coding	57	GC07M087504	0.1
CDC42	Cell Division Cycle 42	Protein Coding	57	GC01P022052	0.1
SOD2	Superoxide Dismutase 2	Protein Coding	57	GC06M159669	0.1
TUBB3	Tubulin Beta 3 Class III	Protein Coding	57	GC16P089919	0.1
RAD50	RAD50 Double Strand Break Repair Protein	Protein Coding	56	GC05P132556	0.1
CD4	CD4 Molecule	Protein Coding	56	GC12P006786	0.1
HDAC1	Histone Deacetylase 1	Protein Coding	56	GC01P032260	0.1
HDAC3	Histone Deacetylase 3	Protein Coding	56	GC05M141583	0.1
ABCC2	ATP Binding Cassette Subfamily C Member 2	Protein Coding	56	GC10P099782	0.1
DUSP6	Dual Specificity Phosphatase 6	Protein Coding	55	GC12M089347	0.1
SGK1	Serum/Glucocorticoid Regulated Kinase 1	Protein Coding	55	GC06M134169	0.1
IRAK1	Interleukin 1 Receptor Associated Kinase 1	Protein Coding	55	GC0XM154010	0.1
FZD6	Frizzled Class Receptor 6	Protein Coding	54	GC08P103316	0.1
RRM1	Ribonucleotide Reductase Catalytic Subunit M1	Protein Coding	54	GC11P004115	0.1
MTHFR	Methylenetetrahydrofolate Reductase	Protein Coding	54	GC01M011845	0.1
AXIN2	Axin 2	Protein Coding	54	GC17M065528	0.1
UBE2I	Ubiquitin Conjugating Enzyme E2 I	Protein Coding	54	GC16P001310	0.1
CA12	Carbonic Anhydrase 12	Protein Coding	53	GC15M063321	0.1
MLH1	MutL Homolog 1	Protein Coding	53	GC03P036993	0.1
IL4	Interleukin 4	Protein Coding	53	GC05P132673	0.1
GRN	Granulin Precursor	Protein Coding	53	GC17P044345	0.1
LMNA	Lamin A/C	Protein Coding	53	GC01P156082	0.1
AXIN1	Axin 1	Protein Coding	53	GC16M000338	0.1
BCAT1	Branched Chain Amino Acid Transaminase 1	Protein Coding	53	GC12M024732	0.1
TPT1	Tumor Protein, Translationally-Controlled 1	Protein Coding	53	GC13M045333	0.1
CTSL	Cathepsin L	Protein Coding	52	GC09P087725	0.1
E2F4	E2F Transcription Factor 4	Protein Coding	52	GC16P067226	0.1
PLA2G2A	Phospholipase A2 Group IIA	Protein Coding	52	GC01M019975	0.1
KRT19	Keratin 19	Protein Coding	52	GC17M041523	0.1
ATF2	Activating Transcription Factor 2	Protein Coding	52	GC02M175072	0.1
TGIF1	TGFB Induced Factor Homeobox 1	Protein Coding	52	GC18P003411	0.1
TWIST1	Twist Family BHLH Transcription Factor 1	Protein Coding	52	GC07M019020	0.1
UBE2B	Ubiquitin Conjugating Enzyme E2 B	Protein Coding	52	GC05P134371	0.1
FMR1	Fragile X Mental Retardation 1	Protein Coding	51	GC0XP147912	0.1
RASSF1	Ras Association Domain Family Member 1	Protein Coding	51	GC03M050369	0.1
CD151	CD151 Molecule (Raph Blood Group)	Protein Coding	51	GC11P000854	0.1
BAK1	BCL2 Antagonist/Killer 1	Protein Coding	51	GC06M033572	0.1
ANGPT1	Angiopoietin 1	Protein Coding	51	GC08M107246	0.1
CHKB	Choline Kinase Beta	Protein Coding	51	GC22M050578	0.1
BMX	BMX Non-Receptor Tyrosine Kinase	Protein Coding	51	GC0XP015392	0.1
ARID1A	AT-Rich Interaction Domain 1A	Protein Coding	51	GC01P026706	0.1
ARID1B	AT-Rich Interaction Domain 1B	Protein Coding	51	GC06P156777	0.1
TBL1XR1	Transducin Beta Like 1 X-Linked Receptor 1	Protein Coding	51	GC03M177019	0.1
SLIT2	Slit Guidance Ligand 2	Protein Coding	51	GC04P020590	0.1
FOXP2	Forkhead Box P2	Protein Coding	50	GC07P114086	0.1
EEA1	Early Endosome Antigen 1	Protein Coding	50	GC12M092770	0.1
PSMA4	Proteasome Subunit Alpha 4	Protein Coding	50	GC15P078540	0.1
RAD23B	RAD23 Homolog B, Nucleotide Excision Repair Protein	Protein Coding	50	GC09P107283	0.1
ROBO1	Roundabout Guidance Receptor 1	Protein Coding	50	GC03M078567	0.1
MSRB3	Methionine Sulfoxide Reductase B3	Protein Coding	50	GC12P065279	0.1
NCOR1	Nuclear Receptor Corepressor 1	Protein Coding	50	GC17M016029	0.1
IGFBP2	Insulin Like Growth Factor Binding Protein 2	Protein Coding	50	GC02P216632	0.1
KISS1R	KISS1 Receptor	Protein Coding	50	GC19P000917	0.1
HGS	Hepatocyte Growth Factor-Regulated Tyrosine Kinase Substrate	Protein Coding	50	GC17P081683	0.1
ACSL4	Acyl-CoA Synthetase Long Chain Family Member 4	Protein Coding	50	GC0XM109624	0.1
TJP1	Tight Junction Protein 1	Protein Coding	50	GC15M029699	0.1
XPC	XPC Complex Subunit, DNA Damage Recognition And Repair Factor	Protein Coding	50	GC03M014754	0.1
SPRED1	Sprouty Related EVH1 Domain Containing 1	Protein Coding	50	GC15P038252	0.1
VPS35	VPS35 Retromer Complex Component	Protein Coding	50	GC16M046661	0.1
DDIT4	DNA Damage Inducible Transcript 4	Protein Coding	49	GC10P072273	0.1
PRL	Prolactin	Protein Coding	49	GC06M022230	0.1
PRDX4	Peroxiredoxin 4	Protein Coding	49	GC0XP023592	0.1
NCOR2	Nuclear Receptor Corepressor 2	Protein Coding	49	GC12M124324	0.1
ATG7	Autophagy Related 7	Protein Coding	49	GC03P011313	0.1
SMAD7	SMAD Family Member 7	Protein Coding	49	GC18M048919	0.1
XRCC4	X-Ray Repair Cross Complementing 4	Protein Coding	49	GC05P083077	0.1
EED	Embryonic Ectoderm Development	Protein Coding	48	GC11P086244	0.1
CX3CL1	C-X3-C Motif Chemokine Ligand 1	Protein Coding	48	GC16P057372	0.1
FANCF	FA Complementation Group F	Protein Coding	48	GC11M022600	0.1
PSMC5	Proteasome 26S Subunit, ATPase 5	Protein Coding	48	GC17P063827	0.1
RNF2	Ring Finger Protein 2	Protein Coding	48	GC01P185045	0.1
MEOX1	Mesenchyme Homeobox 1	Protein Coding	48	GC17M043640	0.1
NRP2	Neuropilin 2	Protein Coding	48	GC02P205681	0.1
CCL19	C-C Motif Chemokine Ligand 19	Protein Coding	48	GC09M034692	0.1
CAV2	Caveolin 2	Protein Coding	48	GC07P116287	0.1
LGR5	Leucine Rich Repeat Containing G Protein-Coupled Receptor 5	Protein Coding	48	GC12P071439	0.1
H2AFZ	H2A Histone Family Member Z	Protein Coding	48	GC04M099948	0.1
JUND	JunD Proto-Oncogene, AP-1 Transcription Factor Subunit	Protein Coding	48	GC19M018279	0.1
BCL3	BCL3 Transcription Coactivator	Protein Coding	48	GC19P044747	0.1
CDH13	Cadherin 13	Protein Coding	48	GC16P082660	0.1
CETN2	Centrin 2	Protein Coding	48	GC0XM152827	0.1
ANXA3	Annexin A3	Protein Coding	48	GC04P078551	0.1
TFAP2C	Transcription Factor AP-2 Gamma	Protein Coding	48	GC20P056629	0.1
SOX4	SRY-Box 4	Protein Coding	48	GC06P021593	0.1
GRHL2	Grainyhead Like Transcription Factor 2	Protein Coding	47	GC08P101492	0.1
PRMT5	Protein Arginine Methyltransferase 5	Protein Coding	47	GC14M022920	0.1
PSMC1	Proteasome 26S Subunit, ATPase 1	Protein Coding	47	GC14P090256	0.1
PTGES	Prostaglandin E Synthase	Protein Coding	47	GC09M129738	0.1
SETD1A	SET Domain Containing 1A, Histone Lysine Methyltransferase	Protein Coding	47	GC16P030948	0.1
NISCH	Nischarin	Protein Coding	47	GC03P052489	0.1
P4HA1	Prolyl 4-Hydroxylase Subunit Alpha 1	Protein Coding	47	GC10M073007	0.1
CXCL13	C-X-C Motif Chemokine Ligand 13	Protein Coding	47	GC04P077511	0.1
HHAT	Hedgehog Acyltransferase	Protein Coding	47	GC01P210328	0.1
COL4A3BP	Collagen Type IV Alpha 3 Binding Protein	Protein Coding	47	GC05M075368	0.1
FLOT1	Flotillin 1	Protein Coding	46	GC06M030729	0.1
EIF2S2	Eukaryotic Translation Initiation Factor 2 Subunit Beta	Protein Coding	46	GC20M034088	0.1
PRDM2	PR/SET Domain 2	Protein Coding	46	GC01P013776	0.1
S100A7	S100 Calcium Binding Protein A7	Protein Coding	46	GC01M153430	0.1
RGS16	Regulator Of G Protein Signaling 16	Protein Coding	46	GC01M182598	0.1
LCP1	Lymphocyte Cytosolic Protein 1	Protein Coding	46	GC13M046132	0.1
BHLHE41	Basic Helix-Loop-Helix Family Member E41	Protein Coding	46	GC12M026120	0.1
CDK12	Cyclin Dependent Kinase 12	Protein Coding	46	GC17P039461	0.1
SMARCD3	SWI/SNF Related, Matrix Associated, Actin Dependent Regulator Of Chromatin, Subfamily D, Member 3	Protein Coding	46	GC07M151238	0.1
USP22	Ubiquitin Specific Peptidase 22	Protein Coding	46	GC17M020999	0.1
DPYSL3	Dihydropyrimidinase Like 3	Protein Coding	45	GC05M147390	0.1
GNL3	G Protein Nucleolar 3	Protein Coding	45	GC03P052681	0.1
GRHL3	Grainyhead Like Transcription Factor 3	Protein Coding	45	GC01P024319	0.1
PSMC2	Proteasome 26S Subunit, ATPase 2	Protein Coding	45	GC07P103344	0.1
PSMC4	Proteasome 26S Subunit, ATPase 4	Protein Coding	45	GC19P039972	0.1
PMAIP1	Phorbol-12-Myristate-13-Acetate-Induced Protein 1	Protein Coding	45	GC18P059899	0.1
RNF41	Ring Finger Protein 41	Protein Coding	45	GC12M056202	0.1
HOXB9	Homeobox B9	Protein Coding	45	GC17M048621	0.1
BAG4	BCL2 Associated Athanogene 4	Protein Coding	45	GC08P038176	0.1
ABCC10	ATP Binding Cassette Subfamily C Member 10	Protein Coding	45	GC06P043427	0.1
SOD3	Superoxide Dismutase 3	Protein Coding	45	GC04P024798	0.1
USP53	Ubiquitin Specific Peptidase 53	Protein Coding	45	GC04P119212	0.1
RASSF6	Ras Association Domain Family Member 6	Protein Coding	44	GC04M073571	0.1
RAB11FIP1	RAB11 Family Interacting Protein 1	Protein Coding	44	GC08M037835	0.1
MAGEA4	MAGE Family Member A4	Protein Coding	44	GC0XP151912	0.1
RAD51B	RAD51 Paralog B	Protein Coding	43	GC14P067819	0.1
GRK3	G Protein-Coupled Receptor Kinase 3	Protein Coding	43	GC22P025517	0.1
HIST1H2BA	Histone Cluster 1 H2B Family Member A	Protein Coding	43	GC06P025726	0.1
ASIP	Agouti Signaling Protein	Protein Coding	43	GC20P034194	0.1
KLF8	Kruppel Like Factor 8	Protein Coding	43	GC0XP056275	0.1
USP49	Ubiquitin Specific Peptidase 49	Protein Coding	43	GC06M041795	0.1
RALY	RALY Heterogeneous Nuclear Ribonucleoprotein	Protein Coding	42	GC20P033993	0.1
PMEPA1	Prostate Transmembrane Protein, Androgen Induced 1	Protein Coding	42	GC20M057648	0.1
HEXIM1	HEXIM P-TEFb Complex Subunit 1	Protein Coding	42	GC17P045147	0.1
TBL1X	Transducin Beta Like 1 X-Linked	Protein Coding	42	GC0XP009431	0.1
ZRANB1	Zinc Finger RANBP2-Type Containing 1	Protein Coding	42	GC10P124918	0.1
FSIP1	Fibrous Sheath Interacting Protein 1	Protein Coding	40	GC15M039594	0.1
PEAK1	Pseudopodium Enriched Atypical Kinase 1	Protein Coding	40	GC15M077100	0.1
NKD2	NKD Inhibitor Of WNT Signaling Pathway 2	Protein Coding	40	GC05P000993	0.1
CHORDC1	Cysteine And Histidine Rich Domain Containing 1	Protein Coding	40	GC11M090200	0.1
BORA	BORA Aurora Kinase A Activator	Protein Coding	40	GC13P072727	0.1
FOXQ1	Forkhead Box Q1	Protein Coding	39	GC06P001312	0.1
FBXL14	F-Box And Leucine Rich Repeat Protein 14	Protein Coding	38	GC12M001565	0.1
MRTFA	Myocardin Related Transcription Factor A	Protein Coding	37	GC22M042819	0.1
CCN6	Cellular Communication Network Factor 6	Protein Coding	37	GC06P112053	0.1
ABHD8	Abhydrolase Domain Containing 8	Protein Coding	37	GC19M017263	0.1
CCN4	Cellular Communication Network Factor 4	Protein Coding	36	GC08P133192	0.1
TENT5A	Terminal Nucleotidyltransferase 5A	Protein Coding	33	GC06M081494	0.1
BLID	BH3-Like Motif Containing, Cell Death Inducer	Protein Coding	32	GC11M122115	0.1
WASHC1	WASH Complex Subunit 1	Protein Coding	28	GC09M000016	0.1
MIR106B	MicroRNA 106b	RNA Gene	22	GC07M100186	0.1
MIR130A	MicroRNA 130a	RNA Gene	20	GC11P057641	0.1
MIR497	MicroRNA 497	RNA Gene	19	GC17M007022	0.1
MIR218-1	MicroRNA 218-1	RNA Gene	18	GC04P020639	0.1
MIR144	MicroRNA 144	RNA Gene	17	GC17M029286	0.1
MANCR	Mitotically Associated Long Non Coding RNA	RNA Gene	13	GC10M004650	0.1
