# Supplementary material for: Exploring the Regulation Mechanism of Xihuang Pill, Olibanum and β-Boswellic Acid on the Biomolecular Network of Triple-Negative Breast Cancer Based on Transcriptomics and Chemical Informatics Methodology
Source: Front Pharmacol. 2020 Jun 11;11:825. doi: 10.3389/fphar.2020.00825 (PMC7300251; doi:10.3389/fphar.2020.00825)
Supplement: Supplementary file 1 [file DataSheet_1.zip › Table S3.XLSX]

## Sheet: Sheet1
Table S3 GO Enrichment analysis of XHP-TNBC PPI Network
Cluster	Term	Pathway	Count	%	P-Value	Genes	Fold Enrichment	Benjamini
1	GO:0007186	G-protein coupled receptor signaling pathway	52	61.9048	6.74388e-44	CXCL1, MCHR1, GPR183, CASR, DRD3, CXCL5, GNAI1, FPR1, CXCR1, CXCL8, LPAR2, CX3CL1, BDKRB2, FPR2, CXCR3, LPAR1, CCL5, TAS1R1, S1PR2, S1PR3, APLNR, HTR1A, S1PR1, CXCR4, S1PR4, CXCR6, ADRA2A, ADRA2C, ADRA2B, HCAR2, HTR5A, HTR1E, PTGER3, NPBWR1, CCL19, ACKR3, GPER1, NPY5R, GRM4, CCR8, CCR7, TAS2R14, LPAR5, GPR55, CCR5, CCR4, CXCL13, CHRM2, CCR2, TAS2R31, PTGDR2, OPRD1	11.5629	5.19279e-41
	GO:0007204	positive regulation of cytosolic calcium ion concentration	30	35.7143	7.7037e-41	OPRM1, MCHR1, CCR1, NPY2R, FPR1, LPAR3, CXCR2, LPAR2, FPR2, CXCR3, BDKRB2, LPAR1, S1PR3, CXCR4, NMUR2, S1PR4, GALR2, HRH4, KNG1, PTGER3, C5AR1, OPRL1, GPER1, CCR8, CCR7, CCR5, CCR4, CXCL13, CCR3, CCR2	44.7548	2.96593e-38
	GO:0006935	chemotaxis	24	28.5714	9.17476e-31	CXCL1, C5AR1, CXCL5, CCR1, FPR1, CXCR1, CXCL8, CXCR2, ACKR3, FPR2, CXCR3, CX3CL1, CCL5, CCR8, CCR7, S1PR1, CCR5, CXCR4, CCR4, CXCL16, CCR3, CCR2, CXCR6, PTGDR2	39.3255	2.35485e-28
	GO:0070098	chemokine-mediated signaling pathway	19	22.619	1.08338e-26	CXCL1, CXCL5, CCR1, CXCR1, CXCL8, CCL19, CXCR2, ACKR3, CX3CL1, CXCR3, CCL5, CCR8, CCR5, CXCR4, CXCL13, CCR4, CCR3, CCR2, CXCR6	53.4956	2.08551e-24
	GO:0007187	G-protein coupled receptor signaling pathway, coupled to cyclic nucleotide second messenger	17	20.2381	2.39733e-26	OPRM1, NPBWR1, CCR1, ANXA1, LPAR3, NPY1R, HTR1B, HRH3, CHRM2, CNR1, CNR2, MTNR1B, PTGDR2, HTR5A, MTNR1A, OPRD1, HTR1E	73.8778	3.69189e-24
	GO:0006954	inflammatory response	29	34.5238	9.26436e-26	CXCL1, CXCL5, CCR1, FPR1, CXCR1, CXCL8, CXCR2, BDKRB2, CXCR3, FPR2, CCL5, ADORA1, S1PR3, CXCR4, CXCR6, HRH4, CNR2, KNG1, PTGER3, C5AR1, ANXA1, CCL19, GPER1, CCR7, CCR5, CCR4, CXCL13, CCR3, CCR2	15.2961	1.18893e-23
	GO:0007193	adenylate cyclase-inhibiting G-protein coupled receptor signaling pathway	15	17.8571	4.87724e-22	MCHR1, GNAI3, GNAI1, OPRL1, NPY2R, OPRK1, GABBR1, NPY1R, LPAR1, ADORA1, S1PR3, S1PR1, PTGDR2, OPRD1, HTR1E	63.7994	5.36496e-20
	GO:0002407	dendritic cell chemotaxis	10	11.9048	2.64236e-17	GPR183, CCR7, CCR5, CXCR4, CCR1, CCR2, CXCR1, CCL19, CXCR2, CCL5	117.591	2.26069e-15
	GO:0007200	phospholipase C-activating G-protein coupled receptor signaling pathway	13	15.4762	3.62694e-16	OPRM1, C5AR1, PTGER3, OPRK1, FPR1, CXCR2, FPR2, HTR1B, NMUR2, GALR3, GALR2, HTR1E, OPRD1	39.3752	2.56462e-14
	GO:0006955	immune response	20	23.8095	1.5039e-13	CXCL1, GPR183, C5AR1, CXCL5, OPRK1, CCR1, CXCL8, CCL19, CX3CL1, CCL5, CCR8, CCR7, CCR5, CCR4, CXCL13, S1PR4, CCR2, CNR2, PTGDR2, OPRD1	9.49666	8.91043e-12
	GO:0070374	positive regulation of ERK1 and ERK2 cascade	13	15.4762	5.72539e-11	OPRM1, GPR183, CCR7, C5AR1, GPR55, DRD2, CCR1, CCL19, ACKR3, CX3CL1, GPER1, CCL5, NPY5R	14.8501	2.75534e-09
	GO:0000187	activation of MAPK activity	9	10.7143	5.53872e-08	S1PR2, GRM4, C5AR1, CXCR4, DRD4, FPR1, LPAR3, ADRA2B, LPAR1	16.8144	2.13241e-06
	GO:0035625	obsolete epidermal growth factor-activated receptor transactivation by G-protein coupled receptor signaling pathway	3	3.57143	0.000143902	ADRA2A, ADRA2C, ADRA2B	149.929	0.00235493
	GO:0045766	positive regulation of angiogenesis	6	7.14286	0.000261936	C5AR1, CCR3, CXCL8, CXCR2, CXCR3, CX3CL1	10.4298	0.00394742
	GO:0010818	T cell chemotaxis	3	3.57143	0.000662955	GPR183, CXCL16, CXCR3	74.9643	0.00907721
	GO:0010820	positive regulation of T cell chemotaxis	3	3.57143	0.00105864	CXCL13, CCR2, CCL5	59.9714	0.0137283
	GO:0071356	cellular response to tumor necrosis factor	5	5.95238	0.00215295	CXCL8, CCL19, CX3CL1, GPER1, CCL5	9.08658	0.0244653
	GO:0045627	positive regulation of T-helper 1 cell differentiation	2	2.38095	0.0292972	ANXA1, CCL19	66.6349	0.218228
	GO:0001768	establishment of T cell polarity	2	2.38095	0.0292972	CCR7, CCL19	66.6349	0.218228
2	GO:0045944	positive regulation of transcription from RNA polymerase II promoter	63	43.75	1.1307e-38	HRAS, WNT3A, PPARG, TLR2, TLR3, TLR4, ZEB1, JAG1, SHH, TGFB1, CTNNB1, TLR9, PGR, EPCAM, AKT1, FOS, WNT1, CDKN2A, POU5F1, SERPINE1, IFNG, IL1B, FGF2, MYC, TWIST1, EGFR, EGR1, AR, NANOG, RELA, TP53, ESR1, RB1, NLRP3, EP300, HIF1A, JUN, MAPK3, WNT5A, TNF, FOXM1, SOX2, NR3C1, TNFRSF1A, IL4, IL6, CREB1, MET, RAF1, SMAD3, SMAD2, HGF, STAT1, FOXP3, STAT3, BRCA1, NOTCH1, TNFSF11, HDAC1, MAPK14, GSK3B, PA…	7.48879	3.08908e-35
	GO:0045893	positive regulation of transcription, DNA-templated	42	29.1667	1.17185e-28	WNT5A, TNF, WNT3A, FOXM1, SOX2, PPARG, CDH1, SRC, TGFB1, SHH, CTNNB1, FOS, WNT1, CDKN2A, IL1B, RUNX2, CCNA2, MYC, FGF2, IL4, EGR1, AR, IL6, MAP2K1, CREB1, RELA, TP53, ESR1, SMAD3, SMAD2, RB1, STAT1, FOXP3, SNAI1, STAT3, BRCA1, MAPK1, NOTCH1, HIF1A, HDAC1, JUN, MAPK3	9.51003	1.60075e-25
	GO:0010628	positive regulation of gene expression	33	22.9167	3.88276e-28	CAV1, HRAS, TNF, ERBB3, WNT3A, CSF1, TLR2, TLR3, TLR4, TGFB1, TLR9, CDC42, KRAS, INS, POU5F1, IFNG, IL1B, MYC, TWIST1, AR, IL6, MAP2K1, TP53, SMAD3, MAPK11, BRCA1, STAT3, HIF1A, MAPK14, MAPK9, MAPK8, MTOR, NGF	14.6877	3.5359e-25
	GO:0043066	negative regulation of apoptotic process	39	27.0833	2.87715e-27	WNT5A, XIAP, MMP9, RPS6KB1, BCL2L1, PTEN, SRC, SHH, TIMP1, EPCAM, AKT1, IGF1R, CASP3, CD44, ALB, MYC, CSF1R, TWIST1, IL4, EGFR, IL6, BECN1, SOCS3, RELA, TP53, SMAD3, RAF1, ANXA5, STAT3, LEP, CDKN1A, CDKN1B, HDAC1, CCND2, GSK3B, MPO, MAPK8, NGF, IL2	9.99524	1.96509e-24
	GO:0008285	negative regulation of cell proliferation	29	20.1389	3.4766e-18	HRAS, PTGS2, TLR2, ZEB1, PTEN, TGFB1, CTNNB1, CDKN2A, IL1B, NOS3, FGF2, CSF1R, AR, IL6, MAP2K1, BECN1, TP53, RAF1, SMAD2, RB1, FOXP3, PLG, STAT3, CDKN1A, NOTCH1, CDKN1B, HDAC1, JUN, JAK2	8.5397	1.18726e-15
	GO:0001666	response to hypoxia	19	13.1944	6.66367e-15	EGR1, CAV1, CCL2, BECN1, CREB1, TLR2, RAF1, SMAD3, MMP14, ATM, TGFB1, LEP, CASP3, EP300, HIF1A, CDKN1B, HMOX1, CASP1, PLAU	12.8815	2.02205e-12
	GO:0007165	signal transduction	41	28.4722	9.33451e-15	HRAS, CCL2, ERBB3, PPARG, TLR2, TLR3, RPS6KB1, NR3C1, SRC, AKT1, PGR, TNFRSF1A, IGF1R, IL1B, CASP1, FGF2, MAP2K7, CSF1R, AKT2, EGFR, AR, HSP90AA1, MAP2K1, CREB1, MET, ESR1, RAF1, MAPK11, MAPK10, NLRP3, ANXA5, CDK4, STAT3, ATM, LEP, MAPK1, HIF1A, MAPK14, JAK2, MTOR, PLAU	4.11805	2.54785e-12
	GO:0070374	positive regulation of ERK1 and ERK2 cascade	18	12.5	1.34804e-13	EGFR, ICAM1, HRAS, IL6, TNF, CCL2, MAP2K1, TLR4, PTEN, SRC, TGFB1, PTPN11, CD44, JUN, MAPK3, ABL1, FGF2, CSF1R	11.9943	2.45481e-11
	GO:0051092	positive regulation of NF-kappaB transcription factor activity	16	11.1111	4.39296e-13	WNT5A, ICAM1, AR, IL6, TNF, RELA, TLR2, TLR3, TLR4, NLRP3, TGFB1, TLR9, TNFSF11, KRAS, INS, IL1B	14.0284	6.31689e-11
	GO:0048146	positive regulation of fibroblast proliferation	12	8.33333	8.10145e-13	CCNB1, WNT5A, EGFR, WNT1, CDKN1A, JUN, ESR1, ABL1, CDK4, CCNA2, MYC, TGFB1	25.9136	1.10664e-10
	GO:0000165	MAPK cascade	20	13.8889	9.13249e-13	EGFR, HRAS, CAV1, TNF, CCL2, MAP2K1, ERBB3, RAF1, MAPK11, TGFB1, MAPK1, KRAS, INS, MAPK3, JAK1, IL1B, JAK2, FGF2, MYC, IL2	8.90161	1.18812e-10
	GO:0043065	positive regulation of apoptotic process	21	14.5833	1.05285e-12	IL6, TNF, PTGS2, CREB1, TP53, TLR3, BCL2L1, CDK4, ITGB1, BCL2L11, ATM, SRC, TGFB1, CTNNB1, AKT1, NOTCH1, CDKN2A, HMOX1, MAPK8, ABL1, NGF	8.16278	1.30742e-10
	GO:0006915	apoptotic process	27	18.75	1.87469e-12	XIAP, TLR2, RPS6KB1, NR3C1, PTEN, CASP3, CDKN2A, CASP9, IFNG, CASP8, IL1B, CASP1, MAP2K7, AKT2, BECN1, TP53, RAF1, RB1, NLRP3, STAT1, BRCA1, BCL2L11, MAPK1, EP300, MAPK14, MAPK3, JAK2	5.55291	2.22684e-10
	GO:0042346	positive regulation of NF-kappaB import into nucleus	9	6.25	4.20792e-12	TNF, PTGS2, RHOA, TLR2, TLR3, IL1B, TLR4, TLR7, TLR9	49.9762	4.25784e-10
	GO:0007050	cell cycle arrest	15	10.4167	1.5893e-11	HRAS, MAP2K1, SOX2, TP53, SMAD3, RB1, ATM, TGFB1, CDKN1A, CDKN1B, CDKN2A, IFNG, MTOR, ABL1, MYC	12.4054	1.40063e-09
	GO:0032355	response to estradiol	13	9.02778	1.61891e-11	LEP, CASP3, CCND1, CDKN1B, CASP9, PTGS2, CASP8, ESR1, PTEN, MYC, TGFB1, STAT3, CTNNB1	16.6587	1.38215e-09
	GO:0050729	positive regulation of inflammatory response	12	8.33333	2.62485e-11	WNT5A, EGFR, TNFRSF1A, CCL2, SERPINE1, TLR2, TLR3, TLR4, JAK2, TLR7, TLR9, IL2	19.1689	2.17305e-09
	GO:0071456	cellular response to hypoxia	13	9.02778	3.09138e-11	CCNB1, AKT1, ICAM1, HIF1A, PTGS2, HMOX1, TP53, MTOR, PTEN, CCNA2, SRC, TERT, TWIST1	15.7911	2.48402e-09
	GO:0032722	positive regulation of chemokine production	8	5.55556	5.07453e-11	IL6, TNF, HIF1A, TLR2, TLR3, TLR4, TLR7, TLR9	54.8758	3.96103e-09
	GO:0006919	activation of cysteine-type endopeptidase activity involved in apoptotic process	12	8.33333	1.10753e-10	CASP3, TNF, CDKN2A, CDKN1B, CASP8, PPARG, SMAD3, JAK2, NLRP3, CASP1, BCL2L11, NGF	16.8594	8.17779e-09
	GO:0060070	canonical Wnt signaling pathway	12	8.33333	1.10753e-10	WNT5A, CDC42, WNT1, CCND1, WNT3A, GSK3B, SMAD3, SNAI2, PTEN, MYC, SHH, CTNNB1	16.8594	8.17779e-09
	GO:0000187	activation of MAPK activity	13	9.02778	1.13281e-10	WNT5A, MAPK1, TNF, MAP2K1, MAPK14, MAPK3, IL1B, TLR4, MAPK11, MAPK10, HGF, FGF2, PTPN11	14.1677	8.14434e-09
	GO:0032760	positive regulation of tumor necrosis factor production	10	6.94444	1.89182e-10	LEP, CCL2, HDAC1, IFNG, TLR2, TLR3, TLR4, JAK2, TWIST1, TLR9	24.8109	1.29211e-08
	GO:0097192	extrinsic apoptotic signaling pathway in absence of ligand	9	6.25	3.42036e-10	IL4, CASP3, CASP9, ERBB3, GSK3B, IL1B, BCL2L1, BCL2L11, IL2	30.8676	2.17312e-08
	GO:0007265	Ras protein signal transduction	11	7.63889	3.74796e-10	CDKN1A, HRAS, CDKN2A, KRAS, MAPK14, JUN, TP53, MAPK11, RB1, CCNA2, FGF2	18.3246	2.32714e-08
	GO:0042127	regulation of cell proliferation	15	10.4167	6.09897e-10	TNF, XIAP, ERBB3, FOXM1, JAG1, SHH, SRC, BRCA1, TNFRSF1A, CDKN1B, JUN, JAK1, JAK2, ABL1, PLAU	9.45495	3.70276e-08
	GO:0051726	regulation of cell cycle	13	9.02778	6.43487e-10	PTPRC, FOXM1, RB1, ITGB1, PTEN, SRC, STAT3, ATM, LEP, CCNB1, EP300, JUN, FGF2	12.2254	3.82175e-08
	GO:0043627	response to estrogen	10	6.94444	3.89828e-09	MAPK1, CAV1, CCND1, HSP90AA1, EP300, HMOX1, PPARG, ESR1, MMP14, BRCA1	17.9402	1.9018e-07
	GO:0008630	intrinsic apoptotic signaling pathway in response to DNA damage	9	6.25	5.39694e-09	TNFRSF1A, TNF, CASP9, HMOX1, BCL2L1, ABL1, BRCA1, BCL2L11, ATM	22.3298	2.54214e-07
	GO:0007179	transforming growth factor beta receptor signaling pathway	11	7.63889	5.8111e-09	FOS, CCL2, JUN, CREB1, RHOA, SMAD3, SMAD2, PARP1, ITGB1, TGFB1, SRC	13.9426	2.69083e-07
	GO:0042981	regulation of apoptotic process	14	9.72222	3.42936e-08	EGR1, TP53, ESR1, RAF1, BCL2L1, STAT1, ATM, TGFB1, BRCA1, TNFRSF1A, CASP9, CASP8, JAK2, CASP1	7.66458	1.48714e-06
	GO:0045766	positive regulation of angiogenesis	11	7.63889	5.08758e-08	WNT5A, HIF1A, HMOX1, SERPINE1, IL1B, NOS3, HGF, FGF2, BRCA1, TERT, TWIST1	11.1541	2.10595e-06
	GO:0008283	cell proliferation	17	11.8056	9.26226e-08	EGFR, AR, HRAS, NANOG, MKI67, CSF1, MET, TP53, RAF1, BCL2L1, ZEB1, PTEN, STAT3, SRC, AKT1, MYC, CSF1R	5.41636	3.51451e-06
	GO:0001525	angiogenesis	13	9.02778	4.60918e-07	LEP, CAV1, CCL2, HIF1A, PTGS2, JUN, MAPK14, HMOX1, SERPINE1, NOS3, JAG1, MMP14, PTEN	6.79796	1.57402e-05
	GO:0043406	positive regulation of MAP kinase activity	8	5.55556	6.606e-07	EGFR, HRAS, TNF, KRAS, TNFSF11, FGF2, TGFB1, SRC	15.8117	2.2009e-05
	GO:0038128	ERBB2 signaling pathway	7	4.86111	7.5725e-07	AKT1, EGFR, HRAS, HSP90AA1, KRAS, ERBB3, SRC	21.481	2.46284e-05
	GO:0043123	positive regulation of I-kappaB kinase/NF-kappaB signaling	11	7.63889	1.18768e-06	TNFRSF1A, TNF, TNFSF11, RELA, HMOX1, CASP8, RHOA, ABL1, CASP1, CTNNB1, TLR9	7.96722	3.68715e-05
	GO:0090090	negative regulation of canonical Wnt signaling pathway	11	7.63889	1.32858e-06	WNT5A, EGR1, CAV1, NOTCH1, HDAC1, MAPK14, GSK3B, SOX2, CDH2, SNAI2, SHH	7.86946	3.98859e-05
	GO:0034612	response to tumor necrosis factor	6	4.16667	1.93397e-06	CASP3, PTGS2, CASP8, RPS6KB1, JAK2, MAP2K7	27.9867	5.56153e-05
	GO:0007252	I-kappaB phosphorylation	5	3.47222	2.36729e-06	TLR2, TLR3, TLR4, TLR7, TLR9	48.588	6.59921e-05
	GO:0043410	positive regulation of MAPK cascade	8	5.55556	5.76138e-06	LEP, AR, IL6, HRAS, INS, SOX2, CDH2, CTNNB1	11.5171	0.000148481
	GO:2000679	positive regulation of transcription regulatory region DNA binding	5	3.47222	6.39938e-06	WNT3A, RB1, PARP1, TGFB1, TWIST1	38.8704	0.000163381
	GO:0007173	epidermal growth factor receptor signaling pathway	7	4.86111	7.85285e-06	EGFR, HRAS, KRAS, ABL1, TGFB1, SRC, PTPN11	14.5764	0.000195018
	GO:0000082	G1/S transition of mitotic cell cycle	8	5.55556	2.63737e-05	CDKN1A, CCND1, CDKN2A, CDKN1B, RPS6KB1, RB1, CDK4, ITGB1	9.14597	0.000549878
	GO:0048010	vascular endothelial growth factor receptor signaling pathway	7	4.86111	3.37955e-05	CDC42, HSP90AA1, CCL2, MAPK14, RHOA, MAPK11, SRC	11.3372	0.000678673
	GO:0045930	negative regulation of mitotic cell cycle	5	3.47222	6.51652e-05	EGFR, CDKN1B, SMAD3, ABL1, TGFB1	22.4252	0.0012104
	GO:0010575	positive regulation of vascular endothelial growth factor production	5	3.47222	7.59942e-05	HIF1A, PTGS2, IL1B, BRCA1, TGFB1	21.5947	0.00140188
	GO:0030217	T cell differentiation	5	3.47222	0.000116338	LEP, EGR1, PTPRC, RUNX2, IL2	19.4352	0.00200972
	GO:0045765	regulation of angiogenesis	5	3.47222	0.000132694	LEP, IL6, HMOX1, FGF2, CTNNB1	18.8082	0.00226334
3	GO:0007200	phospholipase C-activating G-protein coupled receptor signaling pathway	15	29.4118	4.01509e-23	HCRTR2, AGTR1, EDNRB, CCKAR, KISS1R, HRH1, CCKBR, LTB4R, TACR1, LTB4R2, ADRA1A, HTR2B, HTR2C, HTR2A, F2R	74.8307	2.5014e-20
	GO:0007186	G-protein coupled receptor signaling pathway	24	47.0588	1.11268e-16	PTGER1, FFAR4, CCKBR, TRHR, FFAR1, EDN1, OXTR, GNRHR, PTGFR, NTSR1, GRM1, EDNRA, AGTR1, KISS1R, HRH1, CHRM3, LTB4R, CHRM1, TBXA2R, AVPR1A, ADRA1A, HTR2B, PTAFR, F2R	8.7899	3.4639e-14
	GO:0007204	positive regulation of cytosolic calcium ion concentration	13	25.4902	3.81862e-15	CCKAR, PTGER1, CCKBR, EDN1, OXTR, PTGFR, EDNRA, EDNRB, AGTR1, TBXA2R, AVPR1A, ADRA1A, F2R	31.9426	7.83928e-13
	GO:0045907	positive regulation of vasoconstriction	8	15.6863	4.26068e-12	HRH1, AVPR1A, TBXA2R, ADRA1A, OXTR, PTAFR, HTR2A, F2R	82.3137	6.63605e-10
	GO:0070374	positive regulation of ERK1 and ERK2 cascade	8	15.6863	8.10704e-07	HCRTR1, FFAR4, ADRA1A, HTR2B, HTR2C, KDR, HTR2A, F2R	15.0517	3.60757e-05
	GO:0032870	cellular response to hormone stimulus	5	9.80392	9.47068e-06	HCRTR2, HCRTR1, FFAR4, AVPR1A, OXTR	36.5839	0.000347014
	GO:0006954	inflammatory response	9	17.6471	1.46623e-05	PTGER1, HRH1, LTB4R, TACR1, LTB4R2, TBXA2R, PTGFR, PTAFR, F2R	7.81872	0.000507353
	GO:0043066	negative regulation of apoptotic process	9	17.6471	5.40027e-05	EDNRB, MCL1, FFAR4, MDM2, NTSR1, HTR2B, PTGFR, PIK3R1, KDR	6.51273	0.00146174
	GO:0014065	phosphatidylinositol 3-kinase signaling	4	7.84314	6.90907e-05	EDN1, HTR2B, PIK3R1, HTR2A	48.7785	0.00179194
	GO:0043551	regulation of phosphatidylinositol 3-kinase activity	3	5.88235	0.000180745	CCKBR, PIK3R3, PIK3R1	141.109	0.00449443
	GO:0043410	positive regulation of MAPK cascade	4	7.84314	0.00180008	KISS1, ADRA1A, KDR, F2R	16.2595	0.0276714
	GO:0048010	vascular endothelial growth factor receptor signaling pathway	3	5.88235	0.0194512	PIK3CA, PIK3R1, KDR	13.719	0.187318
4	GO:0030968	endoplasmic reticulum unfolded protein response	4	1.67364	0.0254974	XBP1, PTPN1, HSPA5, NFE2L2	6.27152	0.284414
	GO:0030198	extracellular matrix organization	37	15.4812	6.3971e-30	TNC, COL3A1, COL2A1, NFKB2, SOX9, PTK2, LAMB2, COL7A1, ITGAX, FGB, COL6A3, COL6A2, COL6A1, LAMB1, COL8A1, COL11A1, COL8A2, FN1, COL18A1, COL4A3, COL4A2, COL4A1, RXFP1, COL13A1, FBN1, NF1, COL5A3, COL16A1, COL5A2, COL5A1, COL4A6, COL4A5, VWF, COL14A1, ITGA6, VCAN, LAMC1	13.319	1.5417e-26
	GO:0030574	collagen catabolic process	25	10.4603	1.78652e-28	COL3A1, COL2A1, COL6A6, COL7A1, COL6A5, COL6A3, COL6A2, COL6A1, COL12A1, COL11A2, COL8A1, COL11A1, COL8A2, COL18A1, COL4A3, COL4A2, COL4A1, COL13A1, COL15A1, COL5A3, COL5A2, COL5A1, COL4A6, COL4A5, MMP10	27.5604	2.15276e-25
	GO:0008284	positive regulation of cell proliferation	48	20.0837	6.19629e-27	FGFR2, CGA, PRKCZ, AVPR2, FGFR1, FGFR3, ERBB4, PGF, TNC, PTH1R, FASLG, TTK, KIT, SOX9, GHRHR, TGFB2, GLI1, PTK2, XBP1, ILK, SHC1, EGF, FGF1, FN1, KIF14, COL18A1, ADAM10, FLT1, LYN, IL7, TGFBR1, IGF1, CDC20, IGF2, SIRT1, CDK2, PTHLH, OSM, VEGFC, GHRH, ETS1, VEGFA, PDGFRA, PDGFRB, ADAM17, HBEGF, AREG, TSHR	7.26743	4.97768e-24
	GO:0030335	positive regulation of cell migration	25	10.4603	1.16015e-16	COL18A1, CGA, DRD1, ADAM10, FLT1, LYN, ACTN4, TGFBR1, IGF1, KIT, GLI1, PTK2, ITGA6, XBP1, F3, CD274, ILK, VEGFA, PDGFRA, PDGFRB, ADAM17, HBEGF, HSPA5, LAMB1, FGF1	9.58623	4.4631e-14
	GO:0001525	angiogenesis	26	10.8787	1.085e-15	FGFR2, COL18A1, FGFR1, COL4A2, FLT1, PGF, IL18, COL15A1, MFGE8, SIRT1, TGFB2, VEGFC, PTK2, XBP1, TEK, VEGFA, SHC1, HRG, ANGPT1, CALCRL, EGF, FGF1, COL8A1, COL8A2, FN1, SYK	8.2261	3.8225e-13
	GO:0018108	peptidyl-tyrosine phosphorylation	21	8.78661	4.63864e-14	FGFR2, FGFR1, FLT1, FGFR3, LYN, ERBB4, MAP2K2, ERBB2, TTK, KIT, ALK, EPHA2, PTK2, TEK, PDGFRA, HBEGF, PDGFRB, JAK3, FGF1, EGF, MELK	9.68397	1.39802e-11
	GO:0007189	adenylate cyclase-activating G-protein coupled receptor signaling pathway	14	5.85774	1.41804e-13	DRD1, PTGER2, ADORA2B, PTGER4, PTH1R, GHRHR, PTHLH, PTGIR, ADRB2, GHRH, PTGDR, GNAS, CALCRL, TSHR	19.7553	3.79643e-11
	GO:0007155	cell adhesion	31	12.9707	2.6148e-12	TNC, COL28A1, MMRN1, CDH5, LAMB2, COL6A6, COL7A1, ITGAX, COL6A5, MSLN, COL6A3, COL6A2, COL6A1, COL12A1, CD24, COL8A1, LAMB1, FN1, COL18A1, COL4A3, COL15A1, MFGE8, COL16A1, COL5A1, COL4A6, VWF, ITGA6, ADAM17, VCAN, LAMC1, SELE	4.76513	6.30166e-10
	GO:0014068	positive regulation of phosphatidylinositol 3-kinase signaling	14	5.85774	5.44096e-12	FGFR1, PTK2, FLT1, ERBB4, IL18, TEK, PDGFRA, IGF1, PDGFRB, ANGPT1, KIT, SOX9, SIRT1, TGFB2	15.1964	1.19207e-09
	GO:0043406	positive regulation of MAP kinase activity	13	5.43933	2.94736e-11	NOX4, FGFR1, FLT1, ERBB2, EZH2, ELANE, KIT, ILK, VEGFA, PDGFRB, CD24, FGF1, EGF	15.5459	5.91929e-09
	GO:0001666	response to hypoxia	18	7.53138	3.55101e-10	MUC1, NOX4, ACTN4, PGF, NF1, XRCC1, ADIPOQ, TGFB2, SOD2, VEGFC, HSP90B1, ETS1, TEK, VEGFA, ADAM17, NOS2, CD24, APAF1	7.38362	6.11282e-08
	GO:0000165	MAPK cascade	21	8.78661	9.75994e-10	FGFR2, FGFR1, FGFR3, ERBB4, MAP2K2, ERBB2, IL18, NF1, KIT, MEN1, NRAS, PTK2, TEK, PDGFRA, HBEGF, PDGFRB, ANGPT1, SHC1, JAK3, FGF1, EGF	5.65514	1.5681e-07
	GO:0051897	positive regulation of protein kinase B signaling	13	5.43933	2.17986e-09	NOX4, TGFBR1, IL18, IGF2, PTK2, MC1R, XBP1, F3, TXN, TEK, ILK, HBEGF, ANGPT1	10.9192	3.28342e-07
	GO:0035987	endodermal cell differentiation	9	3.76569	2.46494e-09	COL4A2, COL7A1, COL12A1, COL6A1, HMGA2, COL8A1, LAMB1, COL11A1, FN1	23.5182	3.49441e-07
	GO:0001934	positive regulation of protein phosphorylation	15	6.27615	3.19833e-09	ERBB4, ERBB2, IGF2, SOX9, SIRT1, ADIPOQ, PLAUR, PTK2, CCND3, ARRB1, XBP1, TEK, VEGFA, ADAM17, AXIN1	8.33322	4.28221e-07
	GO:0030819	positive regulation of cAMP biosynthetic process	10	4.1841	3.56774e-09	PTHLH, DRD1, PTGIR, MC1R, GHRH, MC4R, MC5R, GNAS, CALCRL, GHRHR	17.6387	4.52539e-07
	GO:0007190	activation of adenylate cyclase activity	10	4.1841	3.56774e-09	CRHR1, AVPR2, DRD1, ADRB2, ADORA2B, GIPR, GNAS, TSHR, GLP1R, GHRHR	17.6387	4.52539e-07
	GO:0043066	negative regulation of apoptotic process	26	10.8787	6.99247e-09	PRKCZ, ERBB4, NFKBIA, NFKB1, SOX9, ERCC5, PTK2, XBP1, TEK, ANGPT1, HSPA5, FAS, KIF14, CDK1, IL7, IGF1, HMGA2, SIRT1, SOD2, PLAUR, HSP90B1, KRT18, DUSP1, VEGFA, PDGFRB, HSPB1	4.03169	8.42593e-07
	GO:0043552	positive regulation of phosphatidylinositol 3-kinase activity	9	3.76569	8.34245e-09	PTK2, FGFR3, FLT1, ERBB4, LYN, TEK, PDGFRA, PDGFRB, KIT	20.4836	9.57395e-07
	GO:0014066	regulation of phosphatidylinositol 3-kinase signaling	12	5.02092	1.18878e-08	FGFR2, FGFR1, FGFR3, ERBB4, ERBB2, LCK, PDGFRA, PDGFRB, HBEGF, KIT, FGF1, EGF	10.8546	1.30226e-06
	GO:0007187	G-protein coupled receptor signaling pathway, coupled to cyclic nucleotide second messenger	10	4.1841	1.33545e-08	DRD1, PTGIR, MC1R, HTR7, PTH1R, HTR6, HTR4, MC5R, CALCRL, TSHR	15.338	1.39932e-06
	GO:0043410	positive regulation of MAPK cascade	12	5.02092	1.78528e-08	OSM, FGFR2, FGFR1, HMGB1, ADRB2, FGFR3, FLT1, IGF1, IGF2, FAS, KIT, IGFBP3	10.4525	1.79272e-06
	GO:0070374	positive regulation of ERK1 and ERK2 cascade	16	6.69456	2.78219e-08	NOX4, FGFR2, HMGB1, PRKCZ, FGFR3, ERBB4, MAP2K2, FGB, ARRB1, SERPINF2, TEK, VEGFA, PDGFRA, PDGFRB, ANGPT1, FGF1	6.45071	2.68203e-06
	GO:0048015	phosphatidylinositol-mediated signaling	13	5.43933	3.23003e-08	FGFR2, FGFR1, FGFR3, ERBB4, ERBB2, IGF1, KIT, LCK, PDGFRA, PDGFRB, HBEGF, FGF1, EGF	8.65293	2.99398e-06
	GO:0051272	positive regulation of cellular component movement	6	2.51046	1.27734e-07	ACTN4, LYN, ETS1, TGFBR1, VEGFA, ADAM17	42.3328	1.02613e-05
	GO:0045766	positive regulation of angiogenesis	12	5.02092	6.8779e-07	VEGFC, FLT1, XBP1, ETS1, PGF, F3, VEGFA, TEK, HSPB1, NFE2L2, FGF1, SIRT1	7.36222	5.17979e-05
	GO:0007188	adenylate cyclase-modulating G-protein coupled receptor signaling pathway	8	3.34728	7.329e-07	CRHR2, AVPR2, ADRB2, GNAO1, PTGER4, RXFP1, PTH1R, MC4R	15.2551	5.35225e-05
	GO:0010951	negative regulation of endopeptidase activity	12	5.02092	1.14591e-06	COL4A3, A2M, COL7A1, SERPINF2, COL6A3, SERPINC1, COL28A1, SERPING1, HRG, ITIH2, PTTG1, SERPINH1	6.99715	8.12213e-05
	GO:0050728	negative regulation of inflammatory response	10	4.1841	1.66515e-06	PTGER4, ETS1, ELANE, TEK, NFKB1, PBK, CALCRL, NT5E, ADIPOQ, KLF4	8.93096	0.000111467
	GO:0007165	signal transduction	38	15.8996	2.57165e-06	CGA, PRKCZ, ERBB4, PGF, ERBB2, FASLG, NFKB1, KIT, SOX9, STAT6, FGB, TEK, SHC1, FAS, EGF, FGF1, AKT3, HPGDS, AXIN1, LYN, TGFBR1, LGALS1, NF1, COL15A1, IGF1, ESR2, RACGAP1, HMGA2, ALK, PLAUR, VEGFC, CCND3, ARRB1, CD274, TXN, HBEGF, PDGFRB, IGFBP1	2.30928	0.000158902
	GO:0051781	positive regulation of cell division	8	3.34728	3.97075e-06	OSM, FGFR2, VEGFC, PGF, VEGFA, IGF2, FGF1, TGFB2	12.0093	0.000239209
	GO:0071560	cellular response to transforming growth factor beta stimulus	8	3.34728	5.29496e-06	NOX4, ARG1, COL4A2, SMAD7, TGFBR1, FBN1, APAF1, SOX9	11.5191	0.000289978
	GO:0001938	positive regulation of endothelial cell proliferation	9	3.76569	5.57313e-06	VEGFC, ARG1, PGF, F3, TGFBR1, VEGFA, NF1, TEK, SIRT1	9.20278	0.000298428
	GO:0043065	positive regulation of apoptotic process	17	7.11297	5.87125e-06	NOX4, HMGB1, ERBB4, CLU, NF1, FASLG, HMGA2, SIRT1, ITGA6, DUSP1, PDGFRB, HRG, APAF1, FAS, IGFBP3, GADD45A, MELK	3.9981	0.000307556
	GO:0016477	cell migration	13	5.43933	6.11634e-06	CDK1, PRKCZ, FGFR1, FLT1, ERBB4, COL5A1, EPHA2, TGFB2, SDC1, PDGFRB, LAMC1, CD24, JAK3	5.33262	0.000313577
	GO:0006954	inflammatory response	19	7.94979	7.57721e-06	NOX4, HMGB1, PRKCZ, PTGER2, LYN, IL18, RELB, NFKB1, NFKB2, KIT, EPHA2, GPR32, PTGIR, SDC1, PTGDR, FAS, NFE2L2, SELE, SYK	3.53704	0.000380368
	GO:0042127	regulation of cell proliferation	13	5.43933	1.28382e-05	PTGER2, TNC, EZH2, NFKBIA, KIT, SOX9, SIRT1, STAT6, PTK2, LCK, DNMT1, NOS2, FAS	4.95789	0.000618615
	GO:0007173	epidermal growth factor receptor signaling pathway	8	3.34728	1.31456e-05	NRAS, PTK2, ADAM17, HBEGF, SHC1, AREG, EGF, SOX9	10.0792	0.000621003
	GO:0070301	cellular response to hydrogen peroxide	8	3.34728	1.48076e-05	STAT6, CDK1, ARG1, ETS1, EZH2, NFE2L2, SIRT1, KLF4	9.9024	0.000686044
	GO:0000187	activation of MAPK activity	10	4.1841	2.06048e-05	CDK1, ADORA2B, ARRB1, MAP2K2, IGF1, SHC1, KIT, FGF1, EGF, ALK	6.59389	0.000902469
	GO:0050679	positive regulation of epithelial cell proliferation	8	3.34728	2.08676e-05	FGFR2, ERBB2, VEGFA, IGF1, LAMC1, FGF1, SOX9, LAMB1	9.40728	0.000897658
	GO:0032496	response to lipopolysaccharide	12	5.02092	2.16628e-05	PTGER2, TJP1, PTGIR, PTGER4, ELANE, ADAM17, FASLG, IDO1, NFKB2, FAS, SELE, SOD2	5.16253	0.00091551
	GO:0070372	regulation of ERK1 and ERK2 cascade	6	2.51046	2.26489e-05	FGFR2, LYN, ERBB2, EPHA2, FN1, SYK	16.9331	0.00094067
	GO:0008285	negative regulation of cell proliferation	18	7.53138	4.96536e-05	COL18A1, NOX4, COL4A3, LYN, ERBB4, PTH1R, CDK6, CDH5, TGFB2, SOD2, MEN1, PTHLH, OSM, VEGFC, ETS1, HRG, IGFBP3, KLF4	3.20703	0.00186807
	GO:0034097	response to cytokine	7	2.92887	8.77739e-05	AVPR2, TYMS, GNAO1, CD274, COL3A1, RELB, NFKB2	9.49774	0.00297506
	GO:0048146	positive regulation of fibroblast proliferation	7	2.92887	0.000108765	E2F1, BMI1, PDGFRA, PDGFRB, IGF1, CDK6, FN1	9.14597	0.0036342
	GO:0043536	positive regulation of blood vessel endothelial cell migration	5	2.09205	0.000126927	VEGFC, VEGFA, HSPB1, ANGPT1, NFE2L2	18.567	0.00418184
	GO:0070373	negative regulation of ERK1 and ERK2 cascade	7	2.92887	0.000162634	DUSP1, LYN, XBP1, ARRB1, PTPN1, ADIPOQ, KLF4	8.51521	0.00514434
	GO:0038128	ERBB2 signaling pathway	6	2.51046	0.000184274	NRAS, ERBB4, ERBB2, HBEGF, SHC1, EGF	11.1402	0.00567793
	GO:0042981	regulation of apoptotic process	12	5.02092	0.000227798	DUSP1, ACTN4, ETS1, LGALS1, SKP2, ACTN1, APAF1, FAS, WRN, SOX9, ALK, IGFBP3	3.97491	0.00667342
	GO:0016525	negative regulation of angiogenesis	7	2.92887	0.000235689	COL4A3, COL4A2, NF1, TEK, FASLG, HRG, EPHA2	7.96584	0.00682092
	GO:0070371	ERK1 and ERK2 cascade	5	2.09205	0.00032921	PTGER4, MAP2K2, IGF1, EGF, SOX9	14.6989	0.00887641
	GO:0045840	positive regulation of mitotic nuclear division	5	2.09205	0.000453036	NUSAP1, PDGFRB, IGF1, IGF2, EGF	13.5682	0.011929
	GO:0042104	positive regulation of activated T cell proliferation	5	2.09205	0.000525976	HMGB1, IL18, IGF1, IGF2, CD24	13.0657	0.013258
	GO:0048010	vascular endothelial growth factor receptor signaling pathway	7	2.92887	0.000532816	VEGFC, PTK2, FLT1, XBP1, PGF, VEGFA, HSPB1	6.85948	0.0132904
	GO:0038091	positive regulation of cell proliferation by VEGF-activated platelet derived growth factor receptor signaling pathway	3	1.25523	0.000589564	VEGFA, PDGFRA, PDGFRB	70.5546	0.0142537
	GO:0000082	G1/S transition of mitotic cell cycle	8	3.34728	0.000604769	CCNE2, CCNE1, CDK1, TYMS, EIF4E, SKP2, CDK6, CDK2	5.5337	0.0144736
	GO:0070232	regulation of T cell apoptotic process	3	1.25523	0.00116814	LGALS3, CD274, JAK3	52.916	0.0252827
	GO:0048514	blood vessel morphogenesis	4	1.67364	0.00163077	COL4A1, FLT1, SERPINF2, SYK	16.6011	0.0333399
	GO:0035924	cellular response to vascular endothelial growth factor stimulus	4	1.67364	0.00399048	FLT1, XBP1, VEGFA, HSPB1	12.2704	0.068892
5	GO:0070059	intrinsic apoptotic signaling pathway in response to endoplasmic reticulum stress	4	2.29885	0.00467278	MAP3K5, TNFRSF10B, BAX, PMAIP1	11.6977	0.0726745
	GO:0033209	tumor necrosis factor-mediated signaling pathway	15	8.62069	1.84003e-11	BIRC3, BIRC2, PSMB5, TNFRSF11B, PSMD14, PSMC5, TNFRSF10B, PSMC4, PTK2B, PSMA4, RIPK1, PSMC2, PSMC1, NGFR, IKBKB	12.2677	3.26055e-08
	GO:0042981	regulation of apoptotic process	18	10.3448	7.3217e-11	NTF3, FLT3, CREBBP, BIRC5, FADD, BCL2L2, PMAIP1, BIRC3, BIRC2, CDK5, CASP6, NOD2, TNFRSF11B, TNFRSF10B, VCP, BAX, NGFR, CTSB	8.15542	6.48702e-08
	GO:0000731	DNA synthesis involved in DNA repair	9	5.17241	2.00371e-09	RAD51B, XRCC3, XRCC2, POLH, BRCA2, BRIP1, PALB2, RAD51, RBBP8	24.8158	1.18352e-06
	GO:0006281	DNA repair	17	9.77011	2.78925e-09	RAD51B, XRCC3, XRCC2, POLH, MSH2, CHEK1, ATR, RAD52, RAD51, RBBP8, UHRF1, XPC, VCP, OGG1, APEX1, FANCA, PARP2	6.98127	1.23564e-06
	GO:0000732	strand displacement	8	4.5977	6.08404e-09	RAD51B, XRCC3, XRCC2, BRCA2, BRIP1, PALB2, RAD51, RBBP8	29.6941	2.15618e-06
	GO:0018105	peptidyl-serine phosphorylation	13	7.47126	6.26445e-09	CDC7, TGFBR2, PRKDC, ATR, CHEK2, RICTOR, CDK5, PRKCD, MAPK12, PLK1, MAPK13, MAPK7, EIF2AK3	10.0366	1.8501e-06
	GO:0043066	negative regulation of apoptotic process	22	12.6437	9.62591e-09	IRAK1, SOX10, BCL2A1, PRKDC, BIRC5, AURKA, BCL2L2, BIRC3, GLI2, BIRC2, WT1, NOTCH2, SIN3A, HDAC2, PLK1, PTK2B, MAPK7, NGFR, PALB2, OGG1, IKBKB, NQO1	4.66621	2.43673e-06
	GO:0006919	activation of cysteine-type endopeptidase activity involved in apoptotic process	11	6.32184	1.32001e-08	TNFSF10, RET, TNFRSF10B, VCP, RIPK1, BAX, DIABLO, FADD, NGFR, PMAIP1, EIF2AK3	12.7899	2.92383e-06
	GO:0000086	G2/M transition of mitotic cell cycle	13	7.47126	1.77667e-08	TUBB, CDKN2B, PLK1, BORA, BIRC5, AURKA, CHEK1, CHEK2, CDK7, CDC25C, CDC25A, WEE1, TUBB4B	9.15748	3.49805e-06
	GO:0045944	positive regulation of transcription from RNA polymerase II promoter	32	18.3908	2.03808e-08	E2F4, FOXA2, XRCC6, PRKDC, DCN, GLI2, WT1, VDR, NOD2, SIN3A, CDKN2B, GATA3, TOP2A, FOSL1, ERCC2, SREBF1, SOX10, KAT2B, TP53BP1, CREBBP, FADD, CDK7, AHR, NOTCH3, ATF6, HDAC4, UHRF1, HDAC2, RIPK1, MAPK7, IKBKB, SMARCA4	3.148	3.61147e-06
	GO:0043065	positive regulation of apoptotic process	17	9.77011	8.73958e-08	BCL2A1, PRKDC, FADD, PMAIP1, ECT2, WT1, ATF6, MAP3K5, TNFSF10, RIPK1, BAX, ATG7, RAC1, DIABLO, NGFR, TOP2A, FOSL1	5.46866	1.40786e-05
	GO:0002479	antigen processing and presentation of exogenous peptide antigen via MHC class I, TAP-dependent	9	5.17241	2.58033e-07	PSMB5, PSMD14, PSMC5, PSMC4, NCF1, PSMC2, PSMA4, FCGR1A, PSMC1	13.7865	3.2659e-05
	GO:0038061	NIK/NF-kappaB signaling	9	5.17241	3.72757e-07	PSMB5, PSMD14, PSMC5, PSMC4, PSMC2, PSMA4, PSMC1, BIRC3, BIRC2	13.1599	4.40341e-05
	GO:0006915	apoptotic process	21	12.069	1.63714e-06	NCF1, TGFBR2, BIRC5, FADD, PMAIP1, BIRC3, PRKCD, AHR, LCN2, NOTCH2, CASP6, TNFSF10, TNFRSF10B, CDCA7, PTK2B, CASP7, RIPK1, BAX, DIABLO, CTSC, ERCC2	3.57429	0.000138134
	GO:0006974	cellular response to DNA damage stimulus	13	7.47126	1.68463e-06	XRCC3, TP53BP1, CHEK1, ATR, CHEK2, PMAIP1, RAD52, RAD51, FBXW7, VCP, RASSF1, OGG1, TOP2A	6.03161	0.000135681
	GO:0070301	cellular response to hydrogen peroxide	8	4.5977	1.86933e-06	LCN2, MAP3K5, HDAC2, AXL, MAPK7, ECT2, APEX1, PRKCD	13.5447	0.000144009
	GO:0090263	positive regulation of canonical Wnt signaling pathway	9	5.17241	3.40375e-05	PSMB5, PSMD14, PSMC5, PSMC4, PSMC2, PSMA4, PSMC1, AXIN2, LGR5	7.23793	0.00143505
	GO:1901796	regulation of signal transduction by p53 class mediator	9	5.17241	4.30686e-05	HDAC2, BRIP1, CHEK1, AURKA, CHEK2, ATR, EHMT2, CDK5, RBBP8	7.00445	0.00173302
	GO:0043123	positive regulation of I-kappaB kinase/NF-kappaB signaling	10	5.74713	4.42687e-05	IRAK1, NOD2, TNFSF10, TNFRSF10B, RIPK1, FADD, BIRC3, IKBKB, BIRC2, ECT2	5.99415	0.00174172
	GO:0060071	Wnt signaling pathway, planar cell polarity pathway	8	4.5977	4.57832e-05	PSMB5, PSMD14, PSMC5, PSMC4, PSMC2, PSMA4, PSMC1, RAC1	8.3918	0.00176214
	GO:0001666	response to hypoxia	10	5.74713	7.46091e-05	PKM, CA9, PTK2B, CREBBP, TGFBR2, POSTN, BIRC2, ANGPT2, AGER, ERCC2	5.6108	0.00264075
	GO:0048010	vascular endothelial growth factor receptor signaling pathway	7	4.02299	9.7584e-05	ROCK1, MAPK12, MAPK13, NCF1, PTK2B, RAC1, AXL	9.3825	0.00325746
	GO:0050852	T cell receptor signaling pathway	9	5.17241	0.000149525	PSMB5, PSMD14, PSMC5, PSMC4, PSMC2, PSMA4, GATA3, PSMC1, IKBKB	5.86859	0.0048062
	GO:0008285	negative regulation of cell proliferation	14	8.04598	0.000239376	FRK, KAT2B, BRIP1, SIRT6, WT1, NOTCH2, VDR, HDAC4, CDKN2B, PTK2B, NTRK1, GATA3, AXIN2, FOSL1	3.41182	0.00704549
	GO:0070059	intrinsic apoptotic signaling pathway in response to endoplasmic reticulum stress	4	2.29885	0.00467278	MAP3K5, TNFRSF10B, BAX, PMAIP1	11.6977	0.0726745
6	GO:0000122	negative regulation of transcription from RNA polymerase II promoter	34	28.0992	2.56868e-18	MITF, REST, CALR, NR2E1, ATF2, KDM1A, EZR, JUND, EED, H2AFY, BCL6, NEDD4L, DNMT3B, KLF5, TBL1XR1, WNT10B, FOXA1, UBE2I, ARID1A, RBBP7, MBD2, JUNB, SIRT2, TP73, HDAC3, PSEN1, RNF2, SMURF2, MDM4, TBL1X, HDAC9, SMARCA2, HDAC7, BMP6	6.60796	3.77597e-15
	GO:0045892	negative regulation of transcription, DNA-templated	19	15.7025	1.38802e-08	UBE2I, REST, CALR, MECOM, MBD2, SIRT2, GAS6, KDM1A, CD38, SUMO1, HDAC3, EED, BCL3, BCL6, SMURF2, HDAC9, SMARCA2, HSPA8, HDAC6	5.32812	1.02019e-05
	GO:0016575	histone deacetylation	8	6.61157	3.19914e-08	KDM1A, TBL1XR1, RBBP4, HDAC9, RBBP7, TBL1X, SIRT2, HDAC6	24.3362	1.56757e-05
	GO:0045944	positive regulation of transcription from RNA polymerase II promoter	25	20.6612	7.97641e-08	MITF, REST, NR2E1, ATF2, KDM1A, JUND, H2AFZ, BCL3, YAP1, YES1, KLF5, TBL1XR1, FOXA1, CDK9, TP73, SIRT2, JUNB, HDAC3, NCOA1, RNF4, RPS6KA1, IKBKG, TBL1X, SMARCA2, BMP6	3.56609	2.93129e-05
	GO:0006974	cellular response to DNA damage stimulus	12	9.91736	2.65069e-07	SGK1, BLM, PSEN1, BCL2, IKBKG, BCL3, BCL6, YAP1, UBE2B, TP73, ATF2, BARD1	8.07308	7.79273e-05
	GO:0045893	positive regulation of transcription, DNA-templated	17	14.0496	7.10351e-07	KLF5, TBL1XR1, BLM, MITF, ARID1A, REST, MECOM, TP73, CD38, NCOA1, RNF4, PSEN1, BCL3, COL1A1, TBL1X, INSR, SMARCA2	4.61916	0.000174021
	GO:0043066	negative regulation of apoptotic process	16	13.2231	7.77492e-07	MGMT, UBE2B, NR2E1, PDCD1, GAS6, CD38, HDAC3, RPS6KA1, PLK2, PSEN1, BCL2, TGM2, TGFA, BCL3, MDM4, BARD1	4.92073	0.00016326
	GO:0032355	response to estradiol	8	6.61157	3.71973e-06	BID, CD38, NCOA1, FOXA1, COL1A1, CALR, MBD2, DNMT3B	12.3018	0.000546652
	GO:0070932	histone H3 deacetylation	5	4.13223	1.30729e-05	HDAC3, HDAC9, SIRT2, HDAC7, HDAC6	33.3175	0.00147716
	GO:0043065	positive regulation of apoptotic process	11	9.09091	5.45245e-05	BID, NCOA1, WNT10B, PSEN1, TGM2, BCL6, SIAH1, REST, PDCD1, TP73, BARD1	5.13089	0.00499705
	GO:1900740	positive regulation of protein insertion into mitochondrial membrane involved in apoptotic signaling pathway	5	4.13223	5.69824e-05	BID, YWHAG, BCL2, SFN, TP73	23.3222	0.00491532
	GO:0043123	positive regulation of I-kappaB kinase/NF-kappaB signaling	8	6.61157	0.000149028	MAP3K7, S100A4, IRAK4, PLK2, IKBKG, TGM2, UBE2I, PRKCB	6.95321	0.0103785
	GO:0006915	apoptotic process	14	11.5702	0.000191121	SGK1, MECOM, PDCD1, GAS6, TP73, VDAC1, PRKCB, MAP3K7, RPS6KA1, BCL2, IKBKG, SIAH1, PAK1, MX1	3.45514	0.0126904
	GO:0006351	transcription, DNA-templated	29	23.9669	0.000193666	SETD1B, CTNND1, REST, NR2E1, MAP3K7, KDM1A, EED, BCL3, BCL6, HSPA8, TBL1XR1, RBBP4, ARID1A, MECOM, MBD2, RBBP7, SIRT2, TP73, PRKCB, NCOA1, HDAC3, RNF4, RNF2, IKBKG, TBL1X, HDAC9, SMARCA2, HDAC7, HDAC6	2.07574	0.0123027
	GO:0050900	leukocyte migration	7	5.78512	0.000231095	ITGAL, PLCG1, PIK3CB, COL1A1, ITGB3, YES1, GAS6	8.02896	0.0140565
	GO:1901796	regulation of signal transduction by p53 class mediator	7	5.78512	0.000252388	RPA1, RBBP4, BLM, MDM4, RBBP7, TP73, BARD1	7.89946	0.0147327
	GO:0006338	chromatin remodeling	6	4.95868	0.000362013	KAT2A, TOP1, RBBP4, FOXA1, ARID1A, SMARCA2	9.76279	0.0202633
	GO:0045814	negative regulation of gene expression, epigenetic	5	4.13223	0.000429329	RBBP4, EED, H2AFY, RBBP7, DNMT3B	13.9933	0.0231084
	GO:0007160	cell-matrix adhesion	6	4.95868	0.000446693	ITGAL, FGG, FGA, NID1, NID2, ITGB3	9.32889	0.0231836
	GO:0043161	proteasome-mediated ubiquitin-dependent protein catabolic process	8	6.61157	0.000608296	TBL1XR1, RNF4, SIAH1, NEDD4L, TBL1X, CDC27, UBE2B, SIRT2	5.51461	0.0303729
	GO:0050852	T cell receptor signaling pathway	7	5.78512	0.000648894	MAP3K7, PSEN1, PLCG1, PIK3CB, PIK3CD, IKBKG, PAK1	6.61847	0.0313056
	GO:0042981	regulation of apoptotic process	8	6.61157	0.000807781	BID, SGK1, MITF, BCL3, BCL6, CALR, TP73, BMP6	5.25571	0.037595
	GO:0014065	phosphatidylinositol 3-kinase signaling	4	3.30579	0.000896495	PIK3CG, PIK3CB, PIK3CD, SIRT2	20.7309	0.040364
	GO:0000187	activation of MAPK activity	6	4.95868	0.000982207	MAP3K7, PIK3CB, IKBKG, TGFA, INSR, TP73	7.84673	0.0428301
	GO:0001525	angiogenesis	8	6.61157	0.00105581	KLF5, PRKCA, PIK3CG, NRP1, LEPR, HSPG2, TGFA, EPHB2	5.02003	0.0433976
	GO:0008283	cell proliferation	10	8.26446	0.00118551	KAT2A, KDM1A, BCL2, TGFA, CDK9, MDM4, YAP1, RBBP7, CDC27, GAS6	3.82332	0.0472827
	GO:0071300	cellular response to retinoic acid	5	4.13223	0.00153316	WNT10B, WNT5B, COL1A1, YAP1, YES1	9.99524	0.0561921
	GO:0070933	histone H4 deacetylation	3	2.47934	0.00173548	REST, HDAC9, SIRT2	46.6444	0.0603778
	GO:0051726	regulation of cell cycle	6	4.95868	0.00189139	RBBP4, JUND, MECOM, JUNB, SIRT2, HSPA8	6.77097	0.0641138
	GO:0042127	regulation of cell proliferation	7	5.78512	0.00204588	BID, SGK1, JUND, BCL6, MBD2, YES1, JUNB	5.29477	0.0647117
	GO:0060070	canonical Wnt signaling pathway	5	4.13223	0.00286371	TBL1XR1, WNT10B, PSEN1, TBL1X, UBE2B	8.42972	0.0793364
	GO:0040029	regulation of gene expression, epigenetic	3	2.47934	0.00428644	H2AFY, HDAC9, HDAC6	29.9857	0.11232
	GO:0008630	intrinsic apoptotic signaling pathway in response to DNA damage	4	3.30579	0.00448413	BCL2, MLH1, SFN, TP73	11.9092	0.115155
	GO:0036092	phosphatidylinositol-3-phosphate biosynthetic process	4	3.30579	0.00504307	PIK3CG, FGFR4, PIK3CB, PIK3CD	11.4231	0.126396
	GO:0071320	cellular response to cAMP	4	3.30579	0.00595708	PIK3CG, KDM1A, WNT10B, EZR	10.7641	0.138315
	GO:0071901	negative regulation of protein serine/threonine kinase activity	3	2.47934	0.00707484	YWHAG, H2AFY, SFN	23.3222	0.150475
	GO:0070374	positive regulation of ERK1 and ERK2 cascade	6	4.95868	0.00816435	PRKCA, FGG, FGFR4, NRP1, FGA, GAS6	4.79771	0.166889
	GO:0030335	positive regulation of cell migration	6	4.95868	0.0100089	PRKCA, WNT5B, PIK3CD, COL1A1, PAK1, INSR	4.56304	0.188012
	GO:0032436	positive regulation of proteasomal ubiquitin-dependent protein catabolic process	4	3.30579	0.010563	SUMO1, PLK2, PSEN1, SIRT2	8.74583	0.194916
	GO:0001836	release of cytochrome c from mitochondria	3	2.47934	0.0114323	BID, BCL2, SFN	18.2522	0.204202
	GO:0043044	ATP-dependent chromatin remodeling	3	2.47934	0.0114323	RBBP4, ARID1A, MBD2	18.2522	0.204202
	GO:0001934	positive regulation of protein phosphorylation	5	4.13223	0.012707	HDAC3, PAK1, ITGB3, INSR, GAS6	5.50919	0.219137
	GO:0001938	positive regulation of endothelial cell proliferation	4	3.30579	0.0129495	PRKCA, NRP1, ITGB3, BMP6	8.11208	0.220289
	GO:0035408	histone H3-T6 phosphorylation	2	1.65289	0.0141236	PRKCA, PRKCB	139.933	0.230005
	GO:0035747	natural killer cell chemotaxis	2	1.65289	0.0141236	PIK3CG, PIK3CD	139.933	0.230005
	GO:0045931	positive regulation of mitotic cell cycle	3	2.47934	0.0166925	PRKCA, FOXA1, CDC25B	14.9929	0.257798
	GO:0031295	T cell costimulation	4	3.30579	0.0179623	PAK1, YES1, PDCD1, PDCD1LG2	7.17607	0.263804
	GO:0007050	cell cycle arrest	5	4.13223	0.0179988	WNT10B, CALR, GAS6, TP73, BARD1	4.96217	0.261697
	GO:2001244	positive regulation of intrinsic apoptotic signaling pathway	3	2.47934	0.0227881	BID, BCL2, SIAH1	12.7212	0.297408
	GO:0051572	negative regulation of histone H3-K4 methylation	2	1.65289	0.0280494	KDM1A, H2AFY	69.9667	0.341782
	GO:0007346	regulation of mitotic cell cycle	3	2.47934	0.0326045	CYLD, CDK9, TP73	10.495	0.37692
	GO:0030521	androgen receptor signaling pathway	3	2.47934	0.0341206	NCOA1, RNF4, ARID1A	10.239	0.384936
	GO:0000278	mitotic cell cycle	3	2.47934	0.0341206	RNF2, PAK1, CDC25B	10.239	0.384936
	GO:0045766	positive regulation of angiogenesis	4	3.30579	0.0483801	PRKCA, PLCG1, NR2E1, PRKCB	4.86725	0.466566
	GO:0090050	positive regulation of cell migration involved in sprouting angiogenesis	2	1.65289	0.0485732	HDAC9, HDAC7	39.981	0.465059
7	GO:0043066	negative regulation of apoptotic process	23	14.1104	4.95396e-10	YWHAZ, DDB1, SNCA, SPHK1, BNIP3, TP63, MALT1, GLI3, PDCD4, RPS6KA3, PLK3, SFRP1, PRLR, UBC, LTF, RIPK2, CEACAM5, WNT11, RARA, HSPD1, CTSH, GSTP1, ALOX12	5.20752	8.70905e-07
	GO:0045893	positive regulation of transcription, DNA-templated	21	12.8834	1.24109e-07	PPARA, NOS1, TRIM28, RORC, TP63, GLI3, FZD7, ARNT, DVL1, IFNA2, NR1I2, SFRP1, NCOA3, ETS2, NOTCH4, LRP6, WNT11, RARA, FOXC1, RUNX1, RUNX3	4.20075	0.000109086
	GO:0006805	xenobiotic metabolic process	9	5.52147	8.34365e-07	UGT1A9, CYP2J2, NR1I2, CES1, CYP2B6, CYP2C9, PTGS1, RORC, GSTP1	11.8867	0.000488818
	GO:0030198	extracellular matrix organization	12	7.36196	3.19035e-06	LAMA4, FBLN1, BGN, ITGA5, LUM, TGFBI, COL1A2, ITGB4, ITGB2, SPARC, FURIN, LOXL1	6.30725	0.00140118
	GO:0019372	lipoxygenase pathway	5	3.06748	5.577e-06	ALOX15, ALOX15B, ALOX12B, PLA2G3, ALOX12	39.6225	0.00195896
	GO:0000122	negative regulation of transcription from RNA polymerase II promoter	22	13.4969	6.01991e-06	DNMT3A, XPO1, PPARA, PTPN2, TRIM28, SNCA, TP63, FOSB, ISL1, GLI3, YBX1, HDAC5, PCGF2, BRMS1, PLK3, ETS2, UBC, RARA, NCOR1, NCOR2, CHD4, RUNX3	3.14778	0.00176228
	GO:0090090	negative regulation of canonical Wnt signaling pathway	10	6.13497	2.91752e-05	SFRP1, LRP6, UBC, WNT11, IGFBP2, ISL1, GLI3, FZD6, DVL1, APC	6.32015	0.00511594
	GO:0006915	apoptotic process	18	11.0429	3.49559e-05	PTPN6, HTT, SNCA, TP63, BNIP3, ITGB2, KRT20, PRKCE, PDCD4, IFNA2, RPS6KA3, BRMS1, CSNK2A1, NOD1, PLK3, ALOX15B, RIPK2, CTSH	3.27043	0.00557112
	GO:0036152	phosphatidylethanolamine acyl-chain remodeling	5	3.06748	7.62952e-05	PLA2G4A, PLA2G2A, PLA2G6, PLA2G3, PLA2G5	21.4622	0.0102648
	GO:0019369	arachidonic acid metabolic process	5	3.06748	9.01475e-05	PLA2G4A, ALOX15, ALOX15B, ALOX12B, ALOX12	20.6037	0.0112566
	GO:0045892	negative regulation of transcription, DNA-templated	16	9.81595	0.000100066	TRIM28, YWHAB, TP63, PDCD4, GLI3, HDAC5, IFNA2, BRMS1, NR1I2, SFRP1, FABP4, RARA, WNT11, KDM4A, RUNX1, MPHOSPH8	3.3032	0.0116598
	GO:0043123	positive regulation of I-kappaB kinase/NF-kappaB signaling	9	5.52147	0.00016996	NOD1, MAP3K3, UBC, LTF, RIPK2, FKBP1A, MALT1, BRD4, PRKCE	5.75879	0.0164638
	GO:0051092	positive regulation of NF-kappaB transcription factor activity	8	4.90798	0.000307337	NOD1, SPHK1, UBC, LTF, RIPK2, MALT1, ITGB2, TAB3	6.1966	0.0266573
	GO:0045766	positive regulation of angiogenesis	7	4.29448	0.000869882	SPHK1, ITGB2, RAPGEF3, ISL1, RUNX1, CTSH, ALOX12	6.27069	0.0571452
	GO:0060070	canonical Wnt signaling pathway	6	3.68098	0.00124455	SFRP1, LRP6, WNT11, FZD7, DVL1, APC	7.44711	0.0727134
	GO:0032355	response to estradiol	6	3.68098	0.00187428	DNMT3A, SLC6A4, RARA, IGFBP2, NCOR2, GSTP1	6.79242	0.087542
	GO:0002224	toll-like receptor signaling pathway	4	2.45399	0.00217487	CTSL, CTSK, RPS6KA3, CTSS	15.262	0.0958191
	GO:0043065	positive regulation of apoptotic process	10	6.13497	0.00256686	BAK1, SFRP1, SNCA, UBC, RIPK2, BNIP3, WNT11, HSPD1, DUSP6, APC	3.43395	0.104348
	GO:0010942	positive regulation of cell death	4	2.45399	0.00267887	DNMT3A, NOD1, HBB, DUSP6	14.2094	0.106206
	GO:1900740	positive regulation of protein insertion into mitochondrial membrane involved in apoptotic signaling pathway	4	2.45399	0.00295562	YWHAZ, YWHAB, TP63, YWHAE	13.7358	0.11154
	GO:0001568	blood vessel development	4	2.45399	0.00580535	LAMA4, MAP3K3, SPHK1, COL1A2	10.844	0.17562
	GO:1901796	regulation of signal transduction by p53 class mediator	6	3.68098	0.00704562	PLK3, CSNK2A1, PRMT5, UBC, TP63, CHD4	4.98476	0.199057
	GO:0032755	positive regulation of interleukin-6 production	4	2.45399	0.00929762	NOD1, RIPK2, HSPD1, ISL1	9.15719	0.236016
	GO:0016055	Wnt signaling pathway	7	4.29448	0.00963407	CSNK2A1, DDB1, LRP6, UBC, WNT11, DVL1, APC	3.8563	0.240046
	GO:0060071	Wnt signaling pathway, planar cell polarity pathway	5	3.06748	0.0120947	UBC, WNT11, FZD7, FZD6, DVL1	5.59883	0.26332
	GO:0034097	response to cytokine	4	2.45399	0.0137896	ITIH4, RARA, SPARC, PLA2G5	7.92449	0.287545
	GO:0071456	cellular response to hypoxia	5	3.06748	0.0139623	DNMT3A, P4HB, SFRP1, BNIP3, PRKCE	5.36554	0.287241
	GO:0042098	T cell proliferation	3	1.84049	0.0142034	RIPK2, FKBP1A, MALT1	16.2661	0.28812
	GO:0098609	cell-cell adhesion	8	4.90798	0.0162384	YWHAZ, ATIC, FSCN1, NUMB, FASN, YWHAB, YWHAE, SH3GL1	3.04113	0.311874
	GO:0043401	steroid hormone mediated signaling pathway	4	2.45399	0.0176324	PPARA, NR1I2, RORC, RARA	7.22936	0.330318
	GO:0070373	negative regulation of ERK1 and ERK2 cascade	4	2.45399	0.0184653	FBLN1, PTPN2, GSTP1, DUSP6	7.10472	0.339496
	GO:0007249	I-kappaB kinase/NF-kappaB signaling	4	2.45399	0.0201958	ROCK2, UBC, RIPK2, TAB3	6.86789	0.350882
	GO:0000083	regulation of transcription involved in G1/S transition of mitotic cell cycle	3	1.84049	0.0204928	DHFR, POLA1, BRD4	13.4372	0.35166
	GO:0070372	regulation of ERK1 and ERK2 cascade	3	1.84049	0.0239971	PTPN6, PRMT5, GSTP1	12.3622	0.384452
	GO:0001666	response to hypoxia	6	3.68098	0.0256567	PPARA, NOS1, SLC6A4, BNIP3, HSPD1, ARNT	3.59367	0.401546
	GO:0060338	regulation of type I interferon-mediated signaling pathway	3	1.84049	0.0258346	TYK2, IFNA2, PTPN6	11.8867	0.400266
	GO:0070374	positive regulation of ERK1 and ERK2 cascade	6	3.68098	0.0273986	ALOX15, NOD1, PLA2G2A, RIPK2, PLA2G5, THPO	3.53206	0.411899
	GO:0043154	negative regulation of cysteine-type endopeptidase activity involved in apoptotic process	4	2.45399	0.0290522	RPS6KA3, CSNK2A1, SNCA, YWHAE	5.97208	0.423849
	GO:0090200	positive regulation of release of cytochrome c from mitochondria	3	1.84049	0.0296742	BAK1, BNIP3, PLA2G6	11.0377	0.427327
8	GO:0006694	steroid biosynthetic process	5	0.0574911	5.25146e-06	HSD3B1, HSD17B2, HSD17B1, HSD17B12, SRD5A1	42.3185	0.00384716
	GO:0055114	oxidation-reduction process	12	0.137979	8.02657e-06	AKR1C3, CYP3A4, HSD3B1, HSD17B2, HMGCR, HSD17B1, CYP2C18, SCD, HSD17B12, SRD5A1, HSD17B3, AKR1C1	5.48997	0.00294143
	GO:0043401	steroid hormone mediated signaling pathway	5	0.0574911	5.39033e-05	NR1I3, THRA, THRB, RXRA, RARB	23.7578	0.00984276
	GO:0061370	testosterone biosynthetic process	3	0.0344947	7.75205e-05	AKR1C3, HSD17B1, HSD17B3	203.129	0.0113159
	GO:0006805	xenobiotic metabolic process	5	0.0574911	0.000183888	CYP3A4, UGT1A6, CES2, CYP2C18, AKR1C1	17.3615	0.0222466
	GO:0006367	transcription initiation from RNA polymerase II promoter	6	0.0689893	0.000225035	NR1I3, THRA, THRB, RXRA, CDK8, RARB	10.691	0.0233229
	GO:2001030	negative regulation of cellular glucuronidation	3	0.0344947	0.000358387	UGT1A6, UGT1A8, UGT1A1	101.565	0.032353
	GO:1904224	negative regulation of glucuronosyltransferase activity	3	0.0344947	0.000358387	UGT1A6, UGT1A8, UGT1A1	101.565	0.032353
	GO:0045922	negative regulation of fatty acid metabolic process	3	0.0344947	0.000459706	UGT1A6, UGT1A8, UGT1A1	90.2796	0.0368057
	GO:0042448	progesterone metabolic process	3	0.0344947	0.000459706	AKR1C3, SRD5A1, AKR1C1	90.2796	0.0368057
	GO:0008202	steroid metabolic process	4	0.0459929	0.000507572	AKR1C3, CYP3A4, UGT1A8, UGT1A1	25.1943	0.0365794
	GO:0000187	activation of MAPK activity	5	0.0574911	0.000615113	MAP3K2, CD81, MAPKAPK2, LRRK2, MAP2K6	12.656	0.0369366
	GO:0006702	androgen biosynthetic process	3	0.0344947	0.000699047	HSD3B1, SRD5A1, HSD17B3	73.8651	0.0387138
	GO:0006703	estrogen biosynthetic process	3	0.0344947	0.000699047	HSD3B1, HSD17B1, HSD17B12	73.8651	0.0387138
	GO:0052695	cellular glucuronidation	3	0.0344947	0.00150746	UGT1A6, UGT1A8, UGT1A1	50.7823	0.0711618
	GO:0007584	response to nutrient	4	0.0459929	0.00246152	AKR1C3, HSF1, HMGCR, UGT1A1	14.6399	0.106904
	GO:0052696	flavonoid glucuronidation	3	0.0344947	0.00286148	UGT1A6, UGT1A8, UGT1A1	36.9326	0.110283
	GO:0071392	cellular response to estradiol stimulus	3	0.0344947	0.00564052	HSF1, SRD5A1, UGT1A1	26.2102	0.171983
	GO:0045939	negative regulation of steroid metabolic process	2	0.0229964	0.00725238	UGT1A8, UGT1A1	270.839	0.207283
	GO:0006979	response to oxidative stress	4	0.0459929	0.00747259	CHRNA4, ABCC2, LRRK2, TRPM2	9.84868	0.204986
	GO:0051552	flavone metabolic process	2	0.0229964	0.0216023	UGT1A8, UGT1A1	90.2796	0.394035
	GO:0043627	response to estrogen	3	0.0344947	0.0233183	SRD5A1, F7, ABCC2	12.5002	0.408326
	GO:0008210	estrogen metabolic process	2	0.0229964	0.039253	HSD17B1, UGT1A1	49.2434	0.511731
	GO:0060416	response to growth hormone	2	0.0229964	0.0427454	SRD5A1, F7	45.1398	0.53395
	GO:0007264	small GTPase mediated signal transduction	4	0.0459929	0.0601435	YWHAQ, ARF6, LRRK2, RAB27A	4.40388	0.605113
	GO:0048384	retinoic acid receptor signaling pathway	2	0.0229964	0.063439	RXRA, RARB	30.0932	0.617924
9	GO:0048013	ephrin receptor signaling pathway	9	12.3288	3.11311e-09	EPHA4, EPHA7, EPHB6, EPHA6, EPHA8, EPHA10, EPHB3, EPHA1, EPHB1	24.0726	2.78312e-06
	GO:1902476	chloride transmembrane transport	9	12.3288	5.83471e-09	GABRA2, GLRA1, GABRB3, GABRA4, GABRA3, CLIC5, GABRA6, GABRA5, CLIC1	22.2607	2.60811e-06
	GO:0006821	chloride transport	7	9.58904	1.71874e-08	GABRA2, GLRA1, GABRA4, CLIC5, GABRA6, GABRA5, CLIC1	40.2548	5.12184e-06
	GO:0007214	gamma-aminobutyric acid signaling pathway	5	6.84932	2.1436e-06	GABRA2, GABRA4, GABRA3, GABRA6, GABRA5	52.279	0.000319346
	GO:0055114	oxidation-reduction process	13	17.8082	7.33085e-06	LDHB, CYP1B1, CYP1A1, MAOA, MAOB, CYP1A2, ALDH3A1, KDM2A, AOX1, PHF8, KDM5B, KDM5C, HSD17B7	5.05128	0.00093582
	GO:0050919	negative chemotaxis	4	5.47945	0.000411139	EPHA7, ITGAV, SEMA3C, SLIT2	27.062	0.0278834
	GO:0043401	steroid hormone mediated signaling pathway	4	5.47945	0.00187346	RARG, RXRB, RXRG, NR2F2	16.1423	0.0889304
	GO:0048384	retinoic acid receptor signaling pathway	3	4.10959	0.00265343	RARG, RXRB, RXRG	38.3379	0.117518
	GO:0019373	epoxygenase P450 pathway	3	4.10959	0.00265343	CYP1B1, CYP1A1, CYP1A2	38.3379	0.117518
	GO:0001525	angiogenesis	6	8.21918	0.00268441	CYP1B1, EPAS1, ITGAV, EPHB3, EPHA1, EPHB1	6.18908	0.113216
	GO:0070372	regulation of ERK1 and ERK2 cascade	3	4.10959	0.00510299	EPHA7, ROS1, EPHB1	27.6033	0.173515
	GO:0001816	cytokine production	3	4.10959	0.00510299	S100A8, S100A9, CD4	27.6033	0.173515
	GO:0032355	response to estradiol	4	5.47945	0.00701198	TXNIP, CD4, CYP1A2, NR2F2	10.1111	0.201221
	GO:0030336	negative regulation of cell migration	4	5.47945	0.00789257	CYP1B1, NKX2-1, EPHA1, SLIT2	9.68536	0.216727
	GO:0007169	transmembrane receptor protein tyrosine kinase signaling pathway	4	5.47945	0.00812244	FGR, PTK6, CD4, ROS1	9.58447	0.215758
	GO:0034446	substrate adhesion-dependent cell spreading	3	4.10959	0.0115368	ITGAV, EPHB3, EPHA1	18.1601	0.269743
	GO:0032602	chemokine production	2	2.73973	0.012809	S100A8, S100A9	153.352	0.280566
	GO:0045058	T cell selection	2	2.73973	0.012809	CD4, CD74	153.352	0.280566
	GO:0006954	inflammatory response	6	8.21918	0.0232698	PRKCQ, P2RX7, S100A8, AOX1, S100A9, NLRP1	3.64159	0.394177
	GO:0006749	glutathione metabolic process	3	4.10959	0.0240543	GSTA1, CLIC5, CLIC1	12.3229	0.39723
	GO:0070544	histone H3-K36 demethylation	2	2.73973	0.0337986	KDM2A, PHF8	57.5068	0.487383
	GO:0001666	response to hypoxia	4	5.47945	0.0376635	CYP1A1, EPAS1, CAMK2D, ALDH3A1	5.34947	0.510825
	GO:0050764	regulation of phagocytosis	2	2.73973	0.0379434	FGR, ITGAV	51.1172	0.506262
	GO:0050729	positive regulation of inflammatory response	3	4.10959	0.0391874	CD47, S100A8, S100A9	9.45318	0.510695
	GO:0022407	regulation of cell-cell adhesion	2	2.73973	0.0420707	EPHA7, EPHB3	46.0055	0.529254
	GO:0030335	positive regulation of cell migration	4	5.47945	0.0445339	FGR, ITGAV, SEMA3C, EPHA1	5.0006	0.536262
	GO:0007155	cell adhesion	6	8.21918	0.046987	EPHA4, CD47, CYP1B1, EPHA8, ITGAV, CD4	3.00689	0.542637
	GO:0006919	activation of cysteine-type endopeptidase activity involved in apoptotic process	3	4.10959	0.0493835	S100A8, S100A9, NLRP1	8.31424	0.554476
10	GO:0018105	peptidyl-serine phosphorylation	3	60	0.000326627	PRKD2, PRKCG, PRKD3	80.6016	0.0197303
	GO:0089700	protein kinase D signaling	2	40	0.000714498	PRKD2, PRKD3	2238.93	0.0215641
	GO:0035556	intracellular signal transduction	3	60	0.00333869	PRKD2, PRKCG, PRKD3	25.0005	0.0657398
