# Supplementary material for: Exploring the Regulation Mechanism of Xihuang Pill, Olibanum and β-Boswellic Acid on the Biomolecular Network of Triple-Negative Breast Cancer Based on Transcriptomics and Chemical Informatics Methodology
Source: Front Pharmacol. 2020 Jun 11;11:825. doi: 10.3389/fphar.2020.00825 (PMC7300251; doi:10.3389/fphar.2020.00825)
Supplement: Supplementary file 1 [file DataSheet_1.zip › Table S4.XLSX]

## Sheet: Sheet1
Table S4 Pathways Enrichment analysis of XHP-TNBC PPI Network
Term	Pathway	Count	%	P-Value	Genes	Fold Enrichment	Benjamini
hsa05200	Pathways in cancer	209	0.0684673	5.47085e-49	HRAS, PTGS2, PGF, LPAR3, LPAR2, LPAR1, SHH, CTNNB1, AGTR1, PIK3CA, RARA, RARB, FAS, PIK3CG, WNT10B, ROCK1, ROCK2, RXRB, PIK3CB, RXRA, PIK3CD, SKP2, RXRG, MECOM, JUP, VEGFC, MAPK1, LPAR5, JUN, VEGFA, MAPK3, PDGFRA, MAPK9, PDGFRB, MAPK8, LAMC2, LAMC1, ITGA2B, GNAI3, GNAI1, ERBB2, NFKBIA, BDKRB2, BCL2L1, KRAS, LAMB2, RAC1, LAMB1, MAP2K1, MAP2K2, TGFBR1, TGFBR2, CREBBP, SMAD3, SMAD2, HGF, DVL1, LAMA2…	2.58903	1.55372e-46
hsa04080	Neuroactive ligand-receptor interaction	153	0.050122	4.5399e-38	CGA, TSPO, THRA, ADORA3, GABRB3, THRB, GABRB2, LPAR3, LPAR2, LPAR1, ADORA1, GHRHR, S1PR2, AGTR1, S1PR3, HTR1B, PTGIR, HTR1A, S1PR1, GRIN2B, MC1R, GRIN2C, LTB4R, GRIN2D, S1PR4, GALR3, GALR2, CHRNA4, CHRNA7, CHRNA1, CHRNA3, HTR1E, C5AR1, GRIN2A, HTR4, NTSR1, CRHR1, CRHR2, HTR7, F2, HTR6, GLP1R, DRD1, DRD3, ADORA2B, DRD2, ADORA2A, TRHR, PTH1R, DRD4, BDKRB2, HCRTR2, HCRTR1, CNR1, CNR2, ADRA2A, ADRA2C…	2.68902	6.44666e-36
hsa04151	PI3K-Akt signaling pathway	170	0.0556911	5.00753e-34	HRAS, PGF, TLR2, LPAR3, VTN, LPAR2, TLR4, RPS6KB1, LPAR1, FOXO3, PIK3CA, CREB3L1, PDGFC, INSR, SYK, EGFR, PIK3CG, PIK3CB, RXRA, RELA, PIK3CD, FGF22, BCL2L11, RPTOR, DDIT4, VEGFC, MAPK1, LPAR5, MAPK3, VEGFA, COL1A2, PDGFRA, PDGFRB, LAMC2, RELN, COL1A1, LAMC1, COL24A1, NGF, ITGA2B, FGFR2, FGFR1, FGFR4, FGFR3, MCL1, ITGB4, ITGB3, BCL2L1, ITGB1, ATF2, IFNA2, PTK2, KRAS, LAMB2, INS, ITGAV, TEK, RAC1, …	2.3989	4.74046e-32
hsa05205	Proteoglycans in cancer	114	0.0373458	6.37813e-30	HRAS, WNT3A, MMP9, TLR2, VTN, TLR4, RPS6KB1, MMP2, TGFB1, TGFB2, CTNNB1, WNT1, CD44, PIK3CA, PRKACA, FAS, PRKACB, TWIST1, EGFR, PIK3CG, WNT10B, ROCK1, ROCK2, PIK3CB, PIK3CD, PPP1CC, PLAUR, MAPK1, PPP1CA, HIF1A, VEGFA, MAPK3, WNT5A, CAV2, FGFR1, CAV1, WNT5B, ERBB4, ERBB3, ERBB2, ITGB3, TIMP3, ITGB1, SRC, PTK2, KRAS, ITGAV, RAC1, FN1, PTPN6, MAP2K1, MAP2K2, MET, HGF, PTPN11, KDR, EIF4B, CDKN1A, PLC…	2.77497	4.52847e-28
hsa04510	Focal adhesion	110	0.0360354	1.21562e-25	HRAS, PGF, VTN, CTNNB1, ILK, PIK3CA, PDGFC, PIK3CG, EGFR, ACTN4, ROCK1, ROCK2, PIK3CB, PIK3CD, ACTN1, PPP1CC, VEGFC, MAPK1, PPP1CA, JUN, VEGFA, MAPK3, PDGFRA, COL1A2, PDGFRB, MAPK9, RELN, LAMC2, MAPK8, LAMC1, COL1A1, COL24A1, ITGA2B, CAV2, CAV1, ERBB2, ITGB4, ITGB3, ITGB1, SRC, PTK2, LAMB2, ITGAV, RAC1, EGF, LAMB1, FN1, SPP1, MAP2K1, MET, HGF, ITGA4, KDR, LAMA2, LAMA4, ITGA6, ITGA5, LAMA5, MYLK, …	2.59961	6.90472e-24
hsa04066	HIF-1 signaling pathway	67	0.0219489	1.09746e-24	EDN1, RPS6KB1, TLR4, NFKB1, AKT1, HMOX1, SLC2A1, SERPINE1, IFNG, PIK3CA, NOS3, ANGPT1, NOS2, ANGPT2, INSR, AKT3, AKT2, EGFR, PIK3CG, PRKCA, PIK3CB, RELA, HKDC1, PIK3CD, PRKCG, PRKCB, MAPK1, HIF1A, EP300, VEGFA, MAPK3, PFKFB3, ERBB2, CAMK2G, EGLN3, EGLN2, MKNK1, HK1, EGLN1, TIMP1, ARNT, IGF1R, INS, BCL2, TEK, CAMK2D, CAMK2B, EGF, PIK3R3, CAMK2A, GAPDH, PIK3R1, ENO1, PDK1, IL6, FLT1, MAP2K1, MAP2K2…	3.39771	5.19465e-23
hsa04068	FoxO signaling pathway	80	0.0262076	8.14927e-23	HRAS, PRKAG1, FASLG, BNIP3, FOXO3, PTEN, TGFB1, TGFB2, AKT1, PDPK1, PRMT1, S1PR1, CDKN2B, S1PR4, PIK3CA, INSR, AKT3, AKT2, EGFR, PIK3CG, SGK1, PIK3CB, PIK3CD, PRKAB1, SKP2, GRM1, STK4, BCL2L11, CDK2, MAPK1, CCND1, G6PC, EP300, CCND2, MAPK3, MAPK9, MDM2, MAPK8, GADD45A, USP7, IGF1R, KRAS, INS, BCL6, PRKAA1, PRKAA2, EGF, PIK3R3, PIK3R1, IL6, MAP2K1, MAP2K2, TGFBR1, TGFBR2, CREBBP, RAF1, IGF1, SMAD3…	2.90649	2.89299e-21
hsa04668	TNF signaling pathway	68	0.0222765	1.43073e-21	PTGS2, MMP9, EDN1, NFKB1, JAG1, MMP3, MAP3K7, AKT1, BAG4, FOS, CASP3, MAP3K5, NOD2, CASP7, CASP8, IL1B, CREB3L1, PIK3CA, FAS, MAP2K7, AKT3, MAP2K6, AKT2, PIK3CG, ICAM1, PIK3CB, SOCS3, RELA, PIK3CD, FADD, MMP14, JUNB, MAPK1, JUN, RIPK1, MAPK3, RIPK3, MAPK9, MAPK8, MAP3K14, CXCL1, CCL2, TNF, CSF1, NFKBIA, CX3CL1, CCL5, ATF2, TNFRSF1A, BCL3, PIK3R3, PIK3R1, IL6, MAP2K1, CREB1, CREB5, MAPK11, MAPK10,…	3.09391	3.69389e-20
hsa04722	Neurotrophin signaling pathway	73	0.0239144	1.60423e-21	HRAS, FASLG, NFKB1, FOXO3, AKT1, CDC42, MAP3K5, PDPK1, BDNF, RHOA, PIK3CA, SHC1, MAP2K7, AKT3, AKT2, PIK3CG, IRAK1, PIK3CB, RELA, PIK3CD, TP53, PRKCD, MAPK1, PSEN1, CAMK4, JUN, PSEN2, MAPK3, RIPK2, MAPK9, MAPK8, NGFR, MAPK7, NGF, CAMK2G, NFKBIA, MAPKAPK2, IRAK4, KRAS, MAP3K3, BCL2, RAC1, CAMK2D, CAMK2B, PIK3R3, CAMK2A, PIK3R1, ARHGDIA, MAP2K1, NTF3, MAP2K2, RAF1, MAPK11, MAPK10, YWHAE, TP73, PTPN…	2.96159	3.79669e-20
hsa04015	Rap1 signaling pathway	99	0.0324319	3.90783e-18	HRAS, PGF, LPAR3, LPAR2, LPAR1, CTNNB1, GRIN2B, PIK3CA, RAPGEF4, PDGFC, RAPGEF3, INSR, MAP2K6, PIK3CG, EGFR, PIK3CB, PIK3CD, GRIN2A, FGF22, MAPK1, VEGFC, LPAR5, VEGFA, MAPK3, PDGFRA, PDGFRB, ITGA2B, NGF, FGFR2, FGFR1, ITGAL, FGFR4, GNAI3, FGFR3, ADORA2B, ADORA2A, DRD2, GNAI1, ITGB2, ITGB3, ITGB1, SRC, PFN1, KRAS, INS, CNR1, RAC1, TEK, EGF, CSF1R, MAP2K1, MAP2K2, GRIN1, MET, HGF, EPHA2, KDR, PLCG1…	2.29509	6.9364e-17
hsa05230	Central carbon metabolism in cancer	46	0.0150694	8.03539e-18	FGFR2, FGFR1, HRAS, FGFR3, ERBB2, HK1, KIT, PTEN, SLC7A5, PKM, AKT1, SLC1A5, KRAS, SLC2A1, PIK3CA, PIK3R3, MYC, AKT3, PIK3R1, AKT2, PDK1, PIK3CG, EGFR, RET, MAP2K1, MAP2K2, PIK3CB, FLT3, HKDC1, MET, PIK3CD, TP53, RAF1, SIRT6, SLC16A3, MAPK1, NRAS, G6PD, HIF1A, GCK, NTRK1, GLS, MAPK3, PDGFRA, PDGFRB, MTOR	3.49914	1.34238e-16
hsa04024	cAMP signaling pathway	93	0.0304663	6.04191e-17	PPARA, GABBR1, PDE3B, NFKB1, GLI3, ADORA1, GLI1, AKT1, EDNRA, FOS, HTR1B, BDNF, HTR1A, GRIN2B, GRIN2C, PDE4A, GRIN2D, PDE4B, RHOA, PIK3CA, CREB3L1, RAPGEF4, PRKACA, RAPGEF3, PAK1, PRKACB, ADCY10, HCAR2, AKT3, AKT2, HTR1E, PIK3CG, PTGER2, PTGER3, ROCK1, PIK3CB, ROCK2, RELA, PIK3CD, GRIN2A, HTR4, CFTR, PDE4D, PDE4C, PPP1CC, MAPK1, ADRB2, PPP1CA, EP300, CAMK4, CHRM2, JUN, CHRM1, HTR6, MAPK3, GIPR, M…	2.28666	1.66533e-15
hsa04010	MAPK signaling pathway	107	0.0350527	2.88871e-15	HRAS, TGFB1, TGFB2, MAP3K7, BDNF, MAP3K5, IL1B, PRKACA, FAS, PRKACB, MAP2K7, MAP2K6, EGFR, RELA, RELB, FGF22, MECOM, STK4, MAPK1, ARRB1, JUN, MAPK3, PDGFRA, PDGFRB, HSPB1, MAPK9, MAPK8, MAPK7, STMN1, PPP5C, NGF, FGFR2, FGFR1, FGFR4, FGFR3, MAPKAPK5, MAP4K2, HSPA1A, MAPKAPK2, ATF2, KRAS, JUND, RAC1, EGF, PTPN7, CACNA2D1, NTF3, MAP2K1, TAOK1, MAP2K2, TGFBR1, PTPN5, TGFBR2, TAOK3, CACNA1I, PLA2G4A, …	2.05895	2.93099e-14
hsa00140	Steroid hormone biosynthesis	40	0.0131038	1.50152e-14	CYP3A4, HSD3B1, CYP1B1, HSD17B2, HSD17B1, CYP11B1, CYP11B2, HSD17B12, SULT2B1, AKR1C3, UGT1A6, AKR1C2, UGT1A9, UGT1A8, UGT1A3, UGT1A4, SRD5A1, HSD17B3, UGT2A3, SULT1E1, SRD5A2, UGT2B28, AKR1C1, HSD17B7, CYP19A1, STS, CYP1A1, CYP2E1, CYP1A2, UGT1A1, UGT1A10, UGT2B17, CYP17A1, UGT2B11, HSD11B1, UGT2B4, HSD11B2, UGT2B10, UGT2B15, UGT2B7	3.35749	1.33005e-13
hsa04012	ErbB signaling pathway	51	0.0167073	3.27161e-14	HRAS, RPS6KB1, AKT1, PAK4, TGFA, PIK3CA, SHC1, PAK1, MAP2K7, MYC, AKT3, AKT2, PRKCA, PIK3CG, EGFR, PIK3CB, PIK3CD, PRKCG, PRKCB, MAPK1, JUN, MAPK3, MAPK9, MAPK8, ERBB4, ERBB3, ERBB2, CAMK2G, SRC, PTK2, KRAS, CAMK2D, CAMK2B, PIK3R3, EGF, CAMK2A, PIK3R1, MAP2K1, MAP2K2, RAF1, MAPK10, NRAS, CDKN1A, CDKN1B, PLCG1, GSK3B, PLCG2, HBEGF, MTOR, AREG, ABL1	2.85387	2.73559e-13
hsa04210	Apoptosis	41	0.0134314	5.67506e-14	BID, TNF, XIAP, NFKBIA, FASLG, NFKB1, BCL2L1, AKT1, CASP6, TNFRSF1A, CASP3, CASP9, CASP7, BCL2, CASP8, PIK3CA, FAS, PIK3R3, AKT3, PIK3R1, AKT2, PIK3CG, PIK3CB, RELA, PIK3CD, TP53, FADD, BIRC3, BIRC2, ATM, CAPN1, TNFSF10, TNFRSF10B, NTRK1, RIPK1, BAX, IKBKG, APAF1, MAP3K14, IKBKB, NGF	3.2194	4.60298e-13
hsa04915	Estrogen signaling pathway	55	0.0180177	6.09327e-14	HSP90AB1, OPRM1, HRAS, MMP9, GABBR1, MMP2, AKT1, FOS, PLCB3, CREB3L1, PIK3CA, PRKACA, NOS3, SHC1, PRKACB, PLCB2, AKT3, AKT2, PIK3CG, EGFR, HSP90AA1, PIK3CB, PIK3CD, ESR1, GPER1, ESR2, GRM1, PRKCD, MAPK1, JUN, MAPK3, GNAS, GNAI3, GNAI1, HSPA1A, KCNJ3, SRC, ATF2, KRAS, PIK3R3, HSPA8, PIK3R1, GNAO1, MAP2K1, MAP2K2, CREB1, RAF1, CREB5, KCNJ5, NRAS, HSP90B1, KCNJ6, SP1, HBEGF, CALM1	2.70465	4.80838e-13
hsa04370	VEGF signaling pathway	40	0.0131038	1.82718e-13	HRAS, PTGS2, MAPKAPK2, SRC, AKT1, CDC42, PTK2, KRAS, CASP9, RAC1, PIK3CA, NOS3, PIK3R3, AKT3, PIK3R1, AKT2, PRKCA, PIK3CG, MAP2K1, SPHK2, PIK3CB, MAP2K2, PIK3CD, SPHK1, RAF1, PRKCG, MAPK11, KDR, PRKCB, MAPK1, NRAS, PLA2G4A, PLCG1, MAPK12, MAPK13, MAPK14, PLCG2, MAPK3, VEGFA, HSPB1	3.19237	1.3658e-12
hsa04014	Ras signaling pathway	93	0.0304663	1.6016e-12	HRAS, PGF, FASLG, NFKB1, AKT1, CDC42, GRIN2B, PAK4, PLA2G1B, RHOA, PIK3CA, PDGFC, SHC1, PRKACA, ANGPT1, PAK1, PRKACB, FGF1, FGF2, ANGPT2, INSR, AKT3, AKT2, EGFR, PIK3CG, PRKCA, PIK3CB, RELA, PIK3CD, GRIN2A, PRKCG, FGF22, STK4, PRKCB, VEGFC, MAPK1, HTR7, VEGFA, MAPK3, PDGFRA, PLA2G2A, PDGFRB, RIN1, MAPK9, PLA2G6, MAPK8, NGFR, PLA2G3, PLA2G5, NGF, FGFR2, FGFR1, FGFR4, FGFR3, CSF1, ARF6, BCL2L1, KIT…	2.00335	1.13715e-11
hsa04110	Cell cycle	61	0.0199833	2.56482e-12	E2F1, E2F4, DBF4, TTK, PTTG1, TGFB1, TGFB2, CCNE2, CCNE1, CDC45, CDKN2A, CDKN2B, CCNA1, MYC, CCNA2, CDC7, CDK1, TP53, SKP2, CDK6, RB1, CDK7, CDK4, WEE1, CDK2, CCND1, EP300, CCND3, CCND2, MDM2, GADD45A, YWHAZ, PRKDC, CHEK1, CHEK2, SFN, CREBBP, YWHAB, SMAD3, CDC20, SMAD2, ATR, CDC25C, CDC27, YWHAE, CDC25A, ATM, CDC25B, CCNB1, CCNB3, YWHAG, CDKN1A, CDKN1B, CCNB2, HDAC2, HDAC1, PLK1, GSK3B, YWHAQ, SM…	2.39492	1.73432e-11
hsa04660	T cell receptor signaling pathway	51	0.0167073	3.86189e-11	HRAS, NFKB1, PDCD1, MAP3K7, AKT1, FOS, CDC42, PDPK1, PAK4, IFNG, RHOA, PIK3CA, PAK1, MAP2K7, AKT3, AKT2, PIK3CG, PIK3CB, RELA, PIK3CD, CDK4, MAPK1, PRKCQ, JUN, LCK, MAPK3, MAP3K14, TNF, NFKBIA, KRAS, CD4, PIK3R3, PIK3R1, IL4, ITK, PTPN6, PTPRC, MAP2K1, MAP2K2, RAF1, MALT1, MAPK11, NRAS, PLCG1, MAPK12, MAPK13, MAPK14, GSK3B, IKBKG, IKBKB, IL2	2.48287	2.03107e-10
hsa04115	p53 signaling pathway	38	0.0124486	3.59489e-10	BID, CHEK1, SFN, PMAIP1, CHEK2, PTEN, CCNE2, CCNE1, CASP3, CDKN2A, CASP9, CASP8, SERPINE1, FAS, CDK1, TP53, IGF1, CDK6, ATR, CDK4, TP73, ATM, CDK2, CCNB1, CCNB3, CCND1, CDKN1A, EI24, CCNB2, CCND3, CCND2, BAX, MDM2, SIAH1, APAF1, MDM4, GADD45A, IGFBP3	2.76116	1.76025e-09
hsa04620	Toll-like receptor signaling pathway	51	0.0167073	5.49143e-10	TLR2, TLR3, TLR4, NFKB1, TLR7, TLR9, MAP3K7, AKT1, FOS, CASP8, IL1B, PIK3CA, MAP2K7, AKT3, MAP2K6, AKT2, PIK3CG, IRAK1, PIK3CB, RELA, PIK3CD, FADD, MAPK1, CTSK, JUN, RIPK1, MAPK3, MAPK9, MAPK8, TNF, NFKBIA, CXCL8, CCL5, IRAK4, IFNA2, RAC1, PIK3R3, PIK3R1, SPP1, IL6, MAP2K1, MAP2K2, MAPK11, MAPK10, STAT1, IKBKE, MAPK12, MAPK13, MAPK14, IKBKG, IKBKB	2.34233	2.64333e-09
hsa05206	MicroRNAs in cancer	100	0.0327595	1.05759e-08	CYP24A1, HRAS, PTGS2, MMP9, WNT3A, TGFB2, BAK1, CDKN2A, CD44, EGFR, ROCK1, PIM1, RPTOR, BCL2L11, DDIT4, EP300, VEGFA, PDGFRA, PDGFRB, MAPK7, STMN1, CYP1B1, FGFR3, MCL1, ERBB3, ERBB2, BCL2L2, ITGB3, TIMP3, KRAS, DNMT3B, DNMT3A, MAP2K1, MAP2K2, CREBBP, MET, ABCB1, BRCA1, ATM, NOTCH3, NOTCH2, CDKN1A, NOTCH1, CDKN1B, PLCG1, ITGA5, GLS, NOTCH4, PLCG2, DNMT1, MTOR, IKBKB, ABL1, PLAU, E2F1, BMI1, DICER1…	1.70223	4.35296e-08
hsa04310	Wnt signaling pathway	58	0.0190005	1.65093e-08	PPARD, WNT3A, BTRC, MMP7, CTNNB1, MAP3K7, CSNK2A2, WNT1, PLCB3, CSNK2A1, RHOA, PRKACA, PRKACB, PLCB2, FOSL1, MYC, PRKCA, TBL1XR1, WNT10B, CTBP2, ROCK2, TP53, PRKCG, PRKCB, CTNNBIP1, CCND1, EP300, CCND3, PSEN1, CCND2, JUN, MAPK9, MAPK8, WNT11, SIAH1, WNT5A, NKD2, WNT5B, CAMK2G, RAC1, CAMK2D, CAMK2B, AXIN2, CAMK2A, AXIN1, APC, CSNK1A1, CREBBP, CSNK2B, MAPK10, FZD7, DVL1, FZD6, DKK1, SFRP1, GSK3B, L…	2.04612	6.69807e-08
hsa04064	NF-kappa B signaling pathway	42	0.013759	2.05109e-08	TNF, XIAP, PTGS2, CXCL8, NFKBIA, NFKB1, TLR4, NFKB2, BCL2L1, MAP3K7, IRAK4, CSNK2A2, TNFRSF1A, TNFRSF11A, CSNK2A1, BCL2, IL1B, SYK, IRAK1, ICAM1, LYN, RELA, BCL2A1, RELB, CSNK2B, CCL19, MALT1, UBE2I, BIRC3, BIRC2, ATM, TAB3, PRKCQ, TNFSF11, PLCG1, RIPK1, PLCG2, LCK, IKBKG, MAP3K14, IKBKB, PLAU	2.35025	8.09041e-08
hsa05231	Choline metabolism in cancer	46	0.0150694	3.60901e-08	HRAS, WASF3, CHKB, PIP5K1C, RPS6KB1, AKT1, FOS, PDPK1, KRAS, RAC1, PIK3CA, SLC22A3, PDGFC, EGF, PIK3R3, AKT3, SLC22A2, PIK3R1, SLC22A1, AKT2, PRKCA, PIK3CG, EGFR, MAP2K1, PIK3CB, MAP2K2, PIK3CD, RAF1, PRKCG, LYPLA1, MAPK10, PRKCB, MAPK1, NRAS, PLA2G4A, HIF1A, PLCG1, SP1, JUN, MAPK3, PDGFRA, PDGFRB, MAPK9, MAPK8, MTOR, SLC5A7	2.21728	1.34863e-07
hsa04152	AMPK signaling pathway	52	0.0170349	8.11064e-08	HMGCR, PRKAG1, LEPR, PPARG, RPS6KB1, FOXO3, CAMKK2, MAP3K7, AKT1, PDPK1, EEF2K, CREB3L1, PIK3CA, CCNA1, INSR, CCNA2, AKT3, AKT2, PIK3CG, PIK3CB, PIK3CD, FBP1, PRKAB1, CFTR, RPTOR, G6PC, CCND1, PFKFB4, PFKFB3, IGF1R, INS, FASN, PRKAA1, PRKAA2, PIK3R3, PIK3R1, SREBF1, CREB1, SCD, ACACA, ELAVL1, IGF1, CREB5, ACACB, SIRT1, ADIPOQ, CPT1A, LEP, MLYCD, ADRA1A, MTOR, LIPE	2.05817	2.99146e-07
hsa04150	mTOR signaling pathway	31	0.0101554	1.22901e-07	TNF, RPS6KB1, PTEN, AKT1, PDPK1, INS, PIK3CA, PRKAA1, PRKAA2, PIK3R3, AKT3, PIK3R1, AKT2, PRKCA, PIK3CG, PIK3CB, PIK3CD, IGF1, PRKCG, RICTOR, RPTOR, PRKCB, DDIT4, EIF4B, MAPK1, RPS6KA3, EIF4E, RPS6KA1, MAPK3, MTOR, IKBKB	2.60206	4.30911e-07
hsa05202	Transcriptional misregulation in cancer	62	0.0203109	9.81584e-07	BMI1, KDM6A, MMP9, CCNT1, PPARG, PAX5, NFKB1, MMP3, MEN1, SIN3A, PAX8, RARA, MYC, RXRB, RELA, RXRA, BCL2A1, ELANE, TP53, RXRG, CDK9, HMGA2, JUP, CCND2, SIX1, MDM2, NGFR, KMT2A, CXCL8, BCL2L1, WT1, IGF1R, PTK2, FCGR1A, ETV1, BCL6, RUNX1, RUNX2, ETV5, ETV4, CSF1R, MLLT3, IL6, ERG, FLT1, FLT3, TGFBR2, MET, IGF1, ATM, PROM1, CDKN1A, CDKN1B, HDAC2, SP1, HDAC1, NTRK1, MPO, HPGD, NCOR1, IGFBP3, PLAU	1.80742	3.16784e-06
hsa04390	Hippo signaling pathway	54	0.0176901	1.88376e-05	WNT3A, BTRC, GLI2, LATS1, TGFB1, TGFB2, CTNNB1, WNT1, SERPINE1, YAP1, FGF1, MYC, WNT10B, PRKCI, PPP1CC, CCND1, PPP1CA, CCND3, CCND2, WNT11, WNT5A, PRKCZ, YWHAZ, WNT5B, SOX2, ITGB2, CDH1, TEAD4, AXIN2, AXIN1, APC, TP53BP2, TGFBR1, TGFBR2, YWHAB, SMAD3, SMAD2, BIRC5, SNAI2, WWTR1, YWHAE, TP73, FZD7, DVL1, FZD6, YWHAG, RASSF6, CSNK1D, GSK3B, RASSF1, YWHAQ, AREG, BMPR1B, BMP6	1.741	5.14403e-05
hsa04330	Notch signaling pathway	22	0.00720709	0.000223263	KAT2A, KAT2B, CTBP2, APH1A, CREBBP, APH1B, JAG1, DVL1, NCSTN, NOTCH3, NOTCH2, NOTCH1, EP300, HDAC2, HDAC1, PSEN1, NOTCH4, PSEN2, NUMB, ADAM17, PSENEN, NCOR2	2.23133	0.000551273
hsa04350	TGF-beta signaling pathway	30	0.00982785	0.00189068	LTBP1, TNF, E2F4, RPS6KB1, DCN, TGFB1, TGFB2, CDKN2B, IFNG, RHOA, MYC, PITX2, ROCK1, SMAD7, NODAL, TGFBR1, CREBBP, TGFBR2, SMAD3, SMAD2, MAPK1, EP300, SP1, MAPK3, TGIF1, ID4, SMURF2, BMPR1B, ACVR1, BMP6	1.7387	0.00429047
hsa04650	Natural killer cell mediated cytotoxicity	39	0.0127762	0.00347879	BID, ITGAL, HRAS, TNF, FASLG, ITGB2, IFNA2, CASP3, KRAS, PTK2B, RAC1, IFNG, PIK3CA, SHC1, FAS, PAK1, PIK3R3, PIK3R1, SYK, PRKCA, PIK3CG, ICAM1, PTPN6, MAP2K1, MAP2K2, PIK3CB, PIK3CD, RAF1, PRKCG, PRKCB, PTPN11, MAPK1, NRAS, TNFSF10, TNFRSF10B, PLCG1, PLCG2, LCK, MAPK3	1.55628	0.00764272
