# Supplementary material for: Exploring the Regulation Mechanism of Xihuang Pill, Olibanum and β-Boswellic Acid on the Biomolecular Network of Triple-Negative Breast Cancer Based on Transcriptomics and Chemical Informatics Methodology
Source: Front Pharmacol. 2020 Jun 11;11:825. doi: 10.3389/fphar.2020.00825 (PMC7300251; doi:10.3389/fphar.2020.00825)
Supplement: Supplementary file 1 [file DataSheet_1.zip › Table S5.XLSX]

## Sheet: Sheet1
Table S5 The DEGs of Olibanum-treated MD-MB 231 cells
GB ACC	ID	PValue	t	B	logFC
	16929562	1.24e-09	54.6	9.0618	4.58
NM_031459	16661544	8.46e-09	40.2	8.58197	3.86
	16799739	1.35e-08	37.3	8.42837	4.12
NM_001964	16989736	1.41e-08	37	8.41221	3.69
NM_019058	16705961	1.42e-08	37	8.41098	2.78
	17038297	3.86e-08	31.5	8.01771	2.87
	17026331	5.55e-08	29.7	7.8539	3.04
BC107859	16766588	6.49e-08	29	7.77968	3.47
AK023317	17000518	6.9e-08	28.7	7.75026	2.29
	17026318	7.11e-08	28.6	7.73577	2.8
	17027994	7.11e-08	28.6	7.73577	2.8
	17030820	7.11e-08	28.6	7.73577	2.8
	16841660	8.77e-08	27.6	7.63146	2.6
NM_005346	17028007	9.67e-08	27.2	7.58122	2.87
	17030833	1.08e-07	26.7	7.5254	2.63
	16910609	1.42e-07	25.5	7.37457	2.22
NM_014685	16819325	2.07e-07	24	7.16221	3.36
	17038309	2.27e-07	23.7	7.10798	3.13
NM_001902	16666055	2.59e-07	23.2	7.02826	3.41
	17006881	3.33e-07	22.3	6.87254	2.91
NM_006145	16869653	3.4e-07	22.2	6.86026	1.9
NM_181353	16912362	3.89e-07	-21.7	6.77392	-2.56
NM_133436	17060061	4.04e-07	21.6	6.74992	2.6
	16831908	4.3e-07	21.4	6.70917	1.87
NM_014822	16979256	4.48e-07	21.2	6.68141	1.6
NM_019891	16700911	4.57e-07	21.2	6.66953	2.55
NM_005347	17098411	4.69e-07	21.1	6.6515	1.64
NM_014331	16979917	5.8e-07	20.4	6.50919	3.13
NM_001195056	16766578	6.1e-07	20.2	6.4757	3.87
	16756209	6.45e-07	20	6.43651	2.64
	16705551	6.6e-07	19.9	6.42075	2.4
NM_015187	16974968	8.01e-07	19.3	6.28559	2.66
NM_003359	16975310	8.23e-07	19.2	6.26662	1.59
NM_005345	17006863	8.46e-07	19.2	6.24641	3.1
	16656655	8.61e-07	19.1	6.23419	1.6
	17050328	8.96e-07	19	6.20574	2.82
	16941167	9.06e-07	18.9	6.19728	1.68
NM_002032	16739208	9.54e-07	18.8	6.16051	2.41
	17100679	1.05e-06	-18.5	6.08793	-2.53
NM_012124	16743222	1.08e-06	18.4	6.07324	2.47
NM_002061	16689752	1.08e-06	18.4	6.06776	2.05
NM_005261	17079210	1.16e-06	18.2	6.01818	1.55
	16772172	1.16e-06	18.2	6.01812	2.33
NM_058179	17086193	1.18e-06	18.1	6.00523	1.54
	16910143	1.21e-06	18.1	5.98532	1.94
NM_003810	16961616	1.28e-06	-17.9	5.94538	-1.45
NM_001498	17020174	1.34e-06	17.8	5.91242	1.79
NM_002357	16881138	1.36e-06	17.7	5.89849	2.59
	16871000	1.38e-06	17.7	5.88639	2.2
NM_152772	16756310	1.58e-06	17.3	5.78568	1.78
NM_004417	17002846	1.63e-06	17.2	5.76161	1.68
	17100659	1.64e-06	-17.2	5.75807	-3.25
	16656637	1.84e-06	16.9	5.66929	1.7
NM_004864	16859795	1.87e-06	16.8	5.65596	2.45
NM_004184	16796694	2.03e-06	16.6	5.59125	1.5
	17125034	2.22e-06	16.4	5.51963	2.1
NM_005194	16914812	2.36e-06	16.2	5.47105	1.54
	17078626	2.4e-06	16.2	5.45704	1.45
	16665932	2.44e-06	16.1	5.44597	1.26
	16656631	2.47e-06	16.1	5.43421	2.72
NR_033752	16949264	2.54e-06	16	5.41326	3.29
	16656659	2.77e-06	15.8	5.34363	1.86
	16656627	2.81e-06	15.8	5.33203	2.4
NM_182491	17054328	2.84e-06	15.7	5.32291	1.69
NM_000024	16990848	2.96e-06	-15.6	5.28852	-1.43
	17120680	2.96e-06	15.6	5.28808	1.6
NM_153607	16992467	2.97e-06	15.6	5.28454	2.34
NM_001605	16827764	3.02e-06	15.6	5.27277	1.15
	16656657	3.04e-06	15.6	5.26725	2.05
NM_170662	16956983	3.08e-06	15.5	5.2562	1.55
NM_004354	16968077	3.13e-06	15.5	5.24409	1.38
NM_004836	16900053	3.13e-06	15.5	5.24387	1.75
NM_004657	16906615	3.13e-06	-15.5	5.24347	-1.62
NM_032865	16844356	3.21e-06	-15.4	5.222	-1.66
NM_016470	16919408	3.24e-06	15.4	5.21499	1.16
NM_177948	17105524	3.7e-06	15.1	5.10558	1.19
NM_019096	17019484	3.87e-06	15	5.06801	1.25
NM_012367	17005884	3.9e-06	14.9	5.06021	1.17
	16656899	3.9e-06	14.9	5.05987	2.38
NM_145341	16709201	4.04e-06	14.9	5.03214	1.45
NM_030630	16848692	4.52e-06	14.6	4.93644	1.56
NM_001252296	16860644	5.35e-06	14.2	4.79305	1.47
	16691619	5.84e-06	14	4.71751	1.19
NM_002064	16998293	5.87e-06	14	4.71378	1.37
NM_022117	17103951	6e-06	13.9	4.69383	1.78
NM_012249	16879764	6.13e-06	13.9	4.67576	1.17
	17118728	6.15e-06	-13.9	4.67281	-1.43
NR_028502	16839524	6.46e-06	13.8	4.62996	1.15
NM_001008394	16756202	6.79e-06	13.6	4.58656	2.93
NM_001433	16847771	6.82e-06	13.6	4.58296	1.67
AK095849	16739636	6.83e-06	-13.6	4.58131	-1.19
NM_001256574	16997199	7.18e-06	-13.5	4.53747	-1.14
NM_001554	16666738	7.47e-06	-13.4	4.50283	-1.03
	17100671	7.94e-06	-13.3	4.44931	-1.79
NM_001012662	16725984	8.42e-06	13.2	4.39764	1.35
	16833136	8.76e-06	13.1	4.3625	1.33
NM_003612	16811638	9.03e-06	-13	4.33516	-1.16
NM_203403	17083614	9.45e-06	12.9	4.29391	2.91
	16877555	9.61e-06	12.9	4.27891	1.11
NM_031942	16887840	9.74e-06	-12.9	4.26742	-1.37
	17126140	9.78e-06	12.8	4.26344	2.48
	17095703	9.88e-06	12.8	4.25452	1.38
NM_152405	16986583	1.01e-05	12.8	4.23813	2.08
	16900018	1.02e-05	-12.8	4.22358	-1.64
	16666437	1.04e-05	12.7	4.21135	1.62
NM_003407	16861997	1.08e-05	12.6	4.17028	1.5
NM_001258038	16970435	1.12e-05	-12.6	4.14116	-1.66
NM_018178	16692805	1.13e-05	12.5	4.13279	1.33
NM_017983	16848079	1.15e-05	12.5	4.11551	1.33
NM_001014437	16734526	1.19e-05	12.4	4.08946	1.21
NM_004281	16709856	1.22e-05	12.4	4.06533	1.29
NM_004911	17064135	1.22e-05	12.4	4.06076	1.06
	16984032	1.24e-05	-12.4	4.05106	-1.44
	16656833	1.25e-05	12.3	4.0399	1.77
NR_036511	16973355	1.31e-05	12.2	3.99632	1.32
	17012340	1.33e-05	12.2	3.98778	1.37
NM_016262	17022736	1.33e-05	12.2	3.98526	1.62
NM_001040619	16677278	1.34e-05	12.2	3.98019	1.55
NM_001261445	16756163	1.37e-05	12.2	3.96063	1.29
NM_058229	17080788	1.38e-05	12.1	3.94957	1.12
	16739606	1.49e-05	12	3.87782	1.18
NM_006382	16841634	1.51e-05	12	3.86693	1.47
NM_006813	17010929	1.51e-05	12	3.86612	1.46
	16871025	1.53e-05	11.9	3.85619	2.19
NM_030640	16761631	1.59e-05	11.8	3.81831	1.7
NM_001731	16768438	1.61e-05	11.8	3.81008	1.32
	16916352	1.62e-05	11.8	3.80272	1.37
	16656617	1.7e-05	11.7	3.76071	2.1
NM_005527	17029337	1.78e-05	11.6	3.71562	1.08
NM_005527	17032123	1.78e-05	11.6	3.71562	1.08
NM_005527	17039574	1.78e-05	11.6	3.71562	1.08
	17121860	1.78e-05	-11.6	3.71277	-1.25
NR_024437	16893697	1.79e-05	11.6	3.7098	1.51
NM_000963	16697370	1.82e-05	11.6	3.6953	1.51
NM_139055	16733516	1.83e-05	-11.6	3.69124	-1.71
	16650669	1.89e-05	11.5	3.65698	1.61
NM_001244710	16898578	1.97e-05	11.4	3.62285	1.26
	17119490	1.98e-05	11.4	3.61452	1.72
NM_006389	16745186	2.06e-05	11.4	3.57881	1.06
	16656859	2.09e-05	11.3	3.5639	1.93
AK091866	16998044	2.15e-05	11.3	3.53956	2.59
	16872735	2.21e-05	11.2	3.51387	1.54
NM_006186	16903897	2.26e-05	11.2	3.49084	1.3
NM_003344	17062811	2.29e-05	11.2	3.48011	1.12
	16654447	2.31e-05	11.1	3.47196	2.56
NM_015393	16967875	2.32e-05	11.1	3.46678	1.27
	16748304	2.34e-05	11.1	3.45892	2.2
	16846291	2.36e-05	11.1	3.44825	1.1
NR_015431	17062955	2.51e-05	11	3.39052	1.48
NM_022044	16927633	2.56e-05	11	3.37325	2.36
NM_005527	17017485	2.64e-05	10.9	3.34457	1.19
NM_005080	16933535	2.66e-05	10.9	3.33477	1.27
BC094703	16850663	2.72e-05	10.8	3.31619	1.09
NM_014330	16863877	2.73e-05	10.8	3.31191	1.56
	16949759	2.74e-05	-10.8	3.3093	-1.06
NM_033411	17010692	2.76e-05	10.8	3.30174	1.58
	16656639	2.8e-05	10.8	3.28881	1.78
NM_001102559	17076346	2.94e-05	10.7	3.24049	1.01
	16717676	3.14e-05	-10.6	3.1773	-1.14
NM_014674	16937050	3.16e-05	10.6	3.1729	1.03
NR_003125	16745561	3.17e-05	10.6	3.16828	1.51
	16656643	3.17e-05	10.6	3.16791	1.88
	16756206	3.23e-05	10.5	3.15141	1.09
	16677071	3.28e-05	-10.5	3.13616	-1.38
NM_003043	16937943	3.4e-05	10.4	3.09996	1.06
NM_001135049	16786607	3.41e-05	10.4	3.09773	1.24
	16656645	3.46e-05	10.4	3.08425	1.64
	16998287	3.53e-05	-10.4	3.06336	-1.31
NM_145649	17004721	3.72e-05	10.3	3.01399	1.3
	16740342	3.78e-05	10.3	2.99885	1.02
NM_003038	16880712	3.8e-05	10.3	2.99403	1.06
NM_021724	16844294	3.84e-05	10.2	2.98261	1.55
NM_032145	17024448	3.87e-05	10.2	2.97533	2.09
	16922031	3.88e-05	10.2	2.97218	1.48
NM_021255	16784498	3.93e-05	10.2	2.95963	1.21
	16656847	3.94e-05	10.2	2.9576	1.69
	16656629	3.97e-05	10.2	2.95184	2.59
NM_022060	16782132	4.03e-05	10.2	2.93689	1.49
NM_002923	16675323	4.03e-05	10.2	2.93627	1.1
	17045917	4.15e-05	10.1	2.90647	1.07
NM_015012	16735639	4.16e-05	10.1	2.90578	1.14
	16943241	4.28e-05	-10	2.87673	-1.38
NM_198273	16998027	4.34e-05	10	2.86488	1.28
	16766130	4.35e-05	10	2.86089	1.02
	16790471	4.47e-05	9.97	2.83471	1.4
NM_016608	17105515	4.78e-05	9.86	2.76858	1.21
	17120106	4.87e-05	9.83	2.75125	1.53
	16734568	5.2e-05	9.72	2.68664	1.54
	16786964	5.22e-05	9.72	2.68348	1.04
NM_002556	16738713	5.22e-05	9.72	2.68208	1.05
	17125032	5.32e-05	9.69	2.66386	1.34
NR_024492	16815194	5.33e-05	9.68	2.66215	1.18
	17100685	5.4e-05	-9.66	2.64877	-1.55
NM_006260	16775856	5.44e-05	9.65	2.6418	1.27
	16894335	5.46e-05	9.65	2.63909	1.33
	16650163	5.46e-05	9.64	2.63815	1.69
	16957771	5.53e-05	9.62	2.6258	1.08
NM_013262	17005077	5.62e-05	-9.6	2.60974	-1.33
NM_003383	17083197	5.77e-05	9.56	2.58466	1.06
	16969646	5.83e-05	9.54	2.57328	1.5
	16756642	5.84e-05	-9.54	2.57207	-1.2
	17050171	5.85e-05	9.53	2.57	1.59
NM_030647	17063507	5.95e-05	9.51	2.55361	1.92
	17075529	6.03e-05	-9.48	2.53955	-1.5
NM_170695	16850625	6.1e-05	9.46	2.52805	1.07
	16698980	6.43e-05	9.38	2.47662	1.34
	16894359	6.54e-05	9.35	2.45987	1.99
NR_046478	17056310	6.7e-05	9.32	2.43578	1.68
NM_001955	17004903	6.75e-05	-9.3	2.42754	-2.39
NM_001080424	16830754	6.92e-05	9.27	2.40371	1.5
	16654301	6.93e-05	-9.26	2.40194	-1.07
	16948572	7.01e-05	9.25	2.39115	1.85
NM_005313	16800301	7.16e-05	9.21	2.36956	1.88
NR_033957	16713754	7.37e-05	-9.17	2.34007	-1.51
	16782548	7.4e-05	9.16	2.33612	1.31
	16842484	7.42e-05	9.16	2.33411	1.16
	16656953	7.85e-05	9.07	2.27706	2.44
NM_001145373	16703242	8.4e-05	8.97	2.21028	1.23
	16722632	8.54e-05	-8.94	2.19301	-1.36
NM_019593	16917004	8.69e-05	8.91	2.1757	1.55
	16732106	8.74e-05	8.9	2.16972	1.63
NR_004380	16837061	8.91e-05	-8.88	2.15073	-1.33
	16752024	9.02e-05	8.86	2.13831	1.98
NM_005746	17061545	9.02e-05	8.86	2.13806	1.93
	16656701	9.12e-05	8.84	2.12732	1.2
	16818610	9.2e-05	8.83	2.11845	1.03
NM_003655	16849635	9.45e-05	8.79	2.09109	1.15
	16654387	9.87e-05	8.72	2.04733	1.7
NM_031431	16774551	0.0001	8.7	2.03339	1.17
	16650041	0.000101	8.68	2.02145	1.25
NM_002155	16672914	0.000102	8.67	2.01561	1.17
	16656945	0.000103	8.65	1.99973	1.62
NM_006931	16760868	0.000108	8.59	1.95556	1.11
	17125182	0.00011	8.56	1.93934	1.59
NM_004155	17015106	0.000113	-8.53	1.91482	-1.04
NM_001199619	17012313	0.000113	8.53	1.91475	1.26
	16858592	0.000118	8.46	1.86914	1.26
	16656837	0.000118	8.46	1.86841	1.75
	16993414	0.000119	8.45	1.86154	1.57
NR_030583	17000208	0.000119	-8.45	1.8609	-1.86
	16650653	0.00012	8.43	1.85027	1.05
	16706425	0.000124	8.39	1.81592	1.25
	16921456	0.000125	8.37	1.80725	1.15
	16770463	0.000129	-8.33	1.77527	-1.8
	16654777	0.000131	-8.31	1.76122	-1.28
NM_005502	17096728	0.000133	-8.28	1.74153	-1.07
AK293928	16671856	0.000134	8.27	1.737	1.13
NM_001029998	16980405	0.000134	8.27	1.73672	1.71
	17100675	0.000137	-8.25	1.7178	-1.32
	16993425	0.000139	8.22	1.69825	1.57
	16881660	0.000141	8.2	1.68177	1.01
NR_003277	16713760	0.000143	-8.18	1.67122	-1.19
	16654397	0.000145	8.16	1.65674	1.46
	16821697	0.000145	8.16	1.65381	1.27
	16656935	0.000152	8.1	1.61009	2.83
AB586693	16756222	0.000155	-8.07	1.5884	-1.32
	16654633	0.000158	8.04	1.56977	1.01
NM_014278	16970536	0.00016	8.03	1.55837	1.08
NM_138340	16854202	0.000161	8.02	1.5484	1.05
	16903966	0.000162	8.01	1.54507	1.09
	16656621	0.000168	7.96	1.50752	2.42
	16654305	0.000171	-7.93	1.48756	-1.73
BC033059	16880774	0.000175	7.9	1.46206	1.26
NM_005851	16741075	0.000178	7.88	1.44476	1.15
NM_003840	17075448	0.000179	-7.87	1.44224	-1.08
NR_026659	16853523	0.00018	7.86	1.43584	1.06
NR_027783	17102129	0.000181	7.85	1.42714	1.03
	16650053	0.000182	7.85	1.42452	1.4
	16656947	0.000184	7.83	1.41083	1.62
	16875853	0.000187	7.81	1.39816	1.12
NM_001289	17115782	0.000187	7.81	1.39607	1.1
	16656829	0.000188	7.81	1.39101	1.59
	17003249	0.000192	-7.78	1.36898	-1.48
	16697217	0.000196	7.75	1.34906	1.21
	16654769	0.000198	-7.74	1.33904	-1.07
	16852666	0.0002	7.72	1.3248	1.05
	17100663	0.000201	-7.72	1.32257	-1.1
	16650035	0.000201	7.71	1.32057	1.05
NM_001142928	17053316	0.000202	-7.71	1.31842	-1.04
NM_001097613	16692168	0.000205	7.68	1.29885	1.45
	16752008	0.000209	-7.66	1.28075	-1.4
NM_133459	16855600	0.000211	-7.65	1.26921	-1.13
	17062971	0.000216	7.62	1.24913	1.72
	16811286	0.000222	7.58	1.21884	1.04
	16656619	0.000228	7.55	1.19217	2.2
BC048424	16897251	0.00023	7.53	1.18072	1.1
NR_002996	16925023	0.000233	-7.52	1.17012	-1.87
NM_020223	17042681	0.000234	-7.51	1.16212	-1.16
NM_015653	16931225	0.000237	-7.49	1.15058	-1.05
	16654295	0.000247	-7.44	1.10778	-1.17
XM_003403749	17117837	0.000248	7.43	1.10254	1.2
	16656893	0.00025	7.42	1.09513	2.03
	16711413	0.000252	-7.42	1.08792	-1.61
	16655407	0.000256	7.4	1.07167	1.38
	16991370	0.000256	-7.39	1.07025	-1.11
AK128855	16989986	0.000258	7.38	1.06073	1.64
	16654441	0.00026	7.38	1.05615	1.47
	16656663	0.00026	7.37	1.05354	2.23
	16656827	0.00026	7.37	1.05298	1.66
NM_005868	17059840	0.000262	7.36	1.04618	1.03
NM_019600	16809511	0.000264	7.36	1.03946	1.05
NM_018420	16669087	0.000266	7.34	1.02916	1.66
	16654771	0.000267	-7.34	1.02529	-1.26
	17121094	0.000272	7.32	1.00857	1.14
	16771531	0.000284	-7.26	0.963031	-1.35
	16974356	0.000288	-7.24	0.949441	-1.23
	16993404	0.000293	7.22	0.929758	1.07
	17080045	0.000294	7.22	0.925736	1.6
NM_005126	16938378	0.000296	7.21	0.920928	1.04
NR_039838	16680962	0.000299	7.19	0.908141	1.03
	16975302	0.0003	7.19	0.906242	1.97
	16653785	0.000301	7.19	0.901432	1.38
BC119675	17118378	0.000321	7.11	0.836649	1.49
	16650425	0.000324	7.09	0.824771	1.01
NM_004733	16960752	0.000328	7.08	0.813354	1.5
	16654403	0.000334	7.06	0.79402	1.37
	16656901	0.000338	7.04	0.781986	1.66
	16650017	0.000339	7.04	0.777205	2.49
NM_019072	16996771	0.000345	7.01	0.758494	1.49
	16771559	0.00035	7	0.745638	1.85
	16656831	0.00035	7	0.745427	2.14
	16655281	0.000351	6.99	0.741346	1.09
	16657309	0.000356	6.98	0.725788	1.62
	16651797	0.000357	-6.97	0.725384	-1.09
NM_006470	16841662	0.000363	6.95	0.707866	1.41
	16656939	0.000363	6.95	0.705494	1.12
	16695780	0.000366	-6.94	0.699288	-1.05
	16801196	0.000371	6.93	0.684277	1.26
	16656653	0.000373	6.92	0.676905	2.06
	17118704	0.000374	6.92	0.675586	1.56
	16650051	0.000381	6.89	0.655942	2.4
NM_015065	16744138	0.000386	6.88	0.641937	1.05
	16731965	0.000387	6.87	0.638747	1.14
	16656357	0.000403	-6.83	0.597965	-1.3
	16935380	0.00041	6.8	0.57839	1.01
	16740337	0.000412	6.8	0.572846	1.57
	17118828	0.000414	-6.79	0.569346	-1.01
NR_036156	16859800	0.000415	6.79	0.566265	1.04
	16656857	0.00042	6.77	0.553568	2.39
	16715386	0.000425	6.76	0.54252	1.01
	17121214	0.000433	6.74	0.522936	1.33
	16656635	0.000438	6.72	0.508613	1.43
	16654083	0.000447	-6.7	0.488223	-1.15
	16656661	0.000449	6.69	0.483925	2.21
	17124088	0.000455	-6.68	0.469417	-1.08
	16728245	0.000465	-6.65	0.44801	-1.15
	16656891	0.000465	6.65	0.447819	2.04
	16811296	0.000466	6.65	0.445744	1.41
	16650695	0.000466	6.65	0.44544	1.49
NM_001256821	16694322	0.000482	6.61	0.410078	1.2
	16656641	0.000492	6.59	0.387728	1.39
NM_024310	16860414	0.000495	6.58	0.380934	1.06
	16981502	0.000501	-6.56	0.369355	-1.31
NR_003941	16696533	0.000503	-6.56	0.364866	-1.53
	16725041	0.000504	-6.56	0.362113	-1.24
	17119216	0.000514	-6.53	0.342329	-1.05
NR_038464	16706610	0.000551	-6.45	0.267923	-1.08
NM_007098	16932217	0.000555	6.44	0.261467	1.18
	16656665	0.000555	6.44	0.260844	1.29
	16988537	0.000559	6.44	0.252864	1.62
	16650013	0.000559	6.44	0.252611	1.58
NM_016371	16673104	0.000561	6.43	0.248507	1.58
	16873686	0.00057	6.41	0.231767	1.32
	16656885	0.000576	6.4	0.221374	1.61
	16656933	0.000591	6.37	0.193711	1.81
NM_022361	17022150	0.00062	6.32	0.143042	1.08
	16656679	0.000632	6.29	0.123706	1.57
	16652509	0.000638	6.28	0.113123	1.13
NM_014752	16729035	0.000644	6.27	0.103998	1.26
NR_045180	16774045	0.000646	6.27	0.099922	1.05
	16650671	0.000655	6.25	0.08597	1.66
	16678530	0.000664	-6.24	0.070355	-1.27
NM_005949	16819252	0.000666	6.23	0.0677	1.65
	16922028	0.000668	6.23	0.064008	1.15
	16654523	0.000678	-6.21	0.049128	-1.15
	16656911	0.000695	6.19	0.023345	1.44
BC119675	17118413	0.000701	6.18	0.013891	1.34
	16758616	0.000705	6.17	0.007627	1.3
XR_133133	17117728	0.000709	6.16	0.000914	1.14
NM_144975	16833327	0.000719	6.15	-0.013375	1.1
NM_003447	17005888	0.00072	6.15	-0.014117	1.1
	16656623	0.000729	6.13	-0.028304	2.33
	16654767	0.000742	-6.11	-0.046683	-1.08
NM_001005404	16836528	0.00077	6.07	-0.08642	1.03
	16656633	0.000784	6.05	-0.105239	2.4
NM_000575	16901974	0.000785	6.05	-0.105696	1.18
	16996320	0.000796	6.03	-0.12131	1.27
NM_006930	17000000	0.000801	6.03	-0.127088	1.2
	16955815	0.000866	-5.94	-0.21057	-1.2
	16650587	0.000872	-5.93	-0.218425	-2.16
	16650173	0.000912	5.89	-0.265093	1.71
	16653011	0.000923	-5.87	-0.278274	-1.1
	16650159	0.000923	5.87	-0.278469	1.08
	17119482	0.000924	-5.87	-0.279529	-1.29
	16706426	0.000948	5.84	-0.306974	1.07
	16654773	0.000998	-5.79	-0.36108	-1.13
	16656607	0.00101	5.77	-0.377081	2.65
	16771446	0.00102	-5.77	-0.379957	-2.01
XR_133068	16800105	0.00102	5.77	-0.380523	1.61
	16650015	0.00105	5.73	-0.414723	2.01
NR_003086	16704055	0.00106	5.73	-0.423025	1.06
	16656887	0.00107	5.71	-0.434632	2.44
NM_023070	16663051	0.00109	5.69	-0.458309	1.76
NR_003108	16834566	0.00111	5.67	-0.475329	1.05
	16652765	0.00111	-5.67	-0.479246	-1.1
	16651595	0.0012	5.6	-0.554298	1.47
AK303556	17117724	0.00123	5.57	-0.584947	1.28
NR_044993	16776961	0.00125	-5.55	-0.601824	-1.1
	16656083	0.00127	5.53	-0.617224	1.08
	16914901	0.00129	5.52	-0.633089	1.16
	16654929	0.00135	5.47	-0.680883	1.14
	16656889	0.00135	5.47	-0.682387	2.33
	16752025	0.00136	5.46	-0.689997	2.01
	16969651	0.00136	5.46	-0.693602	1.18
	16722078	0.00137	-5.46	-0.698973	-1.29
	17080058	0.00138	5.45	-0.70877	1.23
NM_002641	17109260	0.0014	5.43	-0.721686	1.15
NM_021227	16969639	0.0014	5.43	-0.722011	1.28
	16712773	0.00142	5.42	-0.738947	1.33
	16685150	0.00142	5.42	-0.739086	1.3
	16656625	0.00143	5.41	-0.745217	2.84
	16730788	0.00147	5.39	-0.771713	1.24
AK130364	17117999	0.00148	5.38	-0.778775	1.1
	16855500	0.00148	5.38	-0.782478	1.85
	16656649	0.00148	5.37	-0.78464	2.4
	16969817	0.00151	5.36	-0.802886	1.21
	17100639	0.00151	-5.35	-0.804612	-1.29
	17088408	0.00154	5.34	-0.824136	1.06
	16650171	0.00155	5.33	-0.832954	1.57
	16656297	0.00158	5.31	-0.848311	1.01
	16771535	0.00159	-5.31	-0.855428	-1.49
NM_015169	17069545	0.0016	-5.3	-0.864039	-1.14
	16847821	0.0016	-5.29	-0.868021	-1.17
	16650047	0.00161	5.29	-0.873118	2.21
	17118269	0.00167	5.26	-0.908466	1.35
NR_046294	16671791	0.00169	5.24	-0.921523	1.03
	16655171	0.00169	-5.24	-0.926	-1.21
NR_003341	16798230	0.00172	5.22	-0.945177	1.1
	17100348	0.00176	-5.2	-0.96956	-1.56
	16872223	0.0018	5.18	-0.990329	1.49
	16656825	0.00181	5.18	-0.995507	1.43
	16656957	0.00187	5.14	-1.03086	1.94
	17119656	0.00191	5.12	-1.05482	1.28
	16656647	0.00193	5.11	-1.06525	1.26
NR_003288	17014421	0.00196	5.1	-1.08175	1.2
	16655535	0.00204	5.06	-1.12403	1.25
NR_003578	16875140	0.00207	-5.04	-1.1402	-1.06
	16656931	0.00213	5.02	-1.16988	2.43
	16654899	0.00215	5	-1.18211	1.36
NM_019050	16970140	0.00218	4.99	-1.19424	1.01
NM_020651	16898326	0.00219	4.99	-1.20177	1.15
	16651593	0.00223	4.97	-1.22051	1.58
	16654897	0.00224	4.97	-1.22253	1.13
	16660652	0.00234	4.93	-1.26938	1.27
	17100651	0.0024	-4.9	-1.29938	-1.01
BC008502	16975333	0.00243	4.89	-1.3137	1.11
	16877847	0.0025	4.86	-1.34354	1.04
	16655393	0.00256	4.84	-1.36679	1.99
	16655107	0.00256	-4.84	-1.36711	-1.94
	16651241	0.00257	-4.84	-1.37096	-1.4
NR_051988	16831928	0.00261	4.82	-1.38815	1.36
	16771511	0.00264	-4.81	-1.40127	-1.17
	17125190	0.00269	4.79	-1.42132	1.11
NM_001256054	17093042	0.00269	4.79	-1.42146	1.16
	16651219	0.00281	4.75	-1.46606	1.04
	16652757	0.00283	-4.74	-1.47423	-1.52
	16650021	0.00283	4.74	-1.4765	1.12
NR_002995	16837063	0.0029	-4.72	-1.50126	-1.16
	16999070	0.00294	4.71	-1.51532	1.18
	17119058	0.00299	-4.69	-1.53451	-1.27
	16656937	0.00301	4.69	-1.54126	1.92
	16656687	0.00308	4.67	-1.56467	1.72
NR_037447	16830912	0.00309	-4.66	-1.56947	-1.35
	16658945	0.00314	-4.65	-1.58715	-1.41
	17007838	0.00316	-4.64	-1.59274	-1.05
	16654405	0.00319	4.63	-1.60318	1.53
NM_001547	16707180	0.00319	-4.63	-1.60408	-1.05
	16998810	0.00327	4.61	-1.63051	1.18
	16654389	0.00335	4.59	-1.65742	1.7
NM_007157	17104217	0.00342	4.57	-1.67958	1.05
	16657125	0.00346	4.56	-1.69044	1.11
	16655645	0.0035	4.55	-1.70233	1.11
	17094468	0.00353	4.54	-1.71305	1.1
NM_001432	16967843	0.00358	4.53	-1.72691	1.04
	16650161	0.0036	4.52	-1.73398	1.3
	16961947	0.00362	-4.52	-1.7397	-1.57
	16654901	0.00364	4.51	-1.74372	1.04
	16652847	0.00372	4.49	-1.76881	1.23
	16993417	0.00375	4.49	-1.77569	1.14
NM_014323	16934059	0.00395	-4.44	-1.83234	-1.02
NM_000854	16928115	0.00408	-4.41	-1.86793	-1.07
	16653987	0.00418	4.39	-1.89429	1.06
NM_001098491	16866041	0.00418	4.39	-1.89455	1.08
	17026034	0.00423	4.38	-1.90522	1.06
	16656951	0.00441	4.34	-1.95011	1.93
	16651359	0.00448	-4.33	-1.96669	-1.04
	16828325	0.00451	4.32	-1.97576	1.03
	16652997	0.00455	-4.31	-1.98391	-1.11
	16656615	0.00464	4.29	-2.00507	1.69
	16854299	0.00472	4.28	-2.02319	1.28
	16695388	0.00478	4.27	-2.0363	1.28
	16656955	0.00482	4.26	-2.04604	1.61
	16650045	0.00498	4.23	-2.08013	1.63
	16651627	0.00498	4.23	-2.08058	1.4
	16653703	0.00501	4.23	-2.08811	1.08
NR_030347	16753543	0.00519	4.2	-2.1244	1.06
	16758874	0.00521	4.19	-2.12949	1.16
	16656589	0.0053	-4.18	-2.14822	-1.42
	16650025	0.00554	4.14	-2.1953	1.68
	16650693	0.00561	4.13	-2.20966	2.16
AK091883	16961366	0.00565	-4.12	-2.21701	-1.04
	16655413	0.00573	4.11	-2.23185	1.95
	16771522	0.00584	-4.09	-2.25251	-1.5
	16654451	0.00586	4.09	-2.25457	1.78
	16906224	0.00598	4.07	-2.2765	1.15
	16922112	0.00601	4.07	-2.28202	1.43
	16655389	0.00605	4.06	-2.28999	1.49
	16656903	0.0062	4.04	-2.31563	1.43
	16928965	0.00651	-4	-2.36776	-1.26
BC042527	16688904	0.00656	3.99	-2.3763	1.34
	16652763	0.00711	-3.93	-2.46202	-1.27
	16840164	0.00724	-3.91	-2.48107	-1.86
	16656941	0.00724	3.91	-2.4814	1.06
	17120010	0.00729	3.9	-2.48968	1.06
	17009219	0.00748	3.88	-2.51628	1.3
	16656421	0.00766	-3.86	-2.54174	-1.03
	17098328	0.00798	-3.83	-2.5857	-1.05
	16656855	0.00812	3.81	-2.60452	1.35
	16650031	0.00826	3.8	-2.62278	1.52
	16655403	0.00831	3.8	-2.62933	1.89
	16992462	0.00832	3.79	-2.63045	1.2
	16651095	0.00838	-3.79	-2.63795	-1.01
	16651571	0.00855	3.77	-2.65994	1.44
	16897662	0.00874	3.75	-2.68248	2.04
	16653031	0.00878	-3.75	-2.68831	-1.07
	16656961	0.00878	3.75	-2.68832	1.96
	16655415	0.00888	3.74	-2.7005	1.15
	16733530	0.0091	-3.72	-2.72595	-1.05
	16656675	0.0094	3.69	-2.76073	1.04
	16998441	0.00964	3.67	-2.78706	1.02
	16889746	0.00964	3.67	-2.78733	1.13
	16656943	0.00985	3.66	-2.81048	1.92
	17119028	0.0099	3.65	-2.81638	1.07
	16823194	0.0101	-3.64	-2.83229	-1.23
	16735842	0.0102	-3.63	-2.85003	-1.24
	16651563	0.0102	-3.62	-2.85107	-1.16
	16658583	0.0102	-3.62	-2.85259	-1.48
	17079417	0.0103	-3.62	-2.8622	-1.31
NR_026705	16990203	0.0104	-3.61	-2.86829	-1.15
	16654895	0.0105	3.61	-2.87421	1.78
	16650649	0.0105	3.6	-2.88239	1.69
	16656845	0.0106	3.59	-2.8926	1.67
NR_026675	16816675	0.0108	3.58	-2.91297	1.02
	16651233	0.0108	-3.58	-2.91321	-1.03
	17021162	0.0111	3.56	-2.93749	1.05
	16653989	0.0111	3.56	-2.93874	1.11
	16650049	0.0112	3.55	-2.94891	1.33
	17126034	0.0114	3.54	-2.96172	1.04
	17126144	0.0114	3.54	-2.96172	1.04
	16655409	0.0114	3.54	-2.96347	2.43
	16650567	0.0116	3.52	-2.98926	1.57
	16678327	0.0117	-3.51	-2.9973	-1.52
	16656851	0.0118	3.51	-3.00322	1.6
	16650137	0.012	3.5	-3.01973	1.62
	16651583	0.0121	3.49	-3.0292	1.06
	16954608	0.0122	-3.48	-3.03718	-1.01
	16977709	0.0122	3.48	-3.03819	1.15
	16656593	0.0123	-3.47	-3.05008	-1.48
	16678309	0.0123	3.47	-3.05015	1.24
	16655401	0.0124	3.47	-3.05712	1.19
	16654385	0.0127	3.45	-3.08208	1.32
	16653577	0.013	-3.43	-3.10882	-1.04
	16855499	0.013	3.43	-3.10957	1.05
	16656835	0.0132	3.42	-3.12193	2.6
	16654903	0.0135	3.4	-3.14596	1.43
	16718378	0.0137	3.39	-3.16418	1.55
	16657123	0.0138	3.38	-3.17285	1.23
	16653671	0.0139	3.38	-3.17402	1.3
	16652747	0.0144	-3.35	-3.21327	-1.05
	16651019	0.0156	3.29	-3.2989	1.05
	16656921	0.0158	3.28	-3.31422	1.09
	17022354	0.0159	3.28	-3.31866	1.2
	17017214	0.0159	-3.27	-3.3203	-1.23
	16655395	0.0161	3.26	-3.33607	1.02
	17017209	0.0162	3.26	-3.33939	1.72
	16655417	0.0166	3.24	-3.36385	1.59
	16652989	0.0167	-3.24	-3.37003	-1.03
	17104664	0.0168	-3.23	-3.3775	-1.21
	16655165	0.0171	-3.22	-3.3975	-1.63
	16656875	0.0171	3.22	-3.39809	1.22
	16889743	0.0172	3.21	-3.4015	1.12
	16651585	0.0172	3.21	-3.40573	1.89
	16650023	0.0175	3.2	-3.42397	1.75
	16653995	0.0176	3.2	-3.42795	1.08
	16654007	0.0176	3.2	-3.42851	1.16
	16656419	0.0176	-3.19	-3.42882	-1.26
NM_018945	17012859	0.0183	-3.17	-3.46571	-1.02
	16653275	0.0184	3.16	-3.47497	1.03
	16656873	0.0184	3.16	-3.47519	1.21
	16655387	0.0185	3.16	-3.47699	1.59
	16764097	0.0185	3.16	-3.48167	1.57
	16650677	0.0189	3.14	-3.5015	1.1
	16657315	0.0189	3.14	-3.50303	1.27
	16654563	0.0192	-3.13	-3.51882	-1.74
	16654925	0.0192	3.13	-3.51915	1.07
	16656925	0.0196	3.11	-3.53933	1.38
	16656839	0.0198	3.11	-3.55189	1.33
	16653863	0.0199	3.1	-3.55829	1.14
NR_037443	16688210	0.02	3.1	-3.56379	1.3
	16740571	0.0204	-3.08	-3.58149	-1.11
	16651535	0.0204	3.08	-3.58304	1.23
	16650055	0.0205	3.08	-3.58817	1.73
	16839518	0.0209	3.07	-3.60672	1.46
	16653931	0.0213	-3.05	-3.62615	-1.06
	16654043	0.0213	-3.05	-3.62615	-1.06
	16993406	0.0216	3.04	-3.64356	1.86
	16656843	0.0217	3.04	-3.64867	1.12
	16656863	0.022	3.02	-3.66385	1.48
	16819792	0.0221	3.02	-3.66548	1.11
	16655391	0.0221	3.02	-3.66559	1.36
	16655703	0.0227	-3	-3.69571	-1.27
	17017206	0.0229	3	-3.70393	1.59
	16656497	0.0236	-2.97	-3.73616	-1.02
	16656443	0.0237	-2.97	-3.73959	-1.24
	16650107	0.0237	2.97	-3.74057	1.01
	16655075	0.0241	-2.96	-3.75829	-1.59
	16652985	0.0244	2.95	-3.77099	1.18
	16654445	0.025	2.93	-3.7964	1.02
	16771568	0.0252	-2.92	-3.80316	-1.39
	16771512	0.0255	-2.91	-3.81888	-1.18
	16771483	0.0259	2.9	-3.83312	1.82
	16678331	0.0264	-2.89	-3.85283	-1.07
	16663809	0.0265	2.89	-3.85603	1.18
	16654049	0.0272	-2.87	-3.88317	-1.14
NR_030365	16848095	0.0277	2.85	-3.90568	1.15
	16655637	0.0283	2.84	-3.92469	1.57
	17126278	0.0283	-2.84	-3.92514	-1.41
	16784137	0.0287	-2.83	-3.94231	-1.31
	16669785	0.0289	-2.82	-3.94785	-1.14
	16889738	0.0299	2.8	-3.98534	1.08
	16654907	0.0308	2.78	-4.01351	1.01
	16656959	0.0315	2.76	-4.03936	1.09
	16652993	0.0323	-2.74	-4.06263	-1.03
	16653789	0.0324	2.74	-4.06685	1.01
	16650197	0.0327	2.73	-4.0761	1.19
	16650939	0.0327	2.73	-4.07678	1.87
	16654391	0.0331	2.72	-4.08791	1.34
	16651353	0.0335	-2.71	-4.10144	-1.19
	16650691	0.0338	2.71	-4.1105	1.61
	16656673	0.0343	2.7	-4.12533	1.56
	17068633	0.0345	-2.69	-4.13165	-1.03
	16955933	0.035	-2.68	-4.14736	-1.11
	16663804	0.0356	2.67	-4.16368	1.53
	16656909	0.0356	2.67	-4.16639	1.19
	16656363	0.0357	-2.67	-4.16654	-1.09
	16650391	0.0361	2.66	-4.18004	1.2
	16654905	0.0364	2.65	-4.18753	1.24
	16655715	0.0365	-2.65	-4.18965	-1.29
	16656981	0.0368	2.64	-4.1997	1.1
	16752031	0.0369	2.64	-4.20244	1.32
	16651077	0.0383	-2.62	-4.24002	-1.19
	16670212	0.0403	-2.58	-4.2921	-1.08
	16755539	0.0404	-2.58	-4.29607	-1.52
	16653091	0.0405	-2.57	-4.29726	-1.05
	16740576	0.0408	-2.57	-4.30656	-1.59
	16651235	0.0409	-2.57	-4.30907	-1.18
	16652367	0.0414	-2.56	-4.32042	-1.18
	16650297	0.042	-2.55	-4.33495	-1.06
	16654225	0.0428	2.53	-4.3543	1.23
	16650553	0.0432	2.53	-4.36508	1.02
	17006313	0.0435	-2.52	-4.37172	-1.51
	16656783	0.0446	2.5	-4.39762	1.09
	16656765	0.0448	2.5	-4.40169	1.28
	16652435	0.0449	-2.5	-4.40425	-1.16
	16969625	0.0459	2.48	-4.42791	1.16
	16752022	0.0464	2.48	-4.43738	1.28
	16652311	0.0472	-2.46	-4.45501	-1.07
	17119762	0.0479	-2.45	-4.47106	-1.09
	17126272	0.0479	-2.45	-4.47106	-1.09
	16651605	0.048	2.45	-4.47262	1.24
	16740569	0.0485	-2.44	-4.48372	-1.09
	16889701	0.0488	2.44	-4.49094	1.05
	16656907	0.0492	2.43	-4.49778	1.03
	16652999	0.0494	-2.43	-4.50172	-1.51
