# Supplementary material for: Exploring the Regulation Mechanism of Xihuang Pill, Olibanum and β-Boswellic Acid on the Biomolecular Network of Triple-Negative Breast Cancer Based on Transcriptomics and Chemical Informatics Methodology
Source: Front Pharmacol. 2020 Jun 11;11:825. doi: 10.3389/fphar.2020.00825 (PMC7300251; doi:10.3389/fphar.2020.00825)
Supplement: Supplementary file 1 [file DataSheet_1.zip › Table S6.XLSX]

## Sheet: Biological processes
Table S6-1 Biological processes of DEGs PPI network of Olibanum-treated MD-MB 231 cells
Term	Pathway	Count	%	P-Value	Genes	Fold Enrichment	Benjamini
GO:0034976	response to endoplasmic reticulum stress	12	5.33333	1.37747e-10	CREBRF, HYOU1, HERPUD1, CEBPB, PDIA3, XBP1, ERN1, TRIB3, PDIA4, EIF2AK3, PPP1R15A, DDIT3	16.4829	1.62128e-07
GO:0036498	IRE1-mediated unfolded protein response	11	4.88889	2.21055e-10	HYOU1, DNAJB9, TSPYL2, XBP1, GFPT1, FKBP14, ERN1, HSPA5, DNAJC3, EDEM1, WIPI1	19.2068	1.30091e-07
GO:0036499	PERK-mediated unfolded protein response	6	2.66667	5.89133e-08	HERPUD1, ATF3, ASNS, HSPA5, EIF2AK3, DDIT3	51.5092	2.31134e-05
GO:0006986	response to unfolded protein	8	3.55556	1.38748e-07	HSPA1L, CREBRF, HERPUD1, CHAC1, HSPA4L, HSPA6, DNAJB1, DDIT3	19.6226	4.08258e-05
GO:0070059	intrinsic apoptotic signaling pathway in response to endoplasmic reticulum stress	7	3.11111	6.56027e-07	CEBPB, XBP1, CHAC1, ERN1, TRIB3, PPP1R15A, DDIT3	21.8524	0.000154417
GO:1990440	positive regulation of transcription from RNA polymerase II promoter in response to endoplasmic reticulum stress	5	2.22222	3.89023e-06	ATF3, CEBPB, XBP1, HSPA5, DDIT3	42.9243	0.000762844
GO:0030968	endoplasmic reticulum unfolded protein response	7	3.11111	4.38458e-06	CTH, XBP1, AARS, HSPA5, EIF2AK3, EDEM1, PPP1R15A	16.0251	0.000736966
GO:0045454	cell redox homeostasis	7	3.11111	9.89823e-05	GCLC, PDIA3, ERO1B, TXNRD1, PDIA4, DDIT3, GLRX	9.36531	0.014458
GO:0043066	negative regulation of apoptotic process	15	6.66667	0.000134775	GCLC, CBX4, ASNS, PDCD4, SERPINB9, DUSP1, TNFRSF10D, XBP1, ID1, BAG3, HSPA5, DNAJC3, RPS27A, CYR61, HSPA9	3.39621	0.0174723
GO:0048661	positive regulation of smooth muscle cell proliferation	6	2.66667	0.000279639	NAMPT, EREG, PTGS2, HMOX1, EDN1, SKP2	10.3018	0.0323823
GO:0006457	protein folding	9	4	0.000362482	PDIA3, ERO1B, BAG3, AARS, HSPA4L, FKBP14, DNAJB1, PDIA4, HSPA9	5.15092	0.0380498
GO:0042026	protein refolding	4	1.77778	0.000368284	HSPA1L, HSPA6, HSPA1A, HSPA1B	27.4716	0.0354843
GO:0034605	cellular response to heat	5	2.22222	0.000430134	HMOX1, HSPA6, HSPA1A, HSPA1B, IL1A	13.9214	0.0382031
GO:0006534	cysteine metabolic process	3	1.33333	0.000547999	CTH, GCLC, GCLM	77.2638	0.0450379
GO:0070370	cellular heat acclimation	3	1.33333	0.000547999	HSPA6, HSPA1A, HSPA1B	77.2638	0.0450379
GO:0006979	response to oxidative stress	7	3.11111	0.000688798	GCLC, DUSP1, PTGS2, BTG1, HMOX1, GCLM, SLC7A11	6.55572	0.0526307
GO:1902236	negative regulation of endoplasmic reticulum stress-induced intrinsic apoptotic signaling pathway	4	1.77778	0.000762403	HERPUD1, XBP1, HSPA1A, HSPA1B	21.6881	0.0545608
GO:1900034	regulation of cellular response to heat	6	2.66667	0.000786922	HSPA1L, BAG3, HSPA1A, HSPA1B, DNAJB1, CHORDC1	8.24147	0.0530455
GO:0043123	positive regulation of I-kappaB kinase/NF-kappaB signaling	8	3.55556	0.000962319	PELI1, CTH, TNFSF10, HMOX1, PELI2, RPS27A, GPR89A, IL1A	5.11893	0.0610145
GO:0000122	negative regulation of transcription from RNA polymerase II promoter	17	7.55556	0.00163384	ZFP36, CREBRF, EGR1, JDP2, EDN1, CBX4, NR4A2, TRIB3, MXD1, DDIT3, ATF3, NR1D1, XBP1, ID1, TGIF1, RPS27A, VLDLR	2.43238	0.0963336
GO:0010575	positive regulation of vascular endothelial growth factor production	4	1.77778	0.00217487	PTGS2, CCBE1, EIF2AK3, IL1A	15.262	0.120261
GO:0042149	cellular response to glucose starvation	4	1.77778	0.00267887	XBP1, ASNS, HSPA5, EIF2AK3	14.2094	0.139589
GO:0036500	ATF6-mediated unfolded protein response	3	1.33333	0.00318518	XBP1, HSPA5, DDIT3	34.3395	0.156908
GO:0034599	cellular response to oxidative stress	5	2.22222	0.00338315	XBP1, NR4A2, HSPA1A, HSPA1B, SESN2	8.04831	0.159218
GO:0050873	brown fat cell differentiation	4	1.77778	0.00356031	ADRB2, CEBPB, RGS2, PTGS2	12.8773	0.160472
GO:0090084	negative regulation of inclusion body assembly	3	1.33333	0.00395631	HSPA1A, HSPA1B, DNAJB1	30.9055	0.170251
GO:0006983	ER overload response	3	1.33333	0.00395631	HSPA5, EIF2AK3, DDIT3	30.9055	0.170251
GO:0006865	amino acid transport	4	1.77778	0.00459994	SLC1A4, SLC6A6, SLC3A2, SLC7A11	11.7735	0.188374
GO:0001525	angiogenesis	8	3.55556	0.00596178	SAT1, WARS, EREG, PTGS2, ID1, XBP1, HMOX1, EIF2AK3	3.69573	0.229463
GO:0034975	protein folding in endoplasmic reticulum	3	1.33333	0.00672862	PDIA3, ERO1B, HSPA5	23.7735	0.247081
GO:0014823	response to activity	4	1.77778	0.0082001	GCLC, EDN1, GCLM, KDM6B	9.58311	0.284077
GO:0043524	negative regulation of neuron apoptotic process	6	2.66667	0.00910621	GCLC, CEBPB, HMOX1, AARS, NR4A2, GCLM	4.68265	0.301558
GO:0006750	glutathione biosynthetic process	3	1.33333	0.0101575	GCLC, CHAC1, GCLM	19.316	0.321335
GO:0031396	regulation of protein ubiquitination	3	1.33333	0.0101575	HERPUD1, HSPA1A, HSPA1B	19.316	0.321335
GO:0001935	endothelial cell proliferation	3	1.33333	0.0127885	XBP1, HMOX1, ERN1	17.1697	0.377126
GO:0071333	cellular response to glucose stimulus	4	1.77778	0.0137896	GCLC, XBP1, ERN1, GCLM	7.92449	0.390582
GO:0008637	apoptotic mitochondrial changes	3	1.33333	0.0142034	IFIT2, GCLC, GCLM	16.2661	0.390559
GO:0070373	negative regulation of ERK1 and ERK2 cascade	4	1.77778	0.0184653	SPRY1, ATF3, DUSP1, XBP1	7.10472	0.465683
GO:1902380	positive regulation of endoribonuclease activity	2	0.888889	0.0192024	HSPA1A, HSPA1B	103.018	0.469491
GO:0060734	regulation of endoplasmic reticulum stress-induced eIF2 alpha phosphorylation	2	0.888889	0.0192024	EIF2AK3, PPP1R15A	103.018	0.469491
GO:0097069	cellular response to thyroxine stimulus	2	0.888889	0.0192024	GCLC, GCLM	103.018	0.469491
GO:1904722	positive regulation of mRNA endonucleolytic cleavage involved in unfolded protein response	2	0.888889	0.0192024	HSPA1A, HSPA1B	103.018	0.469491
GO:0043433	negative regulation of sequence-specific DNA binding transcription factor activity	4	1.77778	0.0201958	ID1, CEBPG, HMOX1, DDIT3	6.86789	0.477443
GO:0006955	immune response	10	4.44444	0.021119	SERPINB9, TNFSF10, CEBPB, TNFRSF10D, XBP1, CEBPG, SEMA7A, GEM, FTH1, IL1A	2.44699	0.483737
GO:0045892	negative regulation of transcription, DNA-templated	11	4.88889	0.0230483	GCLC, CEBPB, NR1D1, EREG, ID1, NR1D2, CBX4, TRIB3, PATZ1, PDCD4, DDIT3	2.27095	0.505262
GO:0071222	cellular response to lipopolysaccharide	5	2.22222	0.0238906	ZFP36, CEBPB, NR1D1, XBP1, ABCA1	4.55834	0.5091
GO:0030512	negative regulation of transforming growth factor beta receptor signaling pathway	4	1.77778	0.0239161	XBP1, HSPA1A, HSPA5, RPS27A	6.43865	0.500881
GO:0032436	positive regulation of proteasomal ubiquitin-dependent protein catabolic process	4	1.77778	0.0239161	GCLC, ZFAND2A, TRIB3, HSPA1A	6.43865	0.500881
GO:0045766	positive regulation of angiogenesis	5	2.22222	0.0252793	XBP1, BTG1, HMOX1, CCBE1, IL1A	4.47906	0.512045
GO:0045840	positive regulation of mitotic nuclear division	3	1.33333	0.0258346	EREG, EDN1, IL1A	11.8867	0.511512
GO:0032757	positive regulation of interleukin-8 production	3	1.33333	0.0258346	HSPA1A, HSPA1B, DDIT3	11.8867	0.511512
GO:0045944	positive regulation of transcription from RNA polymerase II promoter	17	7.55556	0.0276886	EGR1, NAMPT, CEBPB, CEBPG, EDN1, NR4A2, RHOQ, NCOA7, DDIT3, ADRB2, ATF3, XBP1, ARMCX3, IL1A, KDM6B, RPS27A, CYR61	1.78523	0.528161
GO:0070434	positive regulation of nucleotide-binding oligomerization domain containing 2 signaling pathway	2	0.888889	0.0286657	HSPA1A, HSPA1B	68.6789	0.532672
GO:1900102	negative regulation of endoplasmic reticulum unfolded protein response	2	0.888889	0.0286657	CREBRF, XBP1	68.6789	0.532672
GO:0098869	cellular oxidant detoxification	4	1.77778	0.0301439	PTGS2, CLIC2, TXNRD1, SESN2	5.88677	0.543038
GO:0006511	ubiquitin-dependent protein catabolic process	6	2.66667	0.0318368	HERPUD1, XBP1, SKP2, FBXO32, UBE2H, SKP1	3.39621	0.55525
GO:0030335	positive regulation of cell migration	6	2.66667	0.0330289	GCNT2, XBP1, SEMA7A, EDN1, HSPA5, CYR61	3.3593	0.561139
GO:0044344	cellular response to fibroblast growth factor stimulus	3	1.33333	0.0337251	ZFP36, GCLC, GCLM	10.3018	0.561356
GO:0045765	regulation of angiogenesis	3	1.33333	0.0358269	WARS, ID1, HMOX1	9.96952	0.576348
GO:0043200	response to amino acid	3	1.33333	0.0358269	EDN1, AARS, ASNS	9.96952	0.576348
GO:0007267	cell-cell signaling	7	3.11111	0.0366014	NAMPT, TNFSF10, ADRB2, EREG, EDN1, GDF15, CYR61	2.83909	0.57707
GO:0031670	cellular response to nutrient	2	0.888889	0.0380383	XBP1, HMOX1	51.5092	0.584297
GO:0051900	regulation of mitochondrial depolarization	2	0.888889	0.0380383	GCLC, GCLM	51.5092	0.584297
GO:0045986	negative regulation of smooth muscle contraction	2	0.888889	0.0380383	ADRB2, PTGS2	51.5092	0.584297
GO:0051409	response to nitrosative stress	2	0.888889	0.0380383	GCLC, GCLM	51.5092	0.584297
GO:0044752	response to human chorionic gonadotropin	2	0.888889	0.0380383	GCLC, GCLM	51.5092	0.584297
GO:1903026	negative regulation of RNA polymerase II regulatory region sequence-specific DNA binding	2	0.888889	0.0380383	ID1, DDIT3	51.5092	0.584297
GO:0032869	cellular response to insulin stimulus	4	1.77778	0.038383	GCLC, XBP1, TRIB3, RHOQ	5.35161	0.580705
GO:0006914	autophagy	5	2.22222	0.0399552	C9ORF72, GABARAPL1, XBP1, SESN2, WIPI1	3.87287	0.588831
GO:0072593	reactive oxygen species metabolic process	3	1.33333	0.044716	SESN2, DDIT4, CYR61	8.83015	0.624305
GO:0031648	protein destabilization	3	1.33333	0.044716	ID1, XBP1, MYLIP	8.83015	0.624305
GO:0043407	negative regulation of MAP kinase activity	3	1.33333	0.0470533	SPRY1, DUSP1, RGS2	8.58487	0.636866
GO:0050714	positive regulation of protein secretion	3	1.33333	0.0470533	GOLPH3L, EXPH5, IL1A	8.58487	0.636866
GO:0090074	negative regulation of protein homodimerization activity	2	0.888889	0.047321	ID1, HSPA5	41.2074	0.632493
GO:0071557	histone H3-K27 demethylation	2	0.888889	0.047321	KDM7A, KDM6B	41.2074	0.632493
GO:1903912	negative regulation of endoplasmic reticulum stress-induced eIF2 alpha phosphorylation	2	0.888889	0.047321	DNAJC3, PPP1R15A	41.2074	0.632493
GO:1900103	positive regulation of endoplasmic reticulum unfolded protein response	2	0.888889	0.047321	XBP1, ERN1	41.2074	0.632493
GO:2001240	negative regulation of extrinsic apoptotic signaling pathway in absence of ligand	3	1.33333	0.0494343	HSPA1A, HSPA1B, IL1A	8.35284	0.642572
GO:0061077	chaperone-mediated protein folding	3	1.33333	0.0494343	FKBP14, PDIA4, CHORDC1	8.35284	0.642572
GO:0045786	negative regulation of cell cycle	3	1.33333	0.0494343	TSPYL2, PTGS2, PDCD4	8.35284	0.642572
GO:0035094	response to nicotine	3	1.33333	0.0494343	HMOX1, EDN1, SLC7A11	8.35284	0.642572

## Sheet: Signaling pathways
Table S6-2 Signaling pathways of DEGs PPI network of Olibanum-treated MD-MB 231 cells
Term	Pathway	Count	%	P-Value	Genes	Fold Enrichment	Benjamini
hsa04141	Protein processing in endoplasmic reticulum	21	9.33333	9.39126e-15	HERPUD1, PDIA3, HSPA1A, HSPA1B, SKP1, PDIA4, EDEM1, DDIT3, HSPA1L, HYOU1, ERO1B, XBP1, HSPA6, HSPA4L, ERN1, HSPA5, DNAJB1, DNAJC3, PPP1R15A, SEC24D, EIF2AK3	9.82514	1.2268e-12
hsa04612	Antigen processing and presentation	5	2.22222	0.0147653	HSPA1L, PDIA3, HSPA6, HSPA1A, HSPA1B	5.20191	0.383348
hsa04010	MAPK signaling pathway	8	3.55556	0.0382913	HSPA1L, DUSP1, DUSP16, HSPA6, HSPA1A, HSPA1B, DDIT3, IL1A	2.5002	0.570849
hsa05020	Prion diseases	3	1.33333	0.0669765	EGR1, HSPA5, IL1A	6.97667	0.72403
hsa04068	FoxO signaling pathway	5	2.22222	0.086365	GABARAPL1, TNFSF10, SKP2, FBXO32, CCNG2	2.95033	0.769561
