# Supplementary material for: Exploring the Regulation Mechanism of Xihuang Pill, Olibanum and β-Boswellic Acid on the Biomolecular Network of Triple-Negative Breast Cancer Based on Transcriptomics and Chemical Informatics Methodology
Source: Front Pharmacol. 2020 Jun 11;11:825. doi: 10.3389/fphar.2020.00825 (PMC7300251; doi:10.3389/fphar.2020.00825)
Supplement: Supplementary file 1 [file DataSheet_1.zip › Table S7.XLSX]

## Sheet: Sheet1
Table S7 Biological processes, signaling pathways and Reactome pathways of Olibanum-treated MD-MB 231 cells
Category	GO	Description	LogP	Enrichment	Z-score	Hits	Log(q-value)
GO Biological Processes	GO:0006986	response to unfolded protein	-27	19	22	ASNS|ATF3|CTH|DDIT3|ERN1|GFPT1|HSPA1A|HSPA1B|HSPA1L|HSPA5|HSPA6|HSPA9|DNAJB1|DNAJB9|DNAJC3|XBP1|EIF2AK3|BAG3|EDEM1|HERPUD1|HYOU1|HSPA4L|PPP1R15A|FKBP14|WIPI1|TSPYL2|CHAC1|CREBRF	-23
GO Biological Processes	GO:0035966	response to topologically incorrect protein	-27	17	21	ASNS|ATF3|CTH|DDIT3|ERN1|GFPT1|HSPA1A|HSPA1B|HSPA1L|HSPA5|HSPA6|HSPA9|DNAJB1|DNAJB9|DNAJC3|XBP1|EIF2AK3|BAG3|EDEM1|HERPUD1|HYOU1|HSPA4L|PPP1R15A|SDF2L1|FKBP14|WIPI1|TSPYL2|CHAC1|CREBRF	-23
GO Biological Processes	GO:0034620	cellular response to unfolded protein	-25	21	22	ASNS|ATF3|CTH|DDIT3|ERN1|GFPT1|HSPA1A|HSPA1B|HSPA1L|HSPA5|HSPA6|HSPA9|DNAJB9|DNAJC3|XBP1|EIF2AK3|BAG3|EDEM1|HERPUD1|HYOU1|PPP1R15A|FKBP14|WIPI1|TSPYL2|CREBRF	-21
GO Biological Processes	GO:0035967	cellular response to topologically incorrect protein	-25	19	21	ASNS|ATF3|CTH|DDIT3|ERN1|GFPT1|HSPA1A|HSPA1B|HSPA1L|HSPA5|HSPA6|HSPA9|DNAJB9|DNAJC3|XBP1|EIF2AK3|BAG3|EDEM1|HERPUD1|HYOU1|PPP1R15A|SDF2L1|FKBP14|WIPI1|TSPYL2|CREBRF	-21
GO Biological Processes	GO:0034976	response to endoplasmic reticulum stress	-21	11	17	ASNS|ATF3|CEBPB|CTH|DDIT3|ERN1|GFPT1|PDIA3|HSPA1A|HSPA5|DNAJB9|DNAJC3|XBP1|EIF2AK3|PDIA4|EDEM1|HERPUD1|HYOU1|PPP1R15A|SDF2L1|SGTB|FKBP14|WIPI1|TRIB3|TSPYL2|CHAC1|SESN2|CREBRF	-17
Reactome Gene Sets	R-HSA-381119	Unfolded Protein Response (UPR)	-19	23	19	ASNS|ATF3|CEBPG|DDIT3|ERN1|GFPT1|HSPA5|DNAJB9|DNAJC3|XBP1|EIF2AK3|EDEM1|HERPUD1|HYOU1|FKBP14|WIPI1|TSPYL2|CREBRF	-15
GO Biological Processes	GO:0030968	endoplasmic reticulum unfolded protein response	-18	18	18	ASNS|ATF3|CTH|DDIT3|ERN1|GFPT1|HSPA5|DNAJB9|DNAJC3|XBP1|EIF2AK3|EDEM1|HERPUD1|HYOU1|PPP1R15A|FKBP14|WIPI1|TSPYL2|CREBRF	-15
KEGG Pathway	hsa04141	Protein processing in endoplasmic reticulum	-18	15	17	DDIT3|ERN1|PDIA3|HSPA1A|HSPA1B|HSPA1L|HSPA5|HSPA6|DNAJB1|DNAJC3|SKP1|XBP1|EIF2AK3|PDIA4|EDEM1|HERPUD1|SEC24D|HYOU1|HSPA4L|PPP1R15A|ERO1B	-15
Reactome Gene Sets	R-HSA-381070	IRE1alpha activates chaperones	-12	25	16	ERN1|GFPT1|HSPA5|DNAJB9|DNAJC3|XBP1|EDEM1|HYOU1|FKBP14|WIPI1|TSPYL2	-8.9
GO Biological Processes	GO:0070059	intrinsic apoptotic signaling pathway in response to endoplasmic reticulum stress	-11	21	14	CEBPB|DDIT3|ERN1|HSPA1A|XBP1|EIF2AK3|HERPUD1|HYOU1|PPP1R15A|TRIB3|CHAC1	-8
GO Biological Processes	GO:0036498	IRE1-mediated unfolded protein response	-11	20	14	ERN1|GFPT1|HSPA5|DNAJB9|DNAJC3|XBP1|EDEM1|HYOU1|FKBP14|WIPI1|TSPYL2	-7.9
GO Biological Processes	GO:1905897	regulation of response to endoplasmic reticulum stress	-11	17	13	DDIT3|ERN1|HSPA1A|HSPA5|DNAJB9|DNAJC3|XBP1|EIF2AK3|EDEM1|HERPUD1|HYOU1|PPP1R15A	-7.9
GO Biological Processes	GO:0097190	apoptotic signaling pathway	-11	5	9.3	ATF3|CEBPB|CTH|DDIT3|ERN1|GCLC|GCLM|PDIA3|HMOX1|HSPA1A|HSPA1B|IL1A|NR4A2|PTGS2|XBP1|TNFSF10|EIF2AK3|BAG3|HERPUD1|HYOU1|PPP1R15A|DDIT4|TRIB3|CHAC1|PLEKHF1|JMY	-7.7
GO Biological Processes	GO:0061077	chaperone-mediated protein folding	-10	20	13	HSPA1A|HSPA1B|HSPA1L|HSPA5|HSPA6|HSPA9|DNAJB1|PDIA4|CHORDC1|SGTB	-7
GO Biological Processes	GO:0036499	PERK-mediated unfolded protein response	-9.5	39	16	ASNS|ATF3|DDIT3|HSPA5|EIF2AK3|HERPUD1|PPP1R15A	-6.4
Reactome Gene Sets	R-HSA-381038	XBP1(S) activates chaperone genes	-9.4	21	13	GFPT1|DNAJB9|DNAJC3|XBP1|EDEM1|HYOU1|FKBP14|WIPI1|TSPYL2	-6.4
GO Biological Processes	GO:0009266	response to temperature stimulus	-9.4	7.7	9.7	ADRB2|GCLC|HMOX1|HSPA1A|HSPA1B|HSPA1L|HSPA5|HSPA6|HSPA9|DNAJB1|IL1A|DNAJC3|PTGS2|EIF2AK3|BAG3|CHORDC1	-6.4
GO Biological Processes	GO:0006457	protein folding	-8.8	7.6	9.4	PDIA3|HSPA1A|HSPA1B|HSPA1L|HSPA5|HSPA6|HSPA9|DNAJB1|DNAJC3|BAG3|PDIA4|HSPA4L|CHORDC1|SGTB|ERO1B	-5.8
GO Biological Processes	GO:0080135	regulation of cellular response to stress	-8.8	4.1	7.9	CEBPG|DDIT3|DUSP1|EDN1|ERN1|HSPA1A|HSPA1B|HSPA1L|HSPA5|DNAJB1|DNAJB9|DNAJC3|PTGS2|XBP1|EIF2AK3|BAG3|EDEM1|HERPUD1|NAMPT|HYOU1|PPP1R15A|SLC7A11|CHORDC1|PDCD4|NCOA7|EID3	-5.8
GO Biological Processes	GO:0034605	cellular response to heat	-8.6	10	10	HMOX1|HSPA1A|HSPA1B|HSPA1L|HSPA5|HSPA6|HSPA9|DNAJB1|IL1A|PTGS2|BAG3|CHORDC1	-5.6
GO Biological Processes	GO:1903573	negative regulation of response to endoplasmic reticulum stress	-8.5	21	12	HSPA1A|HSPA5|DNAJB9|DNAJC3|XBP1|HERPUD1|HYOU1|PPP1R15A	-5.5
GO Biological Processes	GO:0097193	intrinsic apoptotic signaling pathway	-8.3	6.5	8.7	CEBPB|DDIT3|ERN1|HMOX1|HSPA1A|PTGS2|XBP1|EIF2AK3|HERPUD1|HYOU1|PPP1R15A|DDIT4|TRIB3|CHAC1|PLEKHF1|JMY	-5.4
GO Biological Processes	GO:0009408	response to heat	-8.3	8.6	9.4	GCLC|HMOX1|HSPA1A|HSPA1B|HSPA1L|HSPA5|HSPA6|HSPA9|DNAJB1|IL1A|PTGS2|BAG3|CHORDC1	-5.4
GO Biological Processes	GO:0006984	ER-nucleus signaling pathway	-8.3	20	12	ASNS|ATF3|DDIT3|HSPA5|XBP1|EIF2AK3|HERPUD1|PPP1R15A	-5.4
Reactome Gene Sets	R-HSA-381042	PERK regulates gene expression	-8.2	26	13	ASNS|ATF3|CEBPG|DDIT3|HSPA5|EIF2AK3|HERPUD1	-5.3
Reactome Gene Sets	R-HSA-3371453	Regulation of HSF1-mediated heat shock response	-8.1	15	11	HSPA1A|HSPA1B|HSPA1L|HSPA5|HSPA6|HSPA9|DNAJB1|BAG3|HSPA4L	-5.3
GO Biological Processes	GO:0043618	regulation of transcription from RNA polymerase II promoter in response to stress	-8.1	11	9.9	ATF3|CEBPB|DDIT3|EGR1|HMOX1|HSPA1A|HSPA5|DNAJB1|RPS27A|BAG3|SESN2	-5.3
GO Biological Processes	GO:0051085	chaperone cofactor-dependent protein refolding	-8.1	26	13	HSPA1A|HSPA1B|HSPA1L|HSPA5|HSPA6|HSPA9|DNAJB1	-5.2
GO Biological Processes	GO:0043620	regulation of DNA-templated transcription in response to stress	-7.9	10	9.6	ATF3|CEBPB|DDIT3|EGR1|HMOX1|HSPA1A|HSPA5|DNAJB1|RPS27A|BAG3|SESN2	-5.1
GO Biological Processes	GO:2001233	regulation of apoptotic signaling pathway	-7.8	5.2	7.9	ATF3|CTH|DDIT3|GCLC|GCLM|PDIA3|HMOX1|HSPA1A|HSPA1B|IL1A|NR4A2|PTGS2|XBP1|TNFSF10|EIF2AK3|HERPUD1|HYOU1|PLEKHF1	-5
GO Biological Processes	GO:0051084	'de novo' posttranslational protein folding	-7.6	22	12	HSPA1A|HSPA1B|HSPA1L|HSPA5|HSPA6|HSPA9|DNAJB1	-4.8
GO Biological Processes	GO:0010498	proteasomal protein catabolic process	-7.5	4.6	7.5	DDIT3|GCLC|HSPA1A|HSPA1B|HSPA5|DNAJB9|RPS27A|SKP1|SKP2|UBE2H|ENC1|NR1D1|EDEM1|HERPUD1|SDF2L1|SGTB|PELI1|TRIB3|ZFAND2A	-4.7
GO Biological Processes	GO:0009991	response to extracellular stimulus	-7.4	4.4	7.4	ABCA1|ADRB2|ASNS|ATF3|DDIT3|GCLC|GCLM|HMOX1|HSPA5|NR4A2|PTGS2|SKP2|XBP1|ZFP36|EIF2AK3|GDF15|NAMPT|GABARAPL1|WIPI1|SESN2	-4.7
KEGG Pathway	hsa04216	Ferroptosis	-7.3	20	11	FTH1|GCLC|GCLM|HMOX1|SAT1|SLC3A2|SLC7A11	-4.6
GO Biological Processes	GO:0006458	'de novo' protein folding	-7.3	20	11	HSPA1A|HSPA1B|HSPA1L|HSPA5|HSPA6|HSPA9|DNAJB1	-4.5
Reactome Gene Sets	R-HSA-3371556	Cellular response to heat stress	-7.1	12	9.5	HSPA1A|HSPA1B|HSPA1L|HSPA5|HSPA6|HSPA9|DNAJB1|BAG3|HSPA4L	-4.4
GO Biological Processes	GO:2001234	negative regulation of apoptotic signaling pathway	-7	6.6	7.9	CTH|GCLC|GCLM|HMOX1|HSPA1A|HSPA1B|IL1A|NR4A2|PTGS2|XBP1|TNFSF10|HERPUD1|HYOU1	-4.3
Reactome Gene Sets	R-HSA-8953897	Cellular responses to external stimuli	-6.8	4.2	6.9	CEBPB|HSPA1A|HSPA1B|HSPA1L|HSPA5|HSPA6|HSPA9|DNAJB1|ID1|IL1A|MT1F|RPS27A|TXNRD1|CBX4|BAG3|HSPA4L|KDM6B|GABARAPL1|WIPI1	-4.1
GO Biological Processes	GO:0044257	cellular protein catabolic process	-6.6	3.5	6.5	DDIT3|GCLC|HSPA1A|HSPA1B|HSPA5|DNAJB9|DNAJC3|RPS27A|SKP1|SKP2|UBE2H|VLDLR|XBP1|ENC1|NR1D1|EDEM1|HERPUD1|SDF2L1|MYLIP|SGTB|PELI1|TRIB3|ZFAND2A	-3.9
GO Biological Processes	GO:0071496	cellular response to external stimulus	-6.6	5.2	7.2	ASNS|ATF3|GCLC|HMOX1|HSPA5|NR4A2|PTGS2|SKP2|XBP1|EIF2AK3|BAG3|NAMPT|GABARAPL1|WIPI1|SESN2	-3.9
GO Biological Processes	GO:0051603	proteolysis involved in cellular protein catabolic process	-6.6	3.6	6.5	DDIT3|GCLC|HSPA1A|HSPA1B|HSPA5|DNAJB9|DNAJC3|RPS27A|SKP1|SKP2|UBE2H|XBP1|ENC1|NR1D1|EDEM1|HERPUD1|SDF2L1|MYLIP|SGTB|PELI1|TRIB3|ZFAND2A	-3.9
GO Biological Processes	GO:1902235	regulation of endoplasmic reticulum stress-induced intrinsic apoptotic signaling pathway	-6.6	22	11	DDIT3|HSPA1A|XBP1|EIF2AK3|HERPUD1|HYOU1	-3.9
GO Biological Processes	GO:0031667	response to nutrient levels	-6.5	4.2	6.7	ABCA1|ADRB2|ASNS|ATF3|DDIT3|GCLC|GCLM|HMOX1|HSPA5|PTGS2|XBP1|ZFP36|EIF2AK3|GDF15|NAMPT|GABARAPL1|WIPI1|SESN2	-3.8
GO Biological Processes	GO:0036490	regulation of translation in response to endoplasmic reticulum stress	-6.4	58	15	DNAJC3|EIF2AK3|PPP1R15A|SESN2	-3.8
GO Biological Processes	GO:0070997	neuron death	-6.4	5	7	AARS1|CEBPB|DDIT3|EGR1|GCLC|GCLM|HMOX1|HSPA5|NR4A2|NAMPT|HYOU1|SLC7A11|USP53|DDIT4|NCOA7	-3.8
GO Biological Processes	GO:0031668	cellular response to extracellular stimulus	-6.2	5.7	7.1	ASNS|ATF3|HMOX1|HSPA5|NR4A2|PTGS2|SKP2|XBP1|EIF2AK3|NAMPT|GABARAPL1|WIPI1|SESN2	-3.6
GO Biological Processes	GO:0043161	proteasome-mediated ubiquitin-dependent protein catabolic process	-6.1	4.4	6.6	DDIT3|GCLC|HSPA1A|HSPA1B|HSPA5|DNAJB9|RPS27A|SKP1|SKP2|UBE2H|EDEM1|HERPUD1|SGTB|PELI1|TRIB3|ZFAND2A	-3.5
GO Biological Processes	GO:1905898	positive regulation of response to endoplasmic reticulum stress	-6.1	18	10	DDIT3|ERN1|XBP1|EDEM1|HERPUD1|PPP1R15A	-3.5
Reactome Gene Sets	R-HSA-2262752	Cellular responses to stress	-6	4.4	6.5	CEBPB|HSPA1A|HSPA1B|HSPA1L|HSPA5|HSPA6|HSPA9|DNAJB1|ID1|IL1A|RPS27A|TXNRD1|CBX4|BAG3|HSPA4L|KDM6B	-3.4
GO Biological Processes	GO:0042026	protein refolding	-5.9	17	9.6	HSPA1A|HSPA1B|HSPA1L|HSPA5|HSPA6|HSPA9	-3.3
GO Biological Processes	GO:0045859	regulation of protein kinase activity	-5.8	3.2	5.9	ADRB2|CBLB|CCNG2|DUSP1|EDN1|EGR1|EREG|ERN1|CCN1|DNAJC3|RGS2|RPS27A|VLDLR|WARS1|GDF15|SPRY1|CHORDC1|PDCD4|TRIB3|TSPYL2|DUSP16|SESN2	-3.3
GO Biological Processes	GO:1990440	positive regulation of transcription from RNA polymerase II promoter in response to endoplasmic reti	-5.8	42	13	ATF3|CEBPB|DDIT3|HSPA5	-3.2
GO Biological Processes	GO:1900101	regulation of endoplasmic reticulum unfolded protein response	-5.7	23	10	ERN1|HSPA5|DNAJB9|XBP1|PPP1R15A	-3.1
GO Biological Processes	GO:0006979	response to oxidative stress	-5.7	4.1	6.2	BTG1|DUSP1|EDN1|GCLC|GCLM|HMOX1|HSPA1A|HSPA1B|NR4A2|PTGS2|TXNRD1|KDM6B|SLC7A11|OSER1|SESN2|NCOA7	-3.1
KEGG Pathway	hsa05162	Measles	-5.6	7.8	7.4	CBLB|HSPA1A|HSPA1B|HSPA1L|HSPA6|IL1A|TNFSF10|TNFRSF10D|EIF2AK3	-3.1
Reactome Gene Sets	R-HSA-380994	ATF4 activates genes in response to endoplasmic reticulum stress	-5.6	22	10	ASNS|ATF3|CEBPG|DDIT3|HERPUD1	-3.1
KEGG Pathway	hsa05164	Influenza A	-5.6	6.7	7.1	HSPA1A|HSPA1B|HSPA1L|HSPA6|DNAJB1|IL1A|DNAJC3|TNFSF10|TNFRSF10D|EIF2AK3	-3.1
GO Biological Processes	GO:0001819	positive regulation of cytokine production	-5.6	4	6.1	CEBPB|CEBPG|DDIT3|EGR1|EREG|HMOX1|HSPA1A|HSPA1B|IL1A|PTGS2|XBP1|SEMA7A|EIF2AK3|TRIM16|PELI1|CCBE1	-3.1
GO Biological Processes	GO:1901652	response to peptide	-5.5	3.8	6	ADRB2|BTG1|EDN1|EGR1|EREG|GCLC|ID1|NR4A2|PTGS2|XBP1|TNFSF10|GDF15|NAMPT|TRIM16|RHOQ|TRIB3|SESN2	-3
GO Biological Processes	GO:0031331	positive regulation of cellular catabolic process	-5.5	4.5	6.3	ADRB2|GCLC|HMOX1|HSPA1A|HSPA1B|ZFP36|BAG3|EDEM1|HERPUD1|TRIB3|PLEKHF1|SESN2|ZFAND2A|C9orf72	-3
GO Biological Processes	GO:0071363	cellular response to growth factor stimulus	-5.5	3.3	5.8	EDN1|EGR1|ERN1|GCNT2|GCLC|GCLM|HSPA1A|HSPA5|ID1|CCN1|RPS27A|TGIF1|ZFP36|SLC33A1|GDF15|SPRY1|PDCD4|DDIT4|FAM20C|CCBE1	-3
GO Biological Processes	GO:0045444	fat cell differentiation	-5.4	5.7	6.6	ADRB2|CEBPB|DDIT3|NR4A2|PTGS2|RGS2|XBP1|ZFP36|NR1D1|TRIB3|JDP2	-2.9
GO Biological Processes	GO:0045454	cell redox homeostasis	-5.4	11	7.9	DDIT3|GCLC|GLRX|PDIA3|TXNRD1|PDIA4|ERO1B	-2.9
GO Biological Processes	GO:0009896	positive regulation of catabolic process	-5.4	4.1	6	ADRB2|GCLC|HMOX1|HSPA1A|HSPA1B|ZFP36|BAG3|EDEM1|HERPUD1|MYLIP|TRIB3|PLEKHF1|SESN2|ZFAND2A|C9orf72	-2.9
GO Biological Processes	GO:0071407	cellular response to organic cyclic compound	-5.3	3.7	5.8	ABCA1|CEBPB|EDN1|EGR1|GCLC|GCLM|HSPA5|ID1|NR4A2|PTGS2|SKP2|ZFP36|NR1D1|NR1D2|DDIT4|FBXO32|CREBRF	-2.9
Reactome Gene Sets	R-HSA-3371568	Attenuation phase	-5.3	33	11	HSPA1A|HSPA1B|HSPA1L|DNAJB1	-2.9
GO Biological Processes	GO:0043434	response to peptide hormone	-5.2	4	5.9	BTG1|EDN1|EGR1|EREG|GCLC|NR4A2|PTGS2|XBP1|TNFSF10|GDF15|NAMPT|TRIM16|RHOQ|TRIB3|SESN2	-2.8
GO Biological Processes	GO:0070848	response to growth factor	-5.2	3.2	5.5	EDN1|EGR1|ERN1|GCNT2|GCLC|GCLM|HSPA1A|HSPA5|ID1|CCN1|RPS27A|TGIF1|ZFP36|SLC33A1|GDF15|SPRY1|PDCD4|DDIT4|FAM20C|CCBE1	-2.8
GO Biological Processes	GO:0042594	response to starvation	-5.2	6.1	6.6	ASNS|ATF3|DDIT3|HSPA5|XBP1|ZFP36|EIF2AK3|GABARAPL1|WIPI1|SESN2	-2.8
GO Biological Processes	GO:0031669	cellular response to nutrient levels	-5.2	5.4	6.4	ASNS|ATF3|HMOX1|HSPA5|PTGS2|XBP1|EIF2AK3|NAMPT|GABARAPL1|WIPI1|SESN2	-2.7
GO Biological Processes	GO:0031400	negative regulation of protein modification process	-5.2	3.4	5.6	ATF3|CBLB|DUSP1|GCLC|HSPA1A|HSPA1B|DNAJC3|RGS2|WARS1|SPRY1|PPP1R15A|CHORDC1|PDCD4|DDIT4|TRIB3|DUSP16|NCOA7|C9orf72	-2.7
GO Biological Processes	GO:0006511	ubiquitin-dependent protein catabolic process	-5.1	3.4	5.6	DDIT3|GCLC|HSPA1A|HSPA1B|HSPA5|DNAJB9|RPS27A|SKP1|SKP2|UBE2H|XBP1|EDEM1|HERPUD1|MYLIP|SGTB|PELI1|TRIB3|ZFAND2A	-2.7
GO Biological Processes	GO:2001236	regulation of extrinsic apoptotic signaling pathway	-5.1	6.8	6.7	ATF3|GCLC|GCLM|PDIA3|HMOX1|HSPA1A|HSPA1B|IL1A|TNFSF10	-2.7
GO Biological Processes	GO:0036003	positive regulation of transcription from RNA polymerase II promoter in response to stress	-5.1	18	8.9	ATF3|CEBPB|DDIT3|HSPA5|SESN2	-2.7
GO Biological Processes	GO:1902532	negative regulation of intracellular signal transduction	-5.1	3.5	5.6	ATF3|CLIC2|DDIT3|DUSP1|HSPA1A|PTGS2|RGS2|XBP1|NR1D1|HERPUD1|SPRY1|HYOU1|PDCD4|DDIT4|TRIB3|DUSP16|SESN2	-2.7
GO Biological Processes	GO:0019941	modification-dependent protein catabolic process	-5.1	3.3	5.5	DDIT3|GCLC|HSPA1A|HSPA1B|HSPA5|DNAJB9|RPS27A|SKP1|SKP2|UBE2H|XBP1|EDEM1|HERPUD1|MYLIP|SGTB|PELI1|TRIB3|ZFAND2A	-2.7
GO Biological Processes	GO:0043632	modification-dependent macromolecule catabolic process	-5	3.3	5.4	DDIT3|GCLC|HSPA1A|HSPA1B|HSPA5|DNAJB9|RPS27A|SKP1|SKP2|UBE2H|XBP1|EDEM1|HERPUD1|MYLIP|SGTB|PELI1|TRIB3|ZFAND2A	-2.6
GO Biological Processes	GO:0006750	glutathione biosynthetic process	-4.9	27	10	GCLC|GCLM|SLC7A11|CHAC1	-2.6
GO Biological Processes	GO:0034975	protein folding in endoplasmic reticulum	-4.9	27	10	PDIA3|HSPA5|DNAJC3|ERO1B	-2.6
GO Biological Processes	GO:0010286	heat acclimation	-4.9	58	13	HSPA1A|HSPA1B|HSPA6	-2.6
GO Biological Processes	GO:0070370	cellular heat acclimation	-4.9	58	13	HSPA1A|HSPA1B|HSPA6	-2.6
GO Biological Processes	GO:0070555	response to interleukin-1	-4.9	5.6	6.2	CEBPB|EDN1|EGR1|GCLC|IL1A|RPS27A|SKP1|NR1D1|PELI2|PELI1	-2.5
GO Biological Processes	GO:0043555	regulation of translation in response to stress	-4.8	26	9.8	DNAJC3|EIF2AK3|PPP1R15A|SESN2	-2.5
GO Biological Processes	GO:1901214	regulation of neuron death	-4.7	4.5	5.8	AARS1|CEBPB|DDIT3|EGR1|GCLC|GCLM|HMOX1|NR4A2|HYOU1|SLC7A11|DDIT4|NCOA7	-2.4
GO Biological Processes	GO:0019184	nonribosomal peptide biosynthetic process	-4.7	25	9.6	GCLC|GCLM|SLC7A11|CHAC1	-2.4
GO Biological Processes	GO:0006534	cysteine metabolic process	-4.7	25	9.6	CTH|GCLC|GCLM|SLC7A11	-2.4
GO Biological Processes	GO:0045598	regulation of fat cell differentiation	-4.7	7.1	6.5	CEBPB|DDIT3|PTGS2|XBP1|ZFP36|NR1D1|TRIB3|JDP2	-2.4
GO Biological Processes	GO:0001659	temperature homeostasis	-4.7	6.1	6.2	ADRB2|CEBPB|DDIT3|EGR1|ID1|IL1A|PTGS2|NR1D1|KDM6B	-2.4
GO Biological Processes	GO:0036491	regulation of translation initiation in response to endoplasmic reticulum stress	-4.7	50	12	DNAJC3|EIF2AK3|PPP1R15A	-2.4
GO Biological Processes	GO:1902236	negative regulation of endoplasmic reticulum stress-induced intrinsic apoptotic signaling pathway	-4.6	23	9.3	HSPA1A|XBP1|HERPUD1|HYOU1	-2.3
GO Biological Processes	GO:0097191	extrinsic apoptotic signaling pathway	-4.6	5.2	5.9	ATF3|GCLC|GCLM|PDIA3|HMOX1|HSPA1A|HSPA1B|IL1A|TNFSF10|BAG3	-2.3
GO Biological Processes	GO:0071347	cellular response to interleukin-1	-4.6	5.9	6.1	CEBPB|EDN1|EGR1|IL1A|RPS27A|SKP1|NR1D1|PELI2|PELI1	-2.3
GO Biological Processes	GO:0048661	positive regulation of smooth muscle cell proliferation	-4.6	8.1	6.6	EDN1|EREG|ERN1|HMOX1|PTGS2|SKP2|NAMPT	-2.3
GO Biological Processes	GO:0042149	cellular response to glucose starvation	-4.5	14	7.8	ASNS|HSPA5|XBP1|EIF2AK3|SESN2	-2.2
GO Biological Processes	GO:1901800	positive regulation of proteasomal protein catabolic process	-4.5	7.9	6.5	GCLC|HSPA1A|HSPA1B|EDEM1|HERPUD1|TRIB3|ZFAND2A	-2.2
GO Biological Processes	GO:2001237	negative regulation of extrinsic apoptotic signaling pathway	-4.5	7.9	6.5	GCLC|GCLM|HMOX1|HSPA1A|HSPA1B|IL1A|TNFSF10	-2.2
GO Biological Processes	GO:1903320	regulation of protein modification by small protein conjugation or removal	-4.5	5.1	5.8	ADRB2|EGR1|GCLC|HSPA1A|HSPA1B|HSPA5|SKP2|HERPUD1|PELI1|TRIB3	-2.2
GO Biological Processes	GO:0006469	negative regulation of protein kinase activity	-4.4	5	5.7	CBLB|DUSP1|DNAJC3|RGS2|WARS1|SPRY1|CHORDC1|PDCD4|TRIB3|DUSP16	-2.1
GO Biological Processes	GO:0032870	cellular response to hormone stimulus	-4.4	3	5	ASNS|DUSP1|EDN1|GCLC|GCLM|NR4A2|SKP2|XBP1|ZFP36|GDF15|NR1D1|NR1D2|NAMPT|RHOQ|DDIT4|TRIB3|FBXO32|CREBRF	-2.1
GO Biological Processes	GO:0051348	negative regulation of transferase activity	-4.4	4.5	5.5	CBLB|DUSP1|DNAJC3|RGS2|WARS1|ZFP36|SPRY1|CHORDC1|PDCD4|TRIB3|DUSP16	-2.1
GO Biological Processes	GO:0070841	inclusion body assembly	-4.4	20	8.6	HSPA1A|HSPA1B|DNAJB1|BAG3	-2.1
GO Biological Processes	GO:0051402	neuron apoptotic process	-4.4	4.9	5.6	AARS1|CEBPB|DDIT3|GCLC|GCLM|HMOX1|HSPA5|NR4A2|HYOU1|USP53	-2.1
GO Biological Processes	GO:0001101	response to acid chemical	-4.3	4.1	5.3	ABCA1|ASNS|CEBPB|DUSP1|EDN1|EGR1|GCLC|GCLM|PTGS2|XBP1|TRIM16|SESN2	-2.1
GO Biological Processes	GO:0009267	cellular response to starvation	-4.3	6.3	6	ASNS|ATF3|HSPA5|XBP1|EIF2AK3|GABARAPL1|WIPI1|SESN2	-2.1
Reactome Gene Sets	R-HSA-3371571	HSF1-dependent transactivation	-4.3	19	8.4	HSPA1A|HSPA1B|HSPA1L|DNAJB1	-2.1
GO Biological Processes	GO:0009636	response to toxic substance	-4.3	3.3	5	ASNS|CLIC2|DUSP1|EDN1|EGR1|HMOX1|MT1F|NR4A2|PTGS2|RGS2|TXNRD1|KDM6B|SLC7A11|OSER1|SESN2	-2
GO Biological Processes	GO:0001817	regulation of cytokine production	-4.3	2.9	4.9	CEBPB|CEBPG|DDIT3|EGR1|EREG|HMOX1|HSPA1A|HSPA1B|IL1A|PTGS2|XBP1|ZFP36|SEMA7A|EIF2AK3|TRIM16|PDCD4|PELI1|CCBE1	-2
GO Biological Processes	GO:0071417	cellular response to organonitrogen compound	-4.3	3.2	5	ADRB2|CEBPB|EDN1|EGR1|GCLC|GCLM|HSPA5|ID1|NR4A2|PTGS2|XBP1|GDF15|NAMPT|RHOQ|TRIB3|SESN2	-2
KEGG Pathway	hsa04612	Antigen processing and presentation	-4.3	9.1	6.6	PDIA3|HSPA1A|HSPA1B|HSPA1L|HSPA5|HSPA6	-2
GO Biological Processes	GO:0043200	response to amino acid	-4.3	7.2	6.2	ASNS|CEBPB|EDN1|GCLC|GCLM|XBP1|SESN2	-2
GO Biological Processes	GO:0001816	cytokine production	-4.3	2.8	4.8	ABCA1|CEBPB|CEBPG|DDIT3|EGR1|EREG|HMOX1|HSPA1A|HSPA1B|IL1A|PTGS2|XBP1|ZFP36|SEMA7A|EIF2AK3|TRIM16|PDCD4|PELI1|CCBE1	-2
GO Biological Processes	GO:0009069	serine family amino acid metabolic process	-4.3	12	7.2	CTH|GCLC|GCLM|SLC7A11|PSAT1	-2
GO Biological Processes	GO:0042035	regulation of cytokine biosynthetic process	-4.2	7.2	6.1	CEBPB|CEBPG|EGR1|EREG|HMOX1|IL1A|ZFP36	-2
GO Biological Processes	GO:1900034	regulation of cellular response to heat	-4.2	8.9	6.5	HSPA1A|HSPA1B|HSPA1L|DNAJB1|BAG3|CHORDC1	-2
GO Biological Processes	GO:0045926	negative regulation of growth	-4.2	4.7	5.4	ADRB2|BTG1|HSPA1A|HSPA1B|MT1F|RGS2|SEMA7A|GDF15|TSPYL2|SESN2	-2
GO Biological Processes	GO:0009746	response to hexose	-4.2	5.2	5.6	EGR1|ERN1|GCLC|GCLM|PTGS2|XBP1|NR1D1|NAMPT|SESN2	-2
GO Biological Processes	GO:0031396	regulation of protein ubiquitination	-4.2	5.1	5.5	ADRB2|GCLC|HSPA1A|HSPA1B|HSPA5|SKP2|HERPUD1|PELI1|TRIB3	-2
GO Biological Processes	GO:0036500	ATF6-mediated unfolded protein response	-4.1	35	10	DDIT3|HSPA5|XBP1	-2
Reactome Gene Sets	R-HSA-381183	ATF6 (ATF6-alpha) activates chaperone genes	-4.1	35	10	DDIT3|HSPA5|XBP1	-2
GO Biological Processes	GO:0051409	response to nitrosative stress	-4.1	35	10	DDIT3|GCLC|GCLM	-2
GO Biological Processes	GO:0032436	positive regulation of proteasomal ubiquitin-dependent protein catabolic process	-4.1	8.5	6.4	GCLC|HSPA1A|HSPA1B|HERPUD1|TRIB3|ZFAND2A	-1.9
GO Biological Processes	GO:0033673	negative regulation of kinase activity	-4.1	4.5	5.3	CBLB|DUSP1|DNAJC3|RGS2|WARS1|SPRY1|CHORDC1|PDCD4|TRIB3|DUSP16	-1.9
GO Biological Processes	GO:0034284	response to monosaccharide	-4.1	5	5.5	EGR1|ERN1|GCLC|GCLM|PTGS2|XBP1|NR1D1|NAMPT|SESN2	-1.9
GO Biological Processes	GO:1901215	negative regulation of neuron death	-4.1	5	5.5	AARS1|CEBPB|GCLC|GCLM|HMOX1|NR4A2|HYOU1|SLC7A11|NCOA7	-1.9
GO Biological Processes	GO:0006520	cellular amino acid metabolic process	-4.1	3.8	5.1	AARS1|ASNS|CARS1|CTH|GFPT1|GCLC|GCLM|SLC6A6|WARS1|SLC7A11|PSAT1|ERO1B	-1.9
GO Biological Processes	GO:1903052	positive regulation of proteolysis involved in cellular protein catabolic process	-4.1	6.8	5.9	GCLC|HSPA1A|HSPA1B|EDEM1|HERPUD1|TRIB3|ZFAND2A	-1.9
GO Biological Processes	GO:0035690	cellular response to drug	-4.1	3.8	5	EDN1|EGR1|GCLC|GCLM|HMOX1|HSPA5|ID1|PTGS2|KDM6B|OSER1|DDIT4|FBXO32	-1.9
GO Biological Processes	GO:0001933	negative regulation of protein phosphorylation	-4	3.5	4.9	ATF3|CBLB|DUSP1|DNAJC3|RGS2|WARS1|SPRY1|CHORDC1|PDCD4|DDIT4|TRIB3|DUSP16|C9orf72	-1.9
GO Biological Processes	GO:2001242	regulation of intrinsic apoptotic signaling pathway	-4	5.7	5.6	DDIT3|HSPA1A|PTGS2|XBP1|EIF2AK3|HERPUD1|HYOU1|PLEKHF1	-1.9
Reactome Gene Sets	R-HSA-983169	Class I MHC mediated antigen processing & presentation	-4	3.8	5	CBLB|PDIA3|HSPA5|RPS27A|SKP1|SKP2|UBE2H|SEC24D|FBXW10|MYLIP|FBXO30|FBXO32	-1.9
GO Biological Processes	GO:0042089	cytokine biosynthetic process	-4	6.6	5.8	CEBPB|CEBPG|EGR1|EREG|HMOX1|IL1A|ZFP36	-1.9
GO Biological Processes	GO:0090084	negative regulation of inclusion body assembly	-4	32	9.5	HSPA1A|HSPA1B|DNAJB1	-1.9
GO Biological Processes	GO:1900102	negative regulation of endoplasmic reticulum unfolded protein response	-4	32	9.5	HSPA5|DNAJB9|PPP1R15A	-1.9
GO Biological Processes	GO:0042107	cytokine metabolic process	-4	6.6	5.8	CEBPB|CEBPG|EGR1|EREG|HMOX1|IL1A|ZFP36	-1.9
GO Biological Processes	GO:0010575	positive regulation of vascular endothelial growth factor production	-4	16	7.6	IL1A|PTGS2|EIF2AK3|CCBE1	-1.8
GO Biological Processes	GO:0048660	regulation of smooth muscle cell proliferation	-4	5.5	5.5	EDN1|EREG|ERN1|HMOX1|PTGS2|SKP2|NAMPT|PDCD4	-1.8
GO Biological Processes	GO:0006749	glutathione metabolic process	-3.9	10	6.6	GCLC|GCLM|GSTT2|SLC7A11|CHAC1	-1.8
GO Biological Processes	GO:0048659	smooth muscle cell proliferation	-3.9	5.5	5.4	EDN1|EREG|ERN1|HMOX1|PTGS2|SKP2|NAMPT|PDCD4	-1.8
GO Biological Processes	GO:0061919	process utilizing autophagic mechanism	-3.9	3.2	4.7	ADRB2|DDIT3|ERN1|HMOX1|XBP1|BAG3|NAMPT|GABARAPL1|WIPI1|TRIB3|PLEKHF1|SESN2|C9orf72|TMEM41B	-1.8
GO Biological Processes	GO:0006914	autophagy	-3.9	3.2	4.7	ADRB2|DDIT3|ERN1|HMOX1|XBP1|BAG3|NAMPT|GABARAPL1|WIPI1|TRIB3|PLEKHF1|SESN2|C9orf72|TMEM41B	-1.8
Reactome Gene Sets	R-HSA-381033	ATF6 (ATF6-alpha) activates chaperones	-3.9	29	9.1	DDIT3|HSPA5|XBP1	-1.8
GO Biological Processes	GO:0097201	negative regulation of transcription from RNA polymerase II promoter in response to stress	-3.9	29	9.1	HSPA1A|DNAJB1|BAG3	-1.8
GO Biological Processes	GO:0006983	ER overload response	-3.9	29	9.1	DDIT3|HSPA5|EIF2AK3	-1.8
Reactome Gene Sets	R-HSA-174403	Glutathione synthesis and recycling	-3.9	29	9.1	GCLC|GCLM|CHAC1	-1.8
GO Biological Processes	GO:0010506	regulation of autophagy	-3.9	3.9	4.9	ADRB2|DDIT3|ERN1|HMOX1|XBP1|BAG3|NAMPT|TRIB3|PLEKHF1|SESN2|C9orf72	-1.8
GO Biological Processes	GO:0071385	cellular response to glucocorticoid stimulus	-3.9	10	6.4	EDN1|ZFP36|DDIT4|FBXO32|CREBRF	-1.8
GO Biological Processes	GO:0046685	response to arsenic-containing substance	-3.8	15	7.2	ATF3|GCLC|HMOX1|ZFAND2A	-1.7
GO Biological Processes	GO:0071900	regulation of protein serine/threonine kinase activity	-3.8	3.1	4.6	ADRB2|CCNG2|DUSP1|EDN1|ERN1|RGS2|RPS27A|GDF15|SPRY1|CHORDC1|PDCD4|TRIB3|DUSP16|SESN2	-1.7
GO Biological Processes	GO:1901699	cellular response to nitrogen compound	-3.8	2.9	4.5	ADRB2|CEBPB|EDN1|EGR1|GCLC|GCLM|HSPA5|ID1|NR4A2|PTGS2|XBP1|GDF15|NAMPT|RHOQ|TRIB3|SESN2	-1.7
Reactome Gene Sets	R-HSA-352230	Amino acid transport across the plasma membrane	-3.8	14	7	SLC1A4|SLC3A2|SLC6A6|SLC7A11	-1.7
GO Biological Processes	GO:0071384	cellular response to corticosteroid stimulus	-3.8	9.6	6.2	EDN1|ZFP36|DDIT4|FBXO32|CREBRF	-1.7
GO Biological Processes	GO:0009743	response to carbohydrate	-3.7	4.5	5	EGR1|ERN1|GCLC|GCLM|PTGS2|XBP1|NR1D1|NAMPT|SESN2	-1.7
GO Biological Processes	GO:0097327	response to antineoplastic agent	-3.7	7.3	5.7	ASNS|EDN1|EGR1|HMOX1|DDIT4|FBXO32	-1.7
GO Biological Processes	GO:2000060	positive regulation of ubiquitin-dependent protein catabolic process	-3.7	7.2	5.7	GCLC|HSPA1A|HSPA1B|HERPUD1|TRIB3|ZFAND2A	-1.6
GO Biological Processes	GO:0010942	positive regulation of cell death	-3.7	2.7	4.4	ATF3|BTG1|DDIT3|DUSP1|EGR1|PDIA3|HMOX1|IFIT2|CCN1|PTGS2|RPS27A|TNFSF10|EIF2AK3|PDCD4|DDIT4|PLEKHF1|JMY	-1.6
GO Biological Processes	GO:0046394	carboxylic acid biosynthetic process	-3.7	3.3	4.6	ASNS|CTH|EDN1|OSBP|PTGS2|UGDH|XBP1|NR1D1|PSAT1|DDIT4|TRIB3|HKDC1|ABHD3	-1.6
GO Biological Processes	GO:0010574	regulation of vascular endothelial growth factor production	-3.7	14	6.9	IL1A|PTGS2|EIF2AK3|CCBE1	-1.6
GO Biological Processes	GO:0016053	organic acid biosynthetic process	-3.7	3.3	4.6	ASNS|CTH|EDN1|OSBP|PTGS2|UGDH|XBP1|NR1D1|PSAT1|DDIT4|TRIB3|HKDC1|ABHD3	-1.6
GO Biological Processes	GO:0043558	regulation of translational initiation in response to stress	-3.7	25	8.4	DNAJC3|EIF2AK3|PPP1R15A	-1.6
GO Biological Processes	GO:0071216	cellular response to biotic stimulus	-3.7	4.5	5	ABCA1|CEBPB|DDIT3|HSPA5|XBP1|ZFP36|EIF2AK3|NR1D1|PDCD4	-1.6
GO Biological Processes	GO:0042326	negative regulation of phosphorylation	-3.7	3.2	4.6	ATF3|CBLB|DUSP1|DNAJC3|RGS2|WARS1|SPRY1|CHORDC1|PDCD4|DDIT4|TRIB3|DUSP16|C9orf72	-1.6
GO Biological Processes	GO:1903364	positive regulation of cellular protein catabolic process	-3.7	5.8	5.3	GCLC|HSPA1A|HSPA1B|EDEM1|HERPUD1|TRIB3|ZFAND2A	-1.6
KEGG Pathway	hsa05020	Prion diseases	-3.7	13	6.8	EGR1|HSPA1A|HSPA5|IL1A	-1.6
GO Biological Processes	GO:0036503	ERAD pathway	-3.6	7	5.6	HSPA5|DNAJB9|EDEM1|HERPUD1|SDF2L1|SGTB	-1.6
GO Biological Processes	GO:0070498	interleukin-1-mediated signaling pathway	-3.6	7	5.6	EGR1|IL1A|RPS27A|SKP1|PELI2|PELI1	-1.6
GO Biological Processes	GO:0033002	muscle cell proliferation	-3.6	4.4	4.9	EDN1|EREG|ERN1|HMOX1|PTGS2|SKP2|NAMPT|PDCD4|MIR548C	-1.6
GO Biological Processes	GO:0097746	regulation of blood vessel diameter	-3.6	5.7	5.3	ADRB2|EDN1|GCLC|GCLM|HMOX1|PTGS2|RGS2	-1.6
GO Biological Processes	GO:0050880	regulation of blood vessel size	-3.6	5.7	5.3	ADRB2|EDN1|GCLC|GCLM|HMOX1|PTGS2|RGS2	-1.6
GO Biological Processes	GO:0035296	regulation of tube diameter	-3.6	5.7	5.3	ADRB2|EDN1|GCLC|GCLM|HMOX1|PTGS2|RGS2	-1.6
GO Biological Processes	GO:0061061	muscle structure development	-3.6	2.8	4.3	ATF3|BTG1|CTH|DDIT3|EDN1|EGR1|EREG|RGS2|XBP1|GDF15|NR1D2|KDM6B|PDCD4|GPCPD1|POPDC3|MIR548C	-1.6
GO Biological Processes	GO:0010573	vascular endothelial growth factor production	-3.6	13	6.7	IL1A|PTGS2|EIF2AK3|CCBE1	-1.6
Reactome Gene Sets	R-HSA-156590	Glutathione conjugation	-3.6	13	6.7	GCLC|GCLM|GSTT2|CHAC1	-1.6
GO Biological Processes	GO:0035150	regulation of tube size	-3.6	5.7	5.2	ADRB2|EDN1|GCLC|GCLM|HMOX1|PTGS2|RGS2	-1.6
Reactome Gene Sets	R-HSA-975144	IRAK1 recruits IKK complex upon TLR7/8 or 9 stimulation	-3.6	23	8	RPS27A|PELI2|PELI1	-1.6
Reactome Gene Sets	R-HSA-937039	IRAK1 recruits IKK complex	-3.6	23	8	RPS27A|PELI2|PELI1	-1.6
GO Biological Processes	GO:0051384	response to glucocorticoid	-3.6	5.6	5.2	DUSP1|EDN1|PTGS2|ZFP36|DDIT4|FBXO32|CREBRF	-1.5
GO Biological Processes	GO:0042108	positive regulation of cytokine biosynthetic process	-3.6	8.7	5.9	CEBPG|EGR1|EREG|HMOX1|IL1A	-1.5
GO Biological Processes	GO:0043524	negative regulation of neuron apoptotic process	-3.5	5.6	5.2	AARS1|CEBPB|GCLC|GCLM|HMOX1|NR4A2|HYOU1	-1.5
GO Biological Processes	GO:0002262	myeloid cell homeostasis	-3.5	5.5	5.1	CEBPG|HMOX1|HSPA1A|HSPA1B|HSPA9|ZFP36|SLC7A11	-1.5
GO Biological Processes	GO:0016239	positive regulation of macroautophagy	-3.5	8.6	5.8	ADRB2|HMOX1|BAG3|SESN2|C9orf72	-1.5
GO Biological Processes	GO:0071230	cellular response to amino acid stimulus	-3.5	8.6	5.8	CEBPB|GCLC|GCLM|XBP1|SESN2	-1.5
GO Biological Processes	GO:0034599	cellular response to oxidative stress	-3.5	3.8	4.6	HMOX1|HSPA1A|HSPA1B|NR4A2|TXNRD1|KDM6B|SLC7A11|OSER1|SESN2|NCOA7	-1.5
GO Biological Processes	GO:0090083	regulation of inclusion body assembly	-3.5	22	7.8	HSPA1A|HSPA1B|DNAJB1	-1.5
GO Biological Processes	GO:0045986	negative regulation of smooth muscle contraction	-3.5	22	7.8	ADRB2|PTGS2|RGS2	-1.5
GO Biological Processes	GO:0032354	response to follicle-stimulating hormone	-3.5	22	7.8	ASNS|GCLC|GCLM	-1.5
GO Biological Processes	GO:0071383	cellular response to steroid hormone stimulus	-3.5	4.2	4.7	EDN1|NR4A2|SKP2|ZFP36|NR1D1|NR1D2|DDIT4|FBXO32|CREBRF	-1.5
GO Biological Processes	GO:0045862	positive regulation of proteolysis	-3.5	3.5	4.5	GCLC|HSPA1A|HSPA1B|CCN1|TNFSF10|EIF2AK3|EDEM1|HERPUD1|TRIB3|ZFAND2A|CCBE1	-1.5
GO Biological Processes	GO:0055088	lipid homeostasis	-3.5	5.4	5.1	ABCA1|XBP1|NR1D1|NR1D2|MYLIP|ABHD4|SESN2	-1.5
GO Biological Processes	GO:1904659	glucose transmembrane transport	-3.4	6.4	5.3	EDN1|SLC2A3|CLTCL1|RHOQ|TRIB3|SESN2	-1.5
GO Biological Processes	GO:0000209	protein polyubiquitination	-3.4	3.8	4.6	RPS27A|SKP1|SKP2|UBE2H|FBXW10|MYLIP|PELI2|PELI1|FBXO30|FBXO32	-1.4
GO Biological Processes	GO:0031649	heat generation	-3.4	21	7.5	ADRB2|IL1A|PTGS2	-1.4
GO Biological Processes	GO:0043408	regulation of MAPK cascade	-3.4	2.6	4.1	ADRB2|ATF3|DUSP1|EDN1|ERN1|GCNT2|ID1|CCN1|RGS2|RPS27A|SEMA7A|GDF15|SPRY1|PDCD4|PELI2|TRIB3|DUSP16	-1.4
GO Biological Processes	GO:0050873	brown fat cell differentiation	-3.4	11	6.2	ADRB2|CEBPB|PTGS2|RGS2	-1.4
GO Biological Processes	GO:0008645	hexose transmembrane transport	-3.4	6.3	5.2	EDN1|SLC2A3|CLTCL1|RHOQ|TRIB3|SESN2	-1.4
GO Biological Processes	GO:0015749	monosaccharide transmembrane transport	-3.3	6.1	5.1	EDN1|SLC2A3|CLTCL1|RHOQ|TRIB3|SESN2	-1.4
GO Biological Processes	GO:0071229	cellular response to acid chemical	-3.3	4.5	4.7	ABCA1|CEBPB|EDN1|EGR1|GCLC|GCLM|XBP1|SESN2	-1.4
GO Biological Processes	GO:0009064	glutamine family amino acid metabolic process	-3.3	7.8	5.5	ASNS|GFPT1|GCLC|GCLM|SLC7A11	-1.4
GO Biological Processes	GO:0043523	regulation of neuron apoptotic process	-3.3	4.4	4.7	AARS1|CEBPB|DDIT3|GCLC|GCLM|HMOX1|NR4A2|HYOU1	-1.3
GO Biological Processes	GO:0000096	sulfur amino acid metabolic process	-3.3	11	6	CTH|GCLC|GCLM|SLC7A11	-1.3
GO Biological Processes	GO:0072348	sulfur compound transport	-3.3	11	6	SLC1A4|SLC6A6|SLC33A1|SLC7A11	-1.3
GO Biological Processes	GO:0034219	carbohydrate transmembrane transport	-3.3	6	5.1	EDN1|SLC2A3|CLTCL1|RHOQ|TRIB3|SESN2	-1.3
GO Biological Processes	GO:0001944	vasculature development	-3.3	2.5	4	BTG1|CTH|DDIT3|EDN1|EGR1|EREG|HMOX1|ID1|CCN1|IL1A|PTGS2|SAT1|WARS1|XBP1|EIF2AK3|PDCD4|CCBE1	-1.3
GO Biological Processes	GO:0031960	response to corticosteroid	-3.3	5	4.8	DUSP1|EDN1|PTGS2|ZFP36|DDIT4|FBXO32|CREBRF	-1.3
GO Biological Processes	GO:0048545	response to steroid hormone	-3.3	3.3	4.3	DUSP1|EDN1|NR4A2|PTGS2|SKP2|ZFP36|NR1D1|NR1D2|DDIT4|FBXO32|CREBRF	-1.3
GO Biological Processes	GO:0010508	positive regulation of autophagy	-3.3	6	5	ADRB2|HMOX1|BAG3|PLEKHF1|SESN2|C9orf72	-1.3
GO Biological Processes	GO:0071243	cellular response to arsenic-containing substance	-3.3	18	7.1	ATF3|HMOX1|ZFAND2A	-1.3
GO Biological Processes	GO:0007249	I-kappaB kinase/NF-kappaB signaling	-3.3	3.9	4.5	CTH|HMOX1|RPS27A|TNFSF10|NR1D1|PELI2|PELI1|LURAP1L|GPR89A	-1.3
GO Biological Processes	GO:0045732	positive regulation of protein catabolic process	-3.3	4.3	4.6	GCLC|HSPA1A|HSPA1B|EDEM1|HERPUD1|MYLIP|TRIB3|ZFAND2A	-1.3
GO Biological Processes	GO:0043407	negative regulation of MAP kinase activity	-3.3	7.5	5.3	DUSP1|RGS2|SPRY1|PDCD4|DUSP16	-1.3
GO Biological Processes	GO:0030433	ubiquitin-dependent ERAD pathway	-3.3	7.5	5.3	HSPA5|DNAJB9|EDEM1|HERPUD1|SGTB	-1.3
GO Biological Processes	GO:0045936	negative regulation of phosphate metabolic process	-3.2	2.8	4.1	ATF3|CBLB|DUSP1|DNAJC3|RGS2|WARS1|SPRY1|PPP1R15A|CHORDC1|PDCD4|DDIT4|TRIB3|DUSP16|C9orf72	-1.3
GO Biological Processes	GO:0010563	negative regulation of phosphorus metabolic process	-3.2	2.8	4.1	ATF3|CBLB|DUSP1|DNAJC3|RGS2|WARS1|SPRY1|PPP1R15A|CHORDC1|PDCD4|DDIT4|TRIB3|DUSP16|C9orf72	-1.3
GO Biological Processes	GO:0010042	response to manganese ion	-3.2	18	6.9	HSPA5|PTGS2|EIF2AK3	-1.3
GO Biological Processes	GO:0031648	protein destabilization	-3.2	10	5.8	ID1|XBP1|NR1D1|MYLIP	-1.3
GO Biological Processes	GO:0043043	peptide biosynthetic process	-3.2	2.5	3.9	AARS1|CARS1|GCLC|GCLM|DNAJC3|RGS2|RPS27A|WARS1|ZFP36|ENC1|EIF2AK3|PPP1R15A|SLC7A11|GTPBP2|CHAC1|SESN2	-1.2
GO Biological Processes	GO:0051100	negative regulation of binding	-3.2	4.8	4.6	ADRB2|DDIT3|HMOX1|HSPA5|ID1|IFIT2|C9orf72	-1.2
GO Biological Processes	GO:0032434	regulation of proteasomal ubiquitin-dependent protein catabolic process	-3.2	5.7	4.9	GCLC|HSPA1A|HSPA1B|HERPUD1|TRIB3|ZFAND2A	-1.2
GO Biological Processes	GO:0034101	erythrocyte homeostasis	-3.2	5.7	4.9	CEBPG|HMOX1|HSPA1A|HSPA1B|HSPA9|ZFP36	-1.2
GO Biological Processes	GO:0070169	positive regulation of biomineral tissue development	-3.2	9.9	5.7	ADRB2|CEBPB|CCN1|FAM20C	-1.2
GO Biological Processes	GO:1901605	alpha-amino acid metabolic process	-3.2	4.2	4.4	ASNS|CTH|GFPT1|GCLC|GCLM|SLC7A11|PSAT1|ERO1B	-1.2
GO Biological Processes	GO:0043065	positive regulation of apoptotic process	-3.1	2.6	3.9	ATF3|BTG1|DDIT3|DUSP1|PDIA3|HMOX1|IFIT2|CCN1|PTGS2|RPS27A|TNFSF10|EIF2AK3|PDCD4|PLEKHF1|JMY	-1.2
GO Biological Processes	GO:0030728	ovulation	-3.1	17	6.7	EREG|PTGS2|RGS2	-1.2
GO Biological Processes	GO:0003018	vascular process in circulatory system	-3.1	4.7	4.6	ADRB2|EDN1|GCLC|GCLM|HMOX1|PTGS2|RGS2	-1.2
GO Biological Processes	GO:0045646	regulation of erythrocyte differentiation	-3.1	9.7	5.6	HSPA1A|HSPA1B|HSPA9|ZFP36	-1.2
GO Biological Processes	GO:0043405	regulation of MAP kinase activity	-3.1	3.4	4.2	DUSP1|EDN1|ERN1|RGS2|RPS27A|GDF15|SPRY1|PDCD4|TRIB3|DUSP16	-1.2
GO Biological Processes	GO:0072330	monocarboxylic acid biosynthetic process	-3.1	3.4	4.2	ASNS|EDN1|OSBP|PTGS2|XBP1|NR1D1|DDIT4|TRIB3|HKDC1|ABHD3	-1.2
GO Biological Processes	GO:0043068	positive regulation of programmed cell death	-3.1	2.6	3.9	ATF3|BTG1|DDIT3|DUSP1|PDIA3|HMOX1|IFIT2|CCN1|PTGS2|RPS27A|TNFSF10|EIF2AK3|PDCD4|PLEKHF1|JMY	-1.2
GO Biological Processes	GO:1904018	positive regulation of vasculature development	-3.1	4.1	4.3	BTG1|CTH|EGR1|HMOX1|IL1A|PTGS2|XBP1|CCBE1	-1.2
GO Biological Processes	GO:0003333	amino acid transmembrane transport	-3.1	6.8	5	RGS2|SLC1A4|SLC3A2|SLC6A6|SLC7A11	-1.1
GO Biological Processes	GO:0001961	positive regulation of cytokine-mediated signaling pathway	-3.1	9.3	5.5	EDN1|HSPA1A|HSPA1B|CREBRF	-1.1
GO Biological Processes	GO:0042398	cellular modified amino acid biosynthetic process	-3.1	9.3	5.5	GCLC|GCLM|SLC7A11|CHAC1	-1.1
GO Biological Processes	GO:0089718	amino acid import across plasma membrane	-3	15	6.3	RGS2|SLC3A2|SLC7A11	-1.1
GO Biological Processes	GO:0007178	transmembrane receptor protein serine/threonine kinase signaling pathway	-3	3.3	4.1	EGR1|GCNT2|HSPA1A|HSPA5|ID1|CCN1|RPS27A|SLC33A1|GDF15|PDCD4	-1.1
GO Biological Processes	GO:0043123	positive regulation of I-kappaB kinase/NF-kappaB signaling	-3	4.5	4.4	CTH|HMOX1|TNFSF10|PELI2|PELI1|LURAP1L|GPR89A	-1.1
GO Biological Processes	GO:0051147	regulation of muscle cell differentiation	-3	4.5	4.4	CTH|EDN1|EREG|RGS2|XBP1|GDF15|PDCD4	-1.1
GO Biological Processes	GO:0061136	regulation of proteasomal protein catabolic process	-3	4.5	4.4	GCLC|HSPA1A|HSPA1B|EDEM1|HERPUD1|TRIB3|ZFAND2A	-1.1
GO Biological Processes	GO:0043122	regulation of I-kappaB kinase/NF-kappaB signaling	-3	3.9	4.2	CTH|HMOX1|TNFSF10|NR1D1|PELI2|PELI1|LURAP1L|GPR89A	-1.1
Reactome Gene Sets	R-HSA-379716	Cytosolic tRNA aminoacylation	-3	15	6.2	AARS1|CARS1|WARS1	-1.1
GO Biological Processes	GO:1901342	regulation of vasculature development	-2.9	3	3.9	BTG1|CTH|EGR1|HMOX1|ID1|IL1A|PTGS2|WARS1|XBP1|PDCD4|CCBE1	-1.1
GO Biological Processes	GO:0030308	negative regulation of cell growth	-2.9	4.4	4.3	BTG1|HSPA1A|HSPA1B|RGS2|SEMA7A|TSPYL2|SESN2	-1.1
GO Biological Processes	GO:0016236	macroautophagy	-2.9	3.5	4.1	ADRB2|ERN1|HMOX1|BAG3|GABARAPL1|WIPI1|SESN2|C9orf72|TMEM41B	-1
GO Biological Processes	GO:0042593	glucose homeostasis	-2.9	3.8	4.1	ERN1|GCLC|GCLM|XBP1|NR1D1|ERO1B|HKDC1|SESN2	-1
Reactome Gene Sets	R-HSA-983170	Antigen Presentation: Folding, assembly and peptide loading of class I MHC	-2.9	14	6	PDIA3|HSPA5|SEC24D	-1
GO Biological Processes	GO:0000045	autophagosome assembly	-2.9	6.3	4.7	BAG3|GABARAPL1|WIPI1|C9orf72|TMEM41B	-1
GO Biological Processes	GO:0033500	carbohydrate homeostasis	-2.9	3.8	4.1	ERN1|GCLC|GCLM|XBP1|NR1D1|ERO1B|HKDC1|SESN2	-1
Reactome Gene Sets	R-HSA-3371497	HSP90 chaperone cycle for steroid hormone receptors (SHR)	-2.9	8.5	5.2	HSPA1A|HSPA1B|HSPA1L|DNAJB1	-1
KEGG Pathway	hsa05134	Legionellosis	-2.9	8.5	5.2	HSPA1A|HSPA1B|HSPA1L|HSPA6	-1
GO Biological Processes	GO:0051090	regulation of DNA-binding transcription factor activity	-2.9	3	3.8	CEBPG|CTH|DDIT3|EDN1|HMOX1|HSPA1A|HSPA1B|ID1|RPS27A|PELI1|JMY	-1
GO Biological Processes	GO:1903362	regulation of cellular protein catabolic process	-2.9	3.8	4.1	GCLC|HSPA1A|HSPA1B|EDEM1|HERPUD1|MYLIP|TRIB3|ZFAND2A	-0.99
GO Biological Processes	GO:0097237	cellular response to toxic substance	-2.9	3.8	4.1	CLIC2|EGR1|HMOX1|PTGS2|TXNRD1|KDM6B|OSER1|SESN2	-0.99
Reactome Gene Sets	R-HSA-901042	Calnexin/calreticulin cycle	-2.9	13	5.9	PDIA3|RPS27A|EDEM1	-0.99
GO Biological Processes	GO:1905037	autophagosome organization	-2.8	6.1	4.6	BAG3|GABARAPL1|WIPI1|C9orf72|TMEM41B	-0.98
Reactome Gene Sets	R-HSA-983168	Antigen processing: Ubiquitination & Proteasome degradation	-2.8	3.4	3.9	CBLB|RPS27A|SKP1|SKP2|UBE2H|FBXW10|MYLIP|FBXO30|FBXO32	-0.97
GO Biological Processes	GO:0060760	positive regulation of response to cytokine stimulus	-2.8	8.2	5.1	EDN1|HSPA1A|HSPA1B|CREBRF	-0.97
GO Biological Processes	GO:0106106	cold-induced thermogenesis	-2.8	4.9	4.3	ADRB2|CEBPB|DDIT3|ID1|NR1D1|KDM6B	-0.97
GO Biological Processes	GO:0120161	regulation of cold-induced thermogenesis	-2.8	4.9	4.3	ADRB2|CEBPB|DDIT3|ID1|NR1D1|KDM6B	-0.97
GO Biological Processes	GO:0019221	cytokine-mediated signaling pathway	-2.8	2.3	3.6	EDN1|EGR1|EREG|HMOX1|HSPA1A|HSPA1B|HSPA9|IFIT2|IL1A|PTGS2|RPS27A|SKP1|PDCD4|PELI2|PELI1|CREBRF	-0.97
GO Biological Processes	GO:0051098	regulation of binding	-2.8	3.1	3.8	ADRB2|CEBPG|CLIC2|DDIT3|HMOX1|HSPA5|ID1|IFIT2|TRIB3|C9orf72	-0.96
Reactome Gene Sets	R-HSA-917937	Iron uptake and transport	-2.8	8	5	FTH1|HMOX1|RPS27A|SKP1	-0.95
GO Biological Processes	GO:0045932	negative regulation of muscle contraction	-2.8	13	5.8	ADRB2|PTGS2|RGS2	-0.95
GO Biological Processes	GO:0043090	amino acid import	-2.8	13	5.8	RGS2|SLC3A2|SLC7A11	-0.95
GO Biological Processes	GO:2001243	negative regulation of intrinsic apoptotic signaling pathway	-2.8	6	4.6	HSPA1A|PTGS2|XBP1|HERPUD1|HYOU1	-0.95
GO Biological Processes	GO:0071901	negative regulation of protein serine/threonine kinase activity	-2.8	4.8	4.3	DUSP1|RGS2|SPRY1|CHORDC1|PDCD4|DUSP16	-0.95
Reactome Gene Sets	R-HSA-382551	Transport of small molecules	-2.8	2.4	3.6	ABCA1|CLIC2|FTH1|HMOX1|RPS27A|SKP1|SLC1A4|SLC2A3|SLC3A2|SLC6A6|VLDLR|SLC33A1|SLC7A11|MYLIP|SLC22A15	-0.95
GO Biological Processes	GO:0009749	response to glucose	-2.8	4.1	4.1	EGR1|ERN1|GCLC|GCLM|XBP1|NR1D1|SESN2	-0.94
KEGG Pathway	hsa04010	MAPK signaling pathway	-2.8	3.7	4	DDIT3|DUSP1|HSPA1A|HSPA1B|HSPA1L|HSPA6|IL1A|DUSP16	-0.93
GO Biological Processes	GO:0034698	response to gonadotropin	-2.8	13	5.7	ASNS|GCLC|GCLM	-0.92
GO Biological Processes	GO:0001525	angiogenesis	-2.8	2.6	3.6	BTG1|EDN1|EREG|HMOX1|ID1|CCN1|IL1A|PTGS2|SAT1|WARS1|XBP1|EIF2AK3|CCBE1	-0.91
GO Biological Processes	GO:0008643	carbohydrate transport	-2.7	4.7	4.2	EDN1|SLC2A3|CLTCL1|RHOQ|TRIB3|SESN2	-0.9
GO Biological Processes	GO:0051091	positive regulation of DNA-binding transcription factor activity	-2.7	3.6	3.9	CEBPG|CTH|DDIT3|EDN1|HSPA1A|HSPA1B|RPS27A|JMY	-0.88
Reactome Gene Sets	R-HSA-9020702	Interleukin-1 signaling	-2.7	5.7	4.4	IL1A|RPS27A|SKP1|PELI2|PELI1	-0.87
GO Biological Processes	GO:2000058	regulation of ubiquitin-dependent protein catabolic process	-2.7	4.6	4.2	GCLC|HSPA1A|HSPA1B|HERPUD1|TRIB3|ZFAND2A	-0.87
KEGG Pathway	hsa04213	Longevity regulating pathway - multiple species	-2.7	7.5	4.8	HSPA1A|HSPA1B|HSPA1L|HSPA6	-0.87
GO Biological Processes	GO:0032922	circadian regulation of gene expression	-2.7	7.5	4.8	EGR1|GFPT1|NR1D1|NAMPT	-0.87
GO Biological Processes	GO:1901653	cellular response to peptide	-2.7	3	3.7	ADRB2|EDN1|GCLC|ID1|NR4A2|XBP1|GDF15|NAMPT|RHOQ|TRIB3	-0.86
GO Biological Processes	GO:0051188	cofactor biosynthetic process	-2.7	3.2	3.8	GCLC|GCLM|PTGS2|NAMPT|SLC7A11|PSAT1|DDIT4|CHAC1|HKDC1	-0.85
GO Biological Processes	GO:0001678	cellular glucose homeostasis	-2.7	4.6	4.1	ERN1|GCLC|GCLM|XBP1|NR1D1|HKDC1	-0.85
GO Biological Processes	GO:1990845	adaptive thermogenesis	-2.7	4.5	4.1	ADRB2|CEBPB|DDIT3|ID1|NR1D1|KDM6B	-0.84
GO Biological Processes	GO:0046677	response to antibiotic	-2.7	3.2	3.7	DUSP1|EDN1|EGR1|HMOX1|HSPA5|ID1|RGS2|KDM6B|OSER1	-0.84
GO Biological Processes	GO:0045600	positive regulation of fat cell differentiation	-2.7	7.3	4.7	CEBPB|PTGS2|XBP1|ZFP36	-0.83
GO Biological Processes	GO:0051186	cofactor metabolic process	-2.7	2.5	3.5	GCLC|GCLM|GSTT2|HMOX1|HSPA9|PTGS2|SLC2A3|NAMPT|SLC7A11|PSAT1|DDIT4|CHAC1|HKDC1	-0.83
GO Biological Processes	GO:0032496	response to lipopolysaccharide	-2.6	3.2	3.7	ABCA1|CEBPB|EDN1|PTGS2|XBP1|ZFP36|NR1D1|PDCD4|PELI1	-0.83
GO Biological Processes	GO:0140014	mitotic nuclear division	-2.6	3.5	3.8	DUSP1|EDN1|EREG|HSPA1A|HSPA1B|IL1A|RRS1|MSTO1	-0.83
Reactome Gene Sets	R-HSA-182971	EGFR downregulation	-2.6	11	5.3	EREG|RPS27A|SPRY1	-0.82
GO Biological Processes	GO:0006940	regulation of smooth muscle contraction	-2.6	7.2	4.6	ADRB2|EDN1|PTGS2|RGS2	-0.82
GO Biological Processes	GO:0014823	response to activity	-2.6	7.2	4.6	EDN1|GCLC|GCLM|KDM6B	-0.82
Reactome Gene Sets	R-HSA-9614085	FOXO-mediated transcription	-2.6	7.2	4.6	BTG1|CCNG2|DDIT3|FBXO32	-0.82
GO Biological Processes	GO:0030509	BMP signaling pathway	-2.6	4.5	4	EGR1|ID1|CCN1|SLC33A1|GDF15|PDCD4	-0.81
GO Biological Processes	GO:0071396	cellular response to lipid	-2.6	2.5	3.5	ABCA1|CEBPB|EDN1|NR4A2|SKP2|XBP1|ZFP36|NR1D1|NR1D2|PDCD4|DDIT4|FBXO32|CREBRF	-0.81
GO Biological Processes	GO:0001568	blood vessel development	-2.6	2.3	3.4	BTG1|DDIT3|EDN1|EGR1|EREG|HMOX1|ID1|CCN1|IL1A|PTGS2|SAT1|WARS1|XBP1|EIF2AK3|CCBE1	-0.8
Reactome Gene Sets	R-HSA-156580	Phase II - Conjugation of compounds	-2.6	5.4	4.2	GCLC|GCLM|GSTT2|UGDH|CHAC1	-0.8
GO Biological Processes	GO:0032868	response to insulin	-2.6	3.4	3.7	EGR1|GCLC|XBP1|TNFSF10|NAMPT|RHOQ|TRIB3|SESN2	-0.78
GO Biological Processes	GO:1903050	regulation of proteolysis involved in cellular protein catabolic process	-2.6	3.8	3.8	GCLC|HSPA1A|HSPA1B|EDEM1|HERPUD1|TRIB3|ZFAND2A	-0.78
GO Biological Processes	GO:0051148	negative regulation of muscle cell differentiation	-2.6	7	4.5	EREG|RGS2|XBP1|PDCD4	-0.78
GO Biological Processes	GO:0015807	L-amino acid transport	-2.6	7	4.5	RGS2|SLC1A4|SLC3A2|SLC7A11	-0.78
GO Biological Processes	GO:0036294	cellular response to decreased oxygen levels	-2.6	3.8	3.8	EDN1|EGR1|HMOX1|PTGS2|RPS27A|NAMPT|HYOU1	-0.76
GO Biological Processes	GO:0031214	biomineral tissue development	-2.5	4.3	3.9	ADRB2|CEBPB|CCN1|PTGS2|EIF2AK3|FAM20C	-0.75
GO Biological Processes	GO:0007033	vacuole organization	-2.5	4.3	3.9	ABCA1|BAG3|GABARAPL1|WIPI1|C9orf72|TMEM41B	-0.75
GO Biological Processes	GO:0002237	response to molecule of bacterial origin	-2.5	3.1	3.6	ABCA1|CEBPB|EDN1|PTGS2|XBP1|ZFP36|NR1D1|PDCD4|PELI1	-0.74
GO Biological Processes	GO:0030522	intracellular receptor signaling pathway	-2.5	3.3	3.7	HSPA1A|HSPA1B|NR4A2|RPS27A|SKP2|NR1D1|NR1D2|TRIM16	-0.74
GO Biological Processes	GO:0030282	bone mineralization	-2.5	5.1	4.1	ADRB2|CCN1|PTGS2|EIF2AK3|FAM20C	-0.73
GO Biological Processes	GO:0006536	glutamate metabolic process	-2.5	10	5	GCLC|GCLM|SLC7A11	-0.73
Reactome Gene Sets	R-HSA-400253	Circadian Clock	-2.5	6.7	4.4	RPS27A|SKP1|NR1D1|NAMPT	-0.72
GO Biological Processes	GO:0007088	regulation of mitotic nuclear division	-2.5	4.2	3.9	DUSP1|EDN1|EREG|HSPA1A|HSPA1B|IL1A	-0.72
GO Biological Processes	GO:0030218	erythrocyte differentiation	-2.5	5.1	4.1	CEBPG|HSPA1A|HSPA1B|HSPA9|ZFP36	-0.72
GO Biological Processes	GO:0048871	multicellular organismal homeostasis	-2.5	2.6	3.4	ADRB2|CEBPB|DDIT3|EGR1|GCNT2|ID1|IL1A|PTGS2|NR1D1|NR1D2|KDM6B	-0.71
GO Biological Processes	GO:0070423	nucleotide-binding oligomerization domain containing signaling pathway	-2.5	10	5	HSPA1A|HSPA1B|RPS27A	-0.7
Reactome Gene Sets	R-HSA-532668	N-glycan trimming in the ER and Calnexin/Calreticulin cycle	-2.5	10	5	PDIA3|RPS27A|EDEM1	-0.7
GO Biological Processes	GO:0031647	regulation of protein stability	-2.5	3.3	3.6	HSPA1A|HSPA1B|ID1|XBP1|BAG3|NR1D1|MYLIP|COG3	-0.69
Reactome Gene Sets	R-HSA-449147	Signaling by Interleukins	-2.5	2.4	3.3	DUSP1|EREG|HMOX1|HSPA9|IL1A|PTGS2|RPS27A|SKP1|PDCD4|PELI2|PELI1|TRIB3|DUSP16	-0.69
GO Biological Processes	GO:0031398	positive regulation of protein ubiquitination	-2.5	5	4	ADRB2|HSPA5|SKP2|PELI1|TRIB3	-0.69
GO Biological Processes	GO:0038034	signal transduction in absence of ligand	-2.5	6.5	4.3	HSPA1A|HSPA1B|IL1A|BAG3	-0.69
GO Biological Processes	GO:0097192	extrinsic apoptotic signaling pathway in absence of ligand	-2.5	6.5	4.3	HSPA1A|HSPA1B|IL1A|BAG3	-0.69
GO Biological Processes	GO:0071772	response to BMP	-2.5	4.1	3.8	EGR1|ID1|CCN1|SLC33A1|GDF15|PDCD4	-0.68
GO Biological Processes	GO:0071773	cellular response to BMP stimulus	-2.5	4.1	3.8	EGR1|ID1|CCN1|SLC33A1|GDF15|PDCD4	-0.68
GO Biological Processes	GO:1901099	negative regulation of signal transduction in absence of ligand	-2.4	9.7	4.9	HSPA1A|HSPA1B|IL1A	-0.68
GO Biological Processes	GO:2001240	negative regulation of extrinsic apoptotic signaling pathway in absence of ligand	-2.4	9.7	4.9	HSPA1A|HSPA1B|IL1A	-0.68
GO Biological Processes	GO:0035872	nucleotide-binding domain, leucine rich repeat containing receptor signaling pathway	-2.4	9.7	4.9	HSPA1A|HSPA1B|RPS27A	-0.68
GO Biological Processes	GO:0016241	regulation of macroautophagy	-2.4	4.1	3.8	ADRB2|ERN1|HMOX1|BAG3|SESN2|C9orf72	-0.67
GO Biological Processes	GO:1900182	positive regulation of protein localization to nucleus	-2.4	6.3	4.3	PTGS2|EIF2AK3|BAG3|SESN2	-0.66
GO Biological Processes	GO:0009410	response to xenobiotic stimulus	-2.4	3.2	3.5	EDN1|EGR1|GCLC|HSPA5|NR4A2|RGS2|DDIT4|FBXO32	-0.65
GO Biological Processes	GO:0048511	rhythmic process	-2.4	3.2	3.5	EGR1|EREG|GFPT1|HSPA5|ID1|NR1D1|NR1D2|NAMPT	-0.62
GO Biological Processes	GO:0071453	cellular response to oxygen levels	-2.4	3.5	3.6	EDN1|EGR1|HMOX1|PTGS2|RPS27A|NAMPT|HYOU1	-0.62
GO Biological Processes	GO:0015804	neutral amino acid transport	-2.4	9.2	4.7	RGS2|SLC1A4|SLC3A2	-0.62
GO Biological Processes	GO:0010038	response to metal ion	-2.4	2.9	3.4	DUSP1|EDN1|GCLC|HMOX1|HSPA5|IL1A|MT1F|PTGS2|EIF2AK3	-0.61
GO Biological Processes	GO:0008637	apoptotic mitochondrial changes	-2.4	4.7	3.8	GCLC|GCLM|HSPA1A|IFIT2|TNFSF10	-0.61
GO Biological Processes	GO:0030501	positive regulation of bone mineralization	-2.3	9	4.6	ADRB2|CCN1|FAM20C	-0.59
GO Biological Processes	GO:0010827	regulation of glucose transmembrane transport	-2.3	6	4.1	EDN1|CLTCL1|RHOQ|TRIB3	-0.59
GO Biological Processes	GO:0036293	response to decreased oxygen levels	-2.3	2.8	3.3	EDN1|EGR1|HMOX1|NR4A2|PTGS2|RPS27A|NAMPT|HYOU1|DDIT4	-0.57
Reactome Gene Sets	R-HSA-5675221	Negative regulation of MAPK pathway	-2.3	8.8	4.6	DUSP1|RPS27A|DUSP16	-0.56
GO Biological Processes	GO:0071548	response to dexamethasone	-2.3	8.8	4.6	EDN1|DDIT4|FBXO32	-0.56
KEGG Pathway	hsa04140	Autophagy - animal	-2.3	4.6	3.8	ERN1|EIF2AK3|GABARAPL1|DDIT4|WIPI1	-0.55
GO Biological Processes	GO:0043409	negative regulation of MAPK cascade	-2.3	3.8	3.6	ATF3|DUSP1|RGS2|SPRY1|PDCD4|DUSP16	-0.54
GO Biological Processes	GO:0098754	detoxification	-2.3	4.5	3.7	CLIC2|MT1F|PTGS2|TXNRD1|SESN2	-0.52
Reactome Gene Sets	R-HSA-379724	tRNA Aminoacylation	-2.3	8.3	4.4	AARS1|CARS1|WARS1	-0.51
GO Biological Processes	GO:0048872	homeostasis of number of cells	-2.3	3.3	3.4	CEBPG|HMOX1|HSPA1A|HSPA1B|HSPA9|ZFP36|SLC7A11	-0.51
KEGG Pathway	hsa04068	FoxO signaling pathway	-2.2	4.4	3.7	CCNG2|SKP2|TNFSF10|GABARAPL1|FBXO32	-0.51
GO Biological Processes	GO:0045596	negative regulation of cell differentiation	-2.2	2.2	3	ABCA1|DDIT3|EREG|HSPA9|ID1|RGS2|XBP1|ZFP36|SEMA7A|NR1D1|PDCD4|MYLIP|TRIB3|JDP2	-0.49
GO Biological Processes	GO:0034198	cellular response to amino acid starvation	-2.2	8.1	4.4	ATF3|EIF2AK3|SESN2	-0.49
GO Biological Processes	GO:0071333	cellular response to glucose stimulus	-2.2	4.4	3.6	ERN1|GCLC|GCLM|XBP1|NR1D1	-0.49
GO Biological Processes	GO:0051783	regulation of nuclear division	-2.2	3.7	3.5	DUSP1|EDN1|EREG|HSPA1A|HSPA1B|IL1A	-0.49
GO Biological Processes	GO:0071248	cellular response to metal ion	-2.2	3.7	3.5	EDN1|HMOX1|HSPA5|MT1F|PTGS2|EIF2AK3	-0.49
Reactome Gene Sets	R-HSA-425407	SLC-mediated transmembrane transport	-2.2	3.3	3.3	SLC1A4|SLC2A3|SLC3A2|SLC6A6|SLC33A1|SLC7A11|SLC22A15	-0.49
GO Biological Processes	GO:0048514	blood vessel morphogenesis	-2.2	2.2	3	BTG1|EDN1|EREG|HMOX1|ID1|CCN1|IL1A|PTGS2|SAT1|WARS1|XBP1|EIF2AK3|CCBE1	-0.49
Reactome Gene Sets	R-HSA-168142	Toll Like Receptor 10 (TLR10) Cascade	-2.2	5.5	3.9	RPS27A|SKP1|PELI2|PELI1	-0.49
Reactome Gene Sets	R-HSA-168176	Toll Like Receptor 5 (TLR5) Cascade	-2.2	5.5	3.9	RPS27A|SKP1|PELI2|PELI1	-0.49
Reactome Gene Sets	R-HSA-975871	MyD88 cascade initiated on plasma membrane	-2.2	5.5	3.9	RPS27A|SKP1|PELI2|PELI1	-0.49
GO Biological Processes	GO:1904705	regulation of vascular smooth muscle cell proliferation	-2.2	5.5	3.9	EDN1|ERN1|HMOX1|PDCD4	-0.49
GO Biological Processes	GO:1990874	vascular smooth muscle cell proliferation	-2.2	5.5	3.9	EDN1|ERN1|HMOX1|PDCD4	-0.49
GO Biological Processes	GO:0071560	cellular response to transforming growth factor beta stimulus	-2.2	3.2	3.3	EDN1|GCNT2|HSPA1A|HSPA5|ID1|RPS27A|GDF15	-0.49
GO Biological Processes	GO:1903825	organic acid transmembrane transport	-2.2	4.3	3.6	RGS2|SLC1A4|SLC3A2|SLC6A6|SLC7A11	-0.49
GO Biological Processes	GO:1905039	carboxylic acid transmembrane transport	-2.2	4.3	3.6	RGS2|SLC1A4|SLC3A2|SLC6A6|SLC7A11	-0.49
GO Biological Processes	GO:1903322	positive regulation of protein modification by small protein conjugation or removal	-2.2	4.3	3.6	ADRB2|HSPA5|SKP2|PELI1|TRIB3	-0.49
GO Biological Processes	GO:0001889	liver development	-2.2	4.3	3.6	ASNS|CEBPB|CEBPG|HMOX1|XBP1	-0.49
GO Biological Processes	GO:0008285	negative regulation of cell proliferation	-2.2	2.1	3	BTG1|CEBPB|DUSP1|EREG|FTH1|HMOX1|HSPA1A|HSPA1B|IL1A|PTGS2|WARS1|SPRY1|PDCD4|PELI1	-0.49
GO Biological Processes	GO:0007005	mitochondrion organization	-2.2	2.4	3.1	GCLC|GCLM|HSPA1A|HSPA1L|IFIT2|TNFSF10|BAG3|GABARAPL1|WIPI1|MSTO1|SESN2	-0.48
Reactome Gene Sets	R-HSA-69231	Cyclin D associated events in G1	-2.2	8	4.3	RPS27A|SKP1|SKP2	-0.48
Reactome Gene Sets	R-HSA-69236	G1 Phase	-2.2	8	4.3	RPS27A|SKP1|SKP2	-0.48
GO Biological Processes	GO:0044272	sulfur compound biosynthetic process	-2.2	3.6	3.4	CTH|GCLC|GCLM|UGDH|SLC7A11|CHAC1	-0.48
GO Biological Processes	GO:0042692	muscle cell differentiation	-2.2	2.7	3.2	CTH|EDN1|EREG|RGS2|XBP1|GDF15|KDM6B|PDCD4|POPDC3	-0.48
GO Biological Processes	GO:0071331	cellular response to hexose stimulus	-2.2	4.3	3.6	ERN1|GCLC|GCLM|XBP1|NR1D1	-0.48
GO Biological Processes	GO:0008625	extrinsic apoptotic signaling pathway via death domain receptors	-2.2	5.4	3.8	ATF3|HMOX1|TNFSF10|BAG3	-0.48
GO Biological Processes	GO:0071326	cellular response to monosaccharide stimulus	-2.2	4.3	3.6	ERN1|GCLC|GCLM|XBP1|NR1D1	-0.47
GO Biological Processes	GO:0006418	tRNA aminoacylation for protein translation	-2.2	7.8	4.2	AARS1|CARS1|WARS1	-0.46
KEGG Pathway	hsa00270	Cysteine and methionine metabolism	-2.2	7.8	4.2	CTH|GCLC|GCLM	-0.46
GO Biological Processes	GO:0061008	hepaticobiliary system development	-2.2	4.2	3.5	ASNS|CEBPB|CEBPG|HMOX1|XBP1	-0.46
KEGG Pathway	hsa04210	Apoptosis	-2.2	4.2	3.5	DDIT3|ERN1|TNFSF10|TNFRSF10D|EIF2AK3	-0.46
GO Biological Processes	GO:0014706	striated muscle tissue development	-2.2	2.7	3.1	ATF3|EDN1|EGR1|RGS2|NR1D2|KDM6B|GPCPD1|POPDC3|MIR548C	-0.46
Reactome Gene Sets	R-HSA-2559583	Cellular Senescence	-2.2	3.6	3.4	CEBPB|ID1|IL1A|RPS27A|CBX4|KDM6B	-0.46
GO Biological Processes	GO:0071375	cellular response to peptide hormone stimulus	-2.2	2.9	3.2	EDN1|GCLC|NR4A2|XBP1|GDF15|NAMPT|RHOQ|TRIB3	-0.46
Reactome Gene Sets	R-HSA-450531	Regulation of mRNA stability by proteins that bind AU-rich elements	-2.2	5.3	3.8	HSPA1A|HSPA1B|RPS27A|ZFP36	-0.46
GO Biological Processes	GO:0071559	response to transforming growth factor beta	-2.2	3.2	3.3	EDN1|GCNT2|HSPA1A|HSPA5|ID1|RPS27A|GDF15	-0.45
GO Biological Processes	GO:0070482	response to oxygen levels	-2.1	2.7	3.1	EDN1|EGR1|HMOX1|NR4A2|PTGS2|RPS27A|NAMPT|HYOU1|DDIT4	-0.45
GO Biological Processes	GO:0048512	circadian behavior	-2.1	7.6	4.2	EGR1|NR1D1|NR1D2	-0.45
GO Biological Processes	GO:1990928	response to amino acid starvation	-2.1	7.6	4.2	ATF3|EIF2AK3|SESN2	-0.45
Reactome Gene Sets	R-HSA-446652	Interleukin-1 family signaling	-2.1	4.2	3.5	IL1A|RPS27A|SKP1|PELI2|PELI1	-0.45
KEGG Pathway	hsa04144	Endocytosis	-2.1	3.1	3.2	ADRB2|CBLB|HSPA1A|HSPA1B|HSPA1L|HSPA6|CLTCL1	-0.44
GO Biological Processes	GO:0045778	positive regulation of ossification	-2.1	5.2	3.7	ADRB2|CEBPB|CCN1|FAM20C	-0.43
GO Biological Processes	GO:0034504	protein localization to nucleus	-2.1	3.1	3.2	CBLB|PTGS2|SKP1|EIF2AK3|BAG3|RRS1|SESN2	-0.43
GO Biological Processes	GO:0007622	rhythmic behavior	-2.1	7.4	4.1	EGR1|NR1D1|NR1D2	-0.43
GO Biological Processes	GO:0006953	acute-phase response	-2.1	7.4	4.1	CEBPB|IL1A|PTGS2	-0.43
GO Biological Processes	GO:0120163	negative regulation of cold-induced thermogenesis	-2.1	7.4	4.1	DDIT3|ID1|NR1D1	-0.43
GO Biological Processes	GO:2001239	regulation of extrinsic apoptotic signaling pathway in absence of ligand	-2.1	7.4	4.1	HSPA1A|HSPA1B|IL1A	-0.43
KEGG Pathway	hsa05418	Fluid shear stress and atherosclerosis	-2.1	4.1	3.5	DUSP1|EDN1|GSTT2|HMOX1|IL1A	-0.43
GO Biological Processes	GO:0044344	cellular response to fibroblast growth factor stimulus	-2.1	4.1	3.4	GCLC|GCLM|ZFP36|SPRY1|FAM20C	-0.42
KEGG Pathway	hsa05169	Epstein-Barr virus infection	-2.1	3.5	3.3	HSPA1A|HSPA1B|HSPA1L|HSPA6|SKP2|EIF2AK3	-0.42
GO Biological Processes	GO:0007179	transforming growth factor beta receptor signaling pathway	-2.1	3.5	3.3	GCNT2|HSPA1A|HSPA5|ID1|RPS27A|GDF15	-0.42
GO Biological Processes	GO:0042059	negative regulation of epidermal growth factor receptor signaling pathway	-2.1	7.3	4.1	CBLB|EREG|SPRY1	-0.42
GO Biological Processes	GO:0045933	positive regulation of muscle contraction	-2.1	7.3	4.1	EDN1|PTGS2|RGS2	-0.42
GO Biological Processes	GO:0043039	tRNA aminoacylation	-2.1	7.3	4.1	AARS1|CARS1|WARS1	-0.42
KEGG Pathway	hsa00520	Amino sugar and nucleotide sugar metabolism	-2.1	7.3	4.1	GFPT1|UGDH|HKDC1	-0.42
GO Biological Processes	GO:0051150	regulation of smooth muscle cell differentiation	-2.1	7.3	4.1	CTH|EREG|PDCD4	-0.42
Reactome Gene Sets	R-HSA-975138	TRAF6 mediated induction of NFkB and MAP kinases upon TLR7/8 or 9 activation	-2.1	5.1	3.6	RPS27A|SKP1|PELI2|PELI1	-0.41
GO Biological Processes	GO:0006575	cellular modified amino acid metabolic process	-2.1	3.4	3.3	GCLC|GCLM|GSTT2|SLC7A11|ERO1B|CHAC1	-0.41
GO Biological Processes	GO:0071322	cellular response to carbohydrate stimulus	-2.1	4	3.4	ERN1|GCLC|GCLM|XBP1|NR1D1	-0.41
GO Biological Processes	GO:0045766	positive regulation of angiogenesis	-2.1	3.4	3.2	BTG1|HMOX1|IL1A|PTGS2|XBP1|CCBE1	-0.4
Reactome Gene Sets	R-HSA-168181	Toll Like Receptor 7/8 (TLR7/8) Cascade	-2.1	5	3.6	RPS27A|SKP1|PELI2|PELI1	-0.4
Reactome Gene Sets	R-HSA-975155	MyD88 dependent cascade initiated on endosome	-2.1	5	3.6	RPS27A|SKP1|PELI2|PELI1	-0.4
Reactome Gene Sets	R-HSA-177929	Signaling by EGFR	-2.1	7.1	4	EREG|RPS27A|SPRY1	-0.4
GO Biological Processes	GO:0032757	positive regulation of interleukin-8 production	-2.1	7.1	4	DDIT3|HSPA1A|HSPA1B	-0.4
GO Biological Processes	GO:2001238	positive regulation of extrinsic apoptotic signaling pathway	-2.1	7.1	4	ATF3|PDIA3|TNFSF10	-0.4
GO Biological Processes	GO:0035094	response to nicotine	-2.1	7.1	4	EDN1|HMOX1|SLC7A11	-0.4
GO Biological Processes	GO:0043038	amino acid activation	-2.1	7.1	4	AARS1|CARS1|WARS1	-0.4
GO Biological Processes	GO:0006865	amino acid transport	-2.1	4	3.4	RGS2|SLC1A4|SLC3A2|SLC6A6|SLC7A11	-0.4
GO Biological Processes	GO:0006820	anion transport	-2.1	2.2	2.9	ABCA1|CEBPB|CLIC2|EDN1|RGS2|SLC1A4|SLC3A2|SLC6A6|SLC33A1|SLC7A11|SLC10A7|GPR89A	-0.4
GO Biological Processes	GO:0071222	cellular response to lipopolysaccharide	-2.1	3.4	3.2	ABCA1|CEBPB|XBP1|ZFP36|NR1D1|PDCD4	-0.4
GO Biological Processes	GO:0070167	regulation of biomineral tissue development	-2.1	5	3.6	ADRB2|CEBPB|CCN1|FAM20C	-0.4
GO Biological Processes	GO:0070972	protein localization to endoplasmic reticulum	-2.1	4	3.4	HSPA5|RPS27A|SPCS2|PPP1R15A|SGTB	-0.4
GO Biological Processes	GO:0060537	muscle tissue development	-2	2.6	3	ATF3|EDN1|EGR1|RGS2|NR1D2|KDM6B|GPCPD1|POPDC3|MIR548C	-0.39
GO Biological Processes	GO:0071456	cellular response to hypoxia	-2	3.4	3.2	EDN1|EGR1|HMOX1|PTGS2|RPS27A|HYOU1	-0.39
GO Biological Processes	GO:0061912	selective autophagy	-2	7	3.9	ADRB2|BAG3|SESN2	-0.39
GO Biological Processes	GO:0009409	response to cold	-2	7	3.9	ADRB2|DNAJC3|EIF2AK3	-0.39
GO Biological Processes	GO:0055006	cardiac cell development	-2	4.9	3.6	EDN1|RGS2|SPRY1|PDCD4	-0.39
Reactome Gene Sets	R-HSA-168188	Toll Like Receptor TLR6:TLR2 Cascade	-2	4.9	3.6	RPS27A|SKP1|PELI2|PELI1	-0.39
Reactome Gene Sets	R-HSA-166058	MyD88:MAL(TIRAP) cascade initiated on plasma membrane	-2	4.9	3.6	RPS27A|SKP1|PELI2|PELI1	-0.39
GO Biological Processes	GO:0007517	muscle organ development	-2	2.6	3	ATF3|EDN1|EGR1|RGS2|XBP1|NR1D2|GPCPD1|POPDC3|MIR548C	-0.39
GO Biological Processes	GO:0034248	regulation of cellular amide metabolic process	-2	2.4	2.9	AARS1|CCN1|DNAJC3|RGS2|ZFP36|ENC1|EIF2AK3|PPP1R15A|SLC7A11|SESN2	-0.39
GO Biological Processes	GO:0007623	circadian rhythm	-2	3.4	3.2	EGR1|GFPT1|ID1|NR1D1|NR1D2|NAMPT	-0.39
KEGG Pathway	hsa04932	Non-alcoholic fatty liver disease (NAFLD)	-2	3.9	3.3	DDIT3|ERN1|IL1A|XBP1|EIF2AK3	-0.38
GO Biological Processes	GO:1990830	cellular response to leukemia inhibitory factor	-2	4.9	3.5	CTH|GCLM|PIGA|XBP1	-0.38
GO Biological Processes	GO:0042632	cholesterol homeostasis	-2	4.9	3.5	ABCA1|XBP1|NR1D1|MYLIP	-0.38
GO Biological Processes	GO:1990823	response to leukemia inhibitory factor	-2	4.9	3.5	CTH|GCLM|PIGA|XBP1	-0.38
GO Biological Processes	GO:0010035	response to inorganic substance	-2	2.3	2.9	DUSP1|EDN1|GCLC|HMOX1|HSPA5|IL1A|MT1F|PTGS2|EIF2AK3|KDM6B|OSER1	-0.38
GO Biological Processes	GO:0045599	negative regulation of fat cell differentiation	-2	6.9	3.9	DDIT3|TRIB3|JDP2	-0.38
KEGG Pathway	hsa04978	Mineral absorption	-2	6.9	3.9	FTH1|HMOX1|MT1F	-0.38
GO Biological Processes	GO:0072525	pyridine-containing compound biosynthetic process	-2	3.9	3.3	PTGS2|NAMPT|PSAT1|DDIT4|HKDC1	-0.38
GO Biological Processes	GO:0071774	response to fibroblast growth factor	-2	3.9	3.3	GCLC|GCLM|ZFP36|SPRY1|FAM20C	-0.38
GO Biological Processes	GO:0009612	response to mechanical stimulus	-2	3.3	3.2	ASNS|EDN1|GCLC|PTGS2|BAG3|USP53	-0.38
GO Biological Processes	GO:0055092	sterol homeostasis	-2	4.8	3.5	ABCA1|XBP1|NR1D1|MYLIP	-0.37
Reactome Gene Sets	R-HSA-168138	Toll Like Receptor 9 (TLR9) Cascade	-2	4.8	3.5	RPS27A|SKP1|PELI2|PELI1	-0.37
