# Supplementary material for: Exploring the Regulation Mechanism of Xihuang Pill, Olibanum and β-Boswellic Acid on the Biomolecular Network of Triple-Negative Breast Cancer Based on Transcriptomics and Chemical Informatics Methodology
Source: Front Pharmacol. 2020 Jun 11;11:825. doi: 10.3389/fphar.2020.00825 (PMC7300251; doi:10.3389/fphar.2020.00825)
Supplement: Supplementary file 1 [file DataSheet_1.zip › Table S8.XLSX]

## Sheet: Biological processes
Table S8-1 Biological processes of DEGs PPI network of β-boswellic acid -treated MD-MB 231 cells
Term	Pathway	Count	%	P-Value	Genes	Fold Enrichment	Benjamini
GO:0036499	PERK-mediated unfolded protein response	7	0.887199	1.59133e-06	HERPUD1, ATF3, CXCL8, ASNS, HSPA5, EIF2AK3, DDIT3	16.2443	0.00450759
GO:0043066	negative regulation of apoptotic process	38	4.81622	3.18102e-06	FKBP8, GCLC, TAF9B, YBX3, NAA16, ASNS, SOX9, NAA38, PDCD4, CITED2, TIMP1, SPRY2, CD44, OSR1, FXN, XBP1, BAG3, EEF2K, HSPA5, FAM129B, ANGPTL4, HSPA9, IRAK1, CLN3, BIRC3, SIRT1, GAS6, PLAUR, VEGFB, PPIF, IFIT3, SERPINB9, HDAC3, DUSP1, ID1, ARAF, SERPINB2, GSTP1	2.32572	0.00450529
GO:1990440	positive regulation of transcription from RNA polymerase II promoter in response to endoplasmic reticulum stress	6	0.760456	3.74107e-05	ATF3, CEBPB, XBP1, CREB3L1, HSPA5, DDIT3	13.9237	0.0347843
GO:0070301	cellular response to hydrogen peroxide	10	1.26743	0.000178072	PPIF, OSER1, PCGF2, FXN, KLF2, TNFAIP3, APEX1, PRKCD, SIRT1, KLF4	4.88551	0.118736
GO:0042542	response to hydrogen peroxide	9	1.14068	0.000424963	GPX1, BAK1, SDC1, GNAO1, DUSP1, NR4A3, AREG, SIRT1, FOSL1	4.91425	0.21443
GO:0006986	response to unfolded protein	8	1.01394	0.000665146	HSPA1L, CREBRF, HSPH1, HERPUD1, HSPA4L, HSPA6, DNAJB1, DDIT3	5.30427	0.270087
GO:0070059	intrinsic apoptotic signaling pathway in response to endoplasmic reticulum stress	7	0.887199	0.00100348	BAK1, CEBPB, XBP1, PML, ERN1, PPP1R15A, DDIT3	5.90703	0.334479
GO:0030968	endoplasmic reticulum unfolded protein response	8	1.01394	0.00101971	CTH, XBP1, CREB3L1, YOD1, HSPA5, EIF2AK3, PPP1R15A, STUB1	4.95065	0.303755
GO:0070373	negative regulation of ERK1 and ERK2 cascade	9	1.14068	0.00102713	SPRY2, DUSP4, ATF3, DUSP1, XBP1, CSK, SPRY4, KLF4, GSTP1	4.32115	0.276872
GO:0001525	angiogenesis	19	2.40811	0.00115884	COL4A2, PTGS2, TNFRSF12A, IL18, CXCL8, MMP14, SIRT1, ADGRG1, EPHB2, VEGFB, ARHGAP22, EREG, XBP1, ID1, SERPINE1, TGFBI, ADAM8, EIF2AK3, ANGPTL4	2.37265	0.280491
GO:0008630	intrinsic apoptotic signaling pathway in response to DNA damage	8	1.01394	0.00132859	E2F1, BAK1, TNFRSF1B, BOK, PML, SFN, SIRT1, EPHA2	4.73999	0.29045
GO:0034976	response to endoplasmic reticulum stress	10	1.26743	0.00140498	CREBRF, HERPUD1, SRPX, CEBPB, XBP1, ERN1, CXCL8, EIF2AK3, PPP1R15A, DDIT3	3.71299	0.282963
GO:0007040	lysosome organization	7	0.887199	0.00161126	HOOK1, CLN3, VPS18, LAMTOR1, GAA, ABCA1, CLN6	5.41478	0.296831
GO:0043407	negative regulation of MAP kinase activity	7	0.887199	0.00161126	SPRY2, DUSP1, PRKCD, SPRY4, GSTP1, DUSP7, GBA	5.41478	0.296831
GO:0034599	cellular response to oxidative stress	9	1.14068	0.00196621	GPX1, XBP1, TMEM161A, NR4A2, HSPA1A, HSPA1B, SESN2, ATP13A2, SELENON	3.91604	0.329085
GO:0030512	negative regulation of transforming growth factor beta receptor signaling pathway	9	1.14068	0.00196621	HTRA1, XBP1, HSPA1A, HSPA5, SIRT1, STUB1, TGFB1, PMEPA1, FAM89B	3.91604	0.329085
GO:0032757	positive regulation of interleukin-8 production	6	0.760456	0.00204931	SERPINE1, FADD, AFAP1L2, HSPA1A, HSPA1B, DDIT3	6.42633	0.321766
GO:0010575	positive regulation of vascular endothelial growth factor production	6	0.760456	0.0024419	PTGS2, ADORA2B, C3, CCBE1, EIF2AK3, TGFB1	6.18832	0.351967
GO:0031668	cellular response to extracellular stimulus	5	0.633714	0.00335068	FOS, AES, ADORA2B, NR4A2, FOSL1	7.7354	0.429079
GO:0045599	negative regulation of fat cell differentiation	7	0.887199	0.00361972	E2F1, CCDC85B, ARNTL, SIRT1, TGFB1, DDIT3, TRIB2	4.64124	0.435574
GO:0007173	epidermal growth factor receptor signaling pathway	8	1.01394	0.00371414	EREG, EFEMP1, AREG, SHC3, CSK, SOX9, TGFB1, PXN	3.9782	0.426503
GO:1902236	negative regulation of endoplasmic reticulum stress-induced intrinsic apoptotic signaling pathway	5	0.633714	0.00412533	HERPUD1, XBP1, CREB3L1, HSPA1A, HSPA1B	7.32827	0.443897
GO:0030198	extracellular matrix organization	16	2.02788	0.00476839	COL4A2, COL4A1, COL13A1, ICAM2, OLFML2A, ITGA3, ITGB3, SOX9, COL5A1, CD44, ERO1B, SERPINE1, FOXF2, TGFBI, COL6A3, LAMB1	2.27326	0.475958
GO:0050679	positive regulation of epithelial cell proliferation	8	1.01394	0.00547154	OSR1, ID1, HTRA1, NR4A3, SOX9, LAMB1, SCN5A, TGFB1	3.71299	0.50738
GO:0051591	response to cAMP	7	0.887199	0.00573001	FOS, SDC1, DUSP1, PER1, AREG, CARM1, FOSL1	4.23765	0.508019
GO:0006811	ion transport	12	1.52091	0.00598143	SLCO1B3, SLC9A7, SLC26A6, TMEM109, FXN, SLC20A1, LASP1, SLC26A7, SLC25A10, SLCO1B1, TOMM40, GPR89A	2.63125	0.508198
GO:0006979	response to oxidative stress	11	1.39417	0.00614382	GPX1, GCLC, DUSP1, PTGS2, BTG1, NDUFS8, PDLIM1, MMP14, SIRT1, MSRB2, SLC7A11	2.78474	0.503337
GO:0070370	cellular heat acclimation	3	0.380228	0.00733722	HSPA6, HSPA1A, HSPA1B	20.8856	0.552519
GO:0045892	negative regulation of transcription, DNA-templated	30	3.80228	0.00743874	E2F1, GCLC, TFAP4, CCDC85B, PML, C14ORF169, SOX9, PDCD4, TGFB1, CITED2, AES, NR1D2, FOXF2, PER1, NR2F2, LOXL2, NACC1, BMP2, CEBPB, ARID5B, ARNTL, SIRT1, HMGA1, GAS6, DDIT3, HDAC3, EREG, ID1, MYBBP1A, KLF4	1.67419	0.543923
GO:0031648	protein destabilization	6	0.760456	0.00776204	TMEM147, BMP2, ID1, XBP1, SIRT1, NCLN	4.77385	0.546194
GO:0016197	endosomal transport	8	1.01394	0.0091859	CHMP2A, DPY30, ANXA8, ANXA8L1, CHMP6, ABCA1, TINAGL1, VPS25	3.37545	0.59482
GO:1902166	negative regulation of intrinsic apoptotic signaling pathway in response to DNA damage by p53 class mediator	4	0.506971	0.0100217	CD44, TAF9B, BCL2L12, SIRT1	8.56844	0.614482
GO:0006334	nucleosome assembly	11	1.39417	0.0104938	HIST1H2BM, HIST1H1T, TSPYL2, HIST2H2BC, HIST1H2BD, HIST2H2BE, HIST2H2BF, HIST1H2BJ, H2AFX, SOX9, HIST1H3H	2.57413	0.619437
GO:0070125	mitochondrial translational elongation	9	1.14068	0.0111416	TUFM, MRPL24, MRPL4, GADD45GIP1, CHCHD1, MRPS12, MRPL16, MRPL37, MRPL20	2.94855	0.629913
GO:0000188	inactivation of MAPK activity	5	0.633714	0.0113629	DUSP4, DUSP1, RGS4, DUSP16, DUSP7	5.56949	0.62587
GO:0043154	negative regulation of cysteine-type endopeptidase activity involved in apoptotic process	8	1.01394	0.0116147	GPX1, SERPINB9, HERPUD1, CD44, BEX3, SFN, KLF4, GAS6	3.22869	0.622999
GO:1900103	positive regulation of endoplasmic reticulum unfolded protein response	3	0.380228	0.0119391	BAK1, XBP1, ERN1	16.7085	0.622529
GO:2001238	positive regulation of extrinsic apoptotic signaling pathway	5	0.633714	0.0130563	TNFSF10, TNFRSF12A, PML, FADD, G0S2	5.35527	0.645276
GO:0071260	cellular response to mechanical stimulus	8	1.01394	0.0134724	BAK1, SLC38A2, GCLC, PTGS2, BAG3, FADD, SOX9, TGFB1	3.13774	0.646813
GO:0060333	interferon-gamma-mediated signaling pathway	8	1.01394	0.0134724	CD44, TRIM8, HLA-DRB3, FCGR1B, PML, IFI30, PRKCD, IFNGR2	3.13774	0.646813
GO:0042026	protein refolding	4	0.506971	0.0151178	HSPA1L, HSPA6, HSPA1A, HSPA1B	7.42598	0.679567
GO:0051604	protein maturation	4	0.506971	0.0151178	LMF2, TSPAN14, TSPAN15, STUB1	7.42598	0.679567
GO:0001934	positive regulation of protein phosphorylation	11	1.39417	0.0160412	BMP2, HDAC3, XBP1, C3, ITGB3, SOX9, SIRT1, TGFB1, GAS6, PLAUR, FLT3LG	2.41198	0.691854
GO:0097191	extrinsic apoptotic signaling pathway	6	0.760456	0.016584	TNFRSF1B, TNFRSF12A, PML, FADD, G0S2, TGFB1	3.9782	0.694841
GO:0032715	negative regulation of interleukin-6 production	5	0.633714	0.0169049	KLF2, CSK, TNFAIP3, GAS6, GBA	4.97276	0.692896
GO:0000387	spliceosomal snRNP assembly	5	0.633714	0.0169049	PRMT7, SNRPD1, SNRPD2, GEMIN7, GEMIN4	4.97276	0.692896
GO:1900034	regulation of cellular response to heat	8	1.01394	0.0178098	HSPA1L, HSPH1, BAG3, HSPA1A, HSPA1B, DNAJB1, CHORDC1, SIRT1	2.97039	0.703204
GO:0007034	vacuolar transport	4	0.506971	0.0181197	CHMP2A, CLN3, CHMP1B, CHMP6	6.96186	0.700994
GO:0098609	cell-cell adhesion	18	2.28137	0.0184952	FSCN1, PDLIM1, GIPC1, HSPA1A, SFN, PPP1R13L, EPHA2, EFHD2, PLCB3, LASP1, BAG3, PLIN3, ARHGAP1, FASN, HSPA5, FAM129B, DNAJB1, HIST1H3H	1.84964	0.700169
GO:0071407	cellular response to organic cyclic compound	7	0.887199	0.0186869	BMP2, CEBPB, LGALS1, IL18, TIPARP, RGS19, TGFB1	3.30393	0.695806
GO:0006954	inflammatory response	23	2.91508	0.0188226	BMP2, CEBPB, PTGS2, NDST1, C3, CXCL3, IL18, CXCL2, CXCL8, AFAP1L2, EPHA2, TGFB1, FOS, TNFRSF1B, SDC1, RPS6KA4, IL10RB, SEMA7A, SCN9A, TNFAIP3, ADAM8, PTX3, IGFBP4	1.68995	0.690487
GO:0042149	cellular response to glucose starvation	5	0.633714	0.0190679	XBP1, ASNS, HSPA5, EIF2AK3, MYBBP1A	4.80128	0.687423
GO:0006094	gluconeogenesis	6	0.760456	0.0199782	SLC25A11, ATF3, SLC25A10, FBP1, SLC25A1, G6PC3	3.79738	0.696868
GO:0016477	cell migration	13	1.64766	0.0212784	PTPRF, PODXL, FSCN1, ITGB3, ADGRG1, TGFB1, COL5A1, EPHA2, GAS6, SDC1, BTG1, GPC6, CSK	2.10475	0.71239
GO:0045739	positive regulation of DNA repair	5	0.633714	0.0213944	CEBPG, TMEM161A, H2AFX, APEX1, SIRT1	4.64124	0.707109
GO:0009416	response to light stimulus	4	0.506971	0.0214279	FOS, DUSP1, ELK1, ASNS	6.55234	0.700543
GO:0006769	nicotinamide metabolic process	3	0.380228	0.0239041	NAMPT, PTGS2, NAXE	11.9346	0.733112
GO:0016255	attachment of GPI anchor to protein	3	0.380228	0.0239041	PIGU, PIGS, PLAUR	11.9346	0.733112
GO:0001935	endothelial cell proliferation	4	0.506971	0.0250433	XBP1, ERN1, MMP14, LOXL2	6.18832	0.742968
GO:0051170	nuclear import	4	0.506971	0.0250433	SNRPD1, SNRPD2, GEMIN7, GEMIN4	6.18832	0.742968
GO:0010629	negative regulation of gene expression	11	1.39417	0.0257223	VEGFB, BAK1, AES, FLOT2, TIPARP, SNX12, SIRT1, TGFB1, KLF4, CITED2, GBA	2.23592	0.745899
GO:0007032	endosome organization	5	0.633714	0.0265485	HOOK1, VPS18, ANXA8, LAMTOR1, ANXA8L1	4.35116	0.750651
GO:0043491	protein kinase B signaling	5	0.633714	0.0293804	SESN2, SOX9, TGFB1, GAS6, EPHA2	4.21931	0.779487
GO:1902042	negative regulation of extrinsic apoptotic signaling pathway via death domain receptors	5	0.633714	0.0293804	GPX1, TNFSF10, SERPINE1, FADD, TNFAIP3	4.21931	0.779487
GO:0035914	skeletal muscle cell differentiation	6	0.760456	0.030358	EGR1, FOS, ATF3, HIVEP3, HMG20B, CITED2	3.40989	0.784645
GO:0051897	positive regulation of protein kinase B signaling	8	1.01394	0.0309733	VEGFB, SPRY2, GPX1, XBP1, IL18, ADAM8, TGFB1, GAS6	2.65214	0.785633
GO:0070131	positive regulation of mitochondrial translation	3	0.380228	0.0311244	UQCC2, COA3, MPV17L2	10.4428	0.781608
GO:0071499	cellular response to laminar fluid shear stress	3	0.380228	0.0311244	XBP1, KLF2, KLF4	10.4428	0.781608
GO:0060546	negative regulation of necroptotic process	3	0.380228	0.0311244	YBX3, FADD, BIRC3	10.4428	0.781608
GO:1903071	positive regulation of ER-associated ubiquitin-dependent protein catabolic process	3	0.380228	0.0311244	HERPUD1, XBP1, SGTA	10.4428	0.781608
GO:0006987	activation of signaling protein activity involved in unfolded protein response	3	0.380228	0.0311244	BAK1, ERN1, HSPA5	10.4428	0.781608
GO:0051247	positive regulation of protein metabolic process	3	0.380228	0.0311244	KLF2, KLF4, GBA	10.4428	0.781608
GO:0045893	positive regulation of transcription, DNA-templated	28	3.5488	0.0319248	E2F1, TFAP4, GPBP1, MITF, ELK1, NAA16, AFAP1L2, SOX9, RFXAP, TGFB1, CITED2, FOS, NR1D2, FOXF2, NR2F2, EGR1, IRAK1, KLF6, KDM7A, BMP2, ARNTL, TRERF1, HMGA1, DDIT3, HIVEP3, EDF1, KLF2, KLF4	1.51404	0.78459
GO:0001837	epithelial to mesenchymal transition	5	0.633714	0.0323843	BMP2, FOXF2, LOXL2, SOX9, TGFB1	4.09521	0.783927
GO:0070126	mitochondrial translational termination	8	1.01394	0.0345998	MRPL24, MRPL4, GADD45GIP1, CHCHD1, MRPS12, MRPL16, MRPL37, MRPL20	2.59046	0.80059
GO:0045944	positive regulation of transcription from RNA polymerase II promoter	47	5.95691	0.0371504	E2F1, BACH1, NAMPT, E2F4, TFAP4, IL18, TAF9B, MITF, PML, ELK1, NFIX, NR3C1, SOX9, TGFB1, FLT3LG, CITED2, FOS, HSPH1, OSR1, XBP1, FOXF2, SERPINE1, PER1, CREB3L1, FOSL1, ETV4, EGR1, SSBP4, BMP2, CEBPB, CEBPG, NR4A2, NCOA7, FADD, ARNTL, NR4A3, BCL2L12, SIRT1, HMGA1, DDIT3, UHRF1, HDAC3, RPS6KA4, ATF3, TXK, KLF2, KLF4	1.33418	0.818412
GO:0071480	cellular response to gamma radiation	4	0.506971	0.0377214	EGR1, TMEM109, ELK1, H2AFX	5.30427	0.81835
GO:0071333	cellular response to glucose stimulus	6	0.760456	0.0379539	SLC29A1, GCLC, XBP1, LGALS1, ERN1, GAS6	3.21316	0.815478
GO:0034097	response to cytokine	6	0.760456	0.0379539	FOS, IFI27, GNAO1, PML, FOSL1, TIMP1	3.21316	0.815478
GO:0050714	positive regulation of protein secretion	5	0.633714	0.0389122	KCNN4, EXPH5, ADAM8, ATP13A2, TGFB1	3.8677	0.818637
GO:0036500	ATF6-mediated unfolded protein response	3	0.380228	0.0390811	XBP1, HSPA5, DDIT3	9.28248	0.815336
GO:0032930	positive regulation of superoxide anion generation	3	0.380228	0.0390811	PRKCD, TGFB1, GSTP1	9.28248	0.815336
GO:0002237	response to molecule of bacterial origin	3	0.380228	0.0390811	CXCL2, CXCL8, TNFAIP3	9.28248	0.815336
GO:0007565	female pregnancy	8	1.01394	0.0405498	NAMPT, FOS, SLC38A2, DHODH, CAD, FOSL1, TGFB1, EPN1	2.50314	0.822403
GO:0045786	negative regulation of cell cycle	5	0.633714	0.0424373	BMP2, TSPYL2, PTGS2, PDCD4, TGFB1	3.76317	0.832071
GO:0006509	membrane protein ectodomain proteolysis	4	0.506971	0.0425483	BACE2, SPPL2B, PSENEN, ADAM19	5.06317	0.828543
GO:0048146	positive regulation of fibroblast proliferation	6	0.760456	0.0436081	E2F1, EREG, PML, TGFB1, CTC1, GAS6	3.09416	0.831845
GO:0001666	response to hypoxia	12	1.52091	0.0458051	VEGFB, EGR1, BMP2, PML, NR4A2, PDLIM1, MMP14, LOXL2, TGFB1, DDIT4, CITED2, ANGPTL4	1.94284	0.842573
GO:0006479	protein methylation	4	0.506971	0.0476682	PRMT7, BTG1, PCMTD2, CARM1	4.84303	0.850353
GO:0000083	regulation of transcription involved in G1/S transition of mitotic cell cycle	4	0.506971	0.0476682	BACH1, E2F4, DHFR, CDT1	4.84303	0.850353
GO:0045662	negative regulation of myoblast differentiation	4	0.506971	0.0476682	IL18, SOX9, TGFB1, DDIT3	4.84303	0.850353
GO:1902237	positive regulation of endoplasmic reticulum stress-induced intrinsic apoptotic signaling pathway	3	0.380228	0.0477124	BOK, SIRT1, DDIT3	8.35423	0.846735
GO:0010761	fibroblast migration	3	0.380228	0.0477124	TMEM201, ARID5B, PML	8.35423	0.846735
GO:0006983	ER overload response	3	0.380228	0.0477124	HSPA5, EIF2AK3, DDIT3	8.35423	0.846735
GO:0090084	negative regulation of inclusion body assembly	3	0.380228	0.0477124	HSPA1A, HSPA1B, DNAJB1	8.35423	0.846735
GO:0051092	positive regulation of NF-kappaB transcription factor activity	10	1.26743	0.0499956	IRAK1, CTH, RPS6KA4, TRIM8, TRIM14, TRIM52, HSPA1A, HSPA1B, ADAM8, TGFB1	2.09379	0.856504
GO:0006914	autophagy	10	1.26743	0.0499956	CHMP2A, C9ORF72, VPS18, SRPX, XBP1, CHMP6, RGS19, PHF23, SESN2, VPS25	2.09379	0.856504

## Sheet: Signaling pathways
Table S8-2 Signaling pathways of DEGs PPI network of β-boswellic acid -treated MD-MB 231 cells
Term	Pathway	Count	%	P-Value	Genes	Fold Enrichment	Benjamini
hsa04141	Protein processing in endoplasmic reticulum	18	2.28137	0.00101966	HERPUD1, HSPA1A, HSPA1B, STUB1, DDIT3, HSPA1L, BAK1, HSPH1, ERO1B, XBP1, HSPA4L, ERN1, HSPA6, YOD1, HSPA5, DNAJB1, PPP1R15A, EIF2AK3	2.44225	0.120175
hsa04668	TNF signaling pathway	12	1.52091	0.00653815	FOS, TNFRSF1B, RPS6KA4, CEBPB, PTGS2, CXCL3, CXCL2, CREB3L1, FADD, MMP14, BIRC3, TNFAIP3	2.57159	0.337422
hsa04612	Antigen processing and presentation	9	1.14068	0.0167969	HSPA1L, HLA-DRB3, HSPA6, IFI30, HSPA1A, HSPA1B, RFXAP, KLRD1, TAPBP	2.71539	0.572741
hsa04915	Estrogen signaling pathway	10	1.26743	0.0276492	HSPA1L, FOS, PLCB3, GNAO1, HSPA6, CREB3L1, HSPA1A, HSPA1B, SHC3, PRKCD	2.31616	0.690547
hsa04512	ECM-receptor interaction	9	1.14068	0.0346723	COL4A2, SDC1, COL4A1, CD44, COL6A3, ITGA3, ITGB3, LAMB1, COL5A1	2.37207	0.626237
