# Supplementary material for: Exploring the Regulation Mechanism of Xihuang Pill, Olibanum and β-Boswellic Acid on the Biomolecular Network of Triple-Negative Breast Cancer Based on Transcriptomics and Chemical Informatics Methodology
Source: Front Pharmacol. 2020 Jun 11;11:825. doi: 10.3389/fphar.2020.00825 (PMC7300251; doi:10.3389/fphar.2020.00825)
Supplement: Supplementary file 1 [file DataSheet_1.zip › Table S9.XLSX]

## Sheet: Sheet1
Table S9 Biological processes, signaling pathways and Reactome pathways of β-boswellic acid -treated MD-MB 231 cells
Category	GO	Description	LogP	Enrichment	Z-score	Hits	Log(q-value)
GO Biological Processes	GO:0097190	apoptotic signaling pathway	-13	3	9.1	ATF3|BAK1|BOK|CD44|CEBPB|CTH|DDIT3|E2F1|EPHA2|ERN1|FXN|GCLC|SFN|GPX1|GSTP1|HSPA1A|HSPA1B|IFI27|MAZ|NR4A2|SERPINE1|PLAUR|PML|PRKCD|PTGS2|TFAP4|TGFB1|TNFAIP3|TNFRSF1B|XBP1|PCGF2|SRPX|YBX3|TNFSF10|FADD|EIF2AK3|BAG3|HERPUD1|PPIF|MYBBP1A|SIRT1|PPP1R15A|BEX3|TFPT|G0S2|TNFRSF12A|TAF9B|NLE1|DDIT4|TMEM161A|TMEM109|BCL2L12|CREB3L1|PTPMT1|JMY|MIR221|MIR222	-8.9
GO Biological Processes	GO:0034620	cellular response to unfolded protein	-13	6	11	GET3|ASNS|ATF3|BAK1|BOK|CTH|DDIT3|ERN1|HSPA1A|HSPA1B|HSPA1L|HSPA5|HSPA6|HSPA9|CXCL8|XBP1|EIF2AK3|BAG3|HERPUD1|STUB1|KDELR3|PPP1R15A|YOD1|TSPYL2|CREB3L1|CREBRF	-8.9
GO Biological Processes	GO:0006986	response to unfolded protein	-13	5.3	10	GET3|ASNS|ATF3|BAK1|BOK|CTH|DDIT3|ERN1|HSPA1A|HSPA1B|HSPA1L|HSPA5|HSPA6|HSPA9|DNAJB1|CXCL8|XBP1|EIF2AK3|BAG3|HERPUD1|STUB1|HSPH1|KDELR3|HSPA4L|PPP1R15A|YOD1|TSPYL2|CREB3L1|CREBRF	-8.9
GO Biological Processes	GO:2001233	regulation of apoptotic signaling pathway	-12	3.4	8.8	ATF3|BAK1|BOK|CD44|CTH|DDIT3|E2F1|FXN|GCLC|SFN|GPX1|GSTP1|HSPA1A|HSPA1B|MAZ|NR4A2|SERPINE1|PLAUR|PML|PRKCD|PTGS2|TFAP4|TNFAIP3|XBP1|PCGF2|SRPX|YBX3|TNFSF10|FADD|EIF2AK3|HERPUD1|PPIF|SIRT1|G0S2|TNFRSF12A|TAF9B|NLE1|TMEM161A|BCL2L12|CREB3L1|PTPMT1|MIR221|MIR222	-7.9
GO Biological Processes	GO:0035966	response to topologically incorrect protein	-11	4.7	9.4	GET3|ASNS|ATF3|BAK1|BOK|CTH|DDIT3|ERN1|HSPA1A|HSPA1B|HSPA1L|HSPA5|HSPA6|HSPA9|DNAJB1|CXCL8|XBP1|EIF2AK3|BAG3|HERPUD1|STUB1|HSPH1|KDELR3|HSPA4L|PPP1R15A|YOD1|TSPYL2|CREB3L1|CREBRF	-7.7
GO Biological Processes	GO:0035967	cellular response to topologically incorrect protein	-11	5.2	9.6	GET3|ASNS|ATF3|BAK1|BOK|CTH|DDIT3|ERN1|HSPA1A|HSPA1B|HSPA1L|HSPA5|HSPA6|HSPA9|CXCL8|XBP1|EIF2AK3|BAG3|HERPUD1|STUB1|KDELR3|PPP1R15A|YOD1|TSPYL2|CREB3L1|CREBRF	-7.7
GO Biological Processes	GO:0006979	response to oxidative stress	-11	3.1	8.2	APEX1|AREG|ARNTL|BAK1|BTG1|DHFR|DUSP1|FOS|FXN|GBA|GCLC|GNAO1|GPX1|GPX7|GSTP1|HSPA1A|HSPA1B|MMP14|NDUFS8|NR4A2|PML|PRKCD|PTGS2|PXN|SDC1|TNFAIP3|TXNRD1|PCGF2|NR4A3|FOSL1|PDLIM1|KLF4|PPIF|KLF2|MSRB2|ATP13A2|SIRT1|SLC7A11|OSER1|TMEM161A|SELENON|SESN2|AGAP3|NCOA7	-7.1
GO Biological Processes	GO:2001234	negative regulation of apoptotic signaling pathway	-10	4.2	8.7	BOK|CD44|CTH|FXN|GCLC|GPX1|GSTP1|HSPA1A|HSPA1B|MAZ|NR4A2|SERPINE1|PLAUR|PTGS2|TNFAIP3|XBP1|PCGF2|YBX3|TNFSF10|FADD|HERPUD1|PPIF|SIRT1|TAF9B|NLE1|TMEM161A|BCL2L12|CREB3L1|MIR221|MIR222	-7
GO Biological Processes	GO:0097193	intrinsic apoptotic signaling pathway	-9.3	3.6	7.9	BAK1|BOK|CD44|CEBPB|DDIT3|E2F1|EPHA2|ERN1|SFN|GPX1|HSPA1A|PLAUR|PML|PRKCD|PTGS2|TNFRSF1B|XBP1|YBX3|EIF2AK3|HERPUD1|PPIF|MYBBP1A|SIRT1|PPP1R15A|TAF9B|DDIT4|TMEM161A|TMEM109|BCL2L12|CREB3L1|PTPMT1|JMY	-5.9
GO Biological Processes	GO:0030968	endoplasmic reticulum unfolded protein response	-9	5.3	8.5	GET3|ASNS|ATF3|BAK1|BOK|CTH|DDIT3|ERN1|HSPA5|CXCL8|XBP1|EIF2AK3|HERPUD1|STUB1|KDELR3|PPP1R15A|YOD1|TSPYL2|CREB3L1|CREBRF	-5.7
GO Biological Processes	GO:0001944	vasculature development	-8.8	2.4	6.9	ADAM8|BAK1|BTG1|C3|COL4A1|COL4A2|COL5A1|CTH|DDIT3|EGR1|EPHA2|EPHB2|EREG|GPX1|GRN|ID1|CXCL8|IL18|ITGB3|LOXL2|MMP14|SERPINE1|PML|PTGS2|RRAS|NR2F2|TGFB1|TGFBI|TNFAIP3|VEGFB|XBP1|FOSL1|DYSF|ADGRG1|KLF4|EIF2AK3|SPRY2|KLF2|SIRT1|TIPARP|PDCD4|EPN1|ANGPTL4|TNFRSF12A|ARHGAP22|NIBAN2|CREB3L1|OSR1|CCBE1|EMC10|JMJD8|MIRLET7F1|MIR138-1|MIR221|MIR222|MIR27B|MIR29A|MIR424	-5.5
GO Biological Processes	GO:0001568	blood vessel development	-8.6	2.4	6.9	ADAM8|BAK1|BTG1|C3|COL4A1|COL4A2|COL5A1|DDIT3|EGR1|EPHA2|EPHB2|EREG|GPX1|GRN|ID1|CXCL8|IL18|ITGB3|LOXL2|MMP14|SERPINE1|PML|PTGS2|RRAS|NR2F2|TGFB1|TGFBI|TNFAIP3|VEGFB|XBP1|FOSL1|DYSF|ADGRG1|KLF4|EIF2AK3|SPRY2|KLF2|SIRT1|TIPARP|EPN1|ANGPTL4|TNFRSF12A|ARHGAP22|NIBAN2|CREB3L1|OSR1|CCBE1|EMC10|JMJD8|MIRLET7F1|MIR138-1|MIR221|MIR222|MIR27B|MIR29A|MIR424	-5.3
GO Biological Processes	GO:0080135	regulation of cellular response to stress	-8.4	2.4	6.8	ARNTL|BAK1|BMP2|BOK|CD44|CEBPG|DDIT3|DHFR|DUSP1|ERN1|GPX1|GRN|GSTP1|H2AX|HMGA1|HSPA1A|HSPA1B|HSPA1L|HSPA5|DNAJB1|PER1|PML|PPP4C|PRKCD|PTGS2|PTPRF|SGTA|XBP1|NR4A3|YBX3|HDAC3|MAP3K6|KLF4|EIF2AK3|BAG3|HERPUD1|NAMPT|HSPH1|SIRT1|PPP1R15A|SLC7A11|CHORDC1|PDCD4|TAF9B|TMEM161A|YOD1|SLC25A23|BCL2L12|CREB3L1|NCOA7|EMC10|MIR138-1|MIR221|MIR222|EID3	-5.2
GO Biological Processes	GO:0001525	angiogenesis	-8.4	2.6	6.9	ADAM8|BTG1|C3|COL4A1|COL4A2|EPHA2|EPHB2|EREG|GPX1|GRN|ID1|CXCL8|IL18|ITGB3|LOXL2|MMP14|SERPINE1|PML|PTGS2|RRAS|TGFBI|TNFAIP3|VEGFB|XBP1|DYSF|ADGRG1|KLF4|EIF2AK3|SPRY2|KLF2|SIRT1|EPN1|ANGPTL4|TNFRSF12A|ARHGAP22|NIBAN2|CREB3L1|CCBE1|EMC10|JMJD8|MIRLET7F1|MIR138-1|MIR221|MIR222|MIR27B|MIR29A|MIR424	-5.2
GO Biological Processes	GO:0036499	PERK-mediated unfolded protein response	-8.3	14	11	ASNS|ATF3|BOK|DDIT3|HSPA5|CXCL8|EIF2AK3|HERPUD1|PPP1R15A	-5.1
GO Biological Processes	GO:0034599	cellular response to oxidative stress	-8.1	3.3	7.2	APEX1|ARNTL|DHFR|FOS|FXN|GBA|GPX1|GPX7|GSTP1|HSPA1A|HSPA1B|NR4A2|PML|PRKCD|PXN|TNFAIP3|TXNRD1|PCGF2|NR4A3|KLF4|PPIF|KLF2|MSRB2|ATP13A2|SIRT1|SLC7A11|OSER1|TMEM161A|SESN2|AGAP3|NCOA7	-5
GO Biological Processes	GO:0048514	blood vessel morphogenesis	-8.1	2.4	6.7	ADAM8|BAK1|BTG1|C3|COL4A1|COL4A2|EPHA2|EPHB2|EREG|GPX1|GRN|ID1|CXCL8|IL18|ITGB3|LOXL2|MMP14|SERPINE1|PML|PTGS2|RRAS|NR2F2|TGFB1|TGFBI|TNFAIP3|VEGFB|XBP1|DYSF|ADGRG1|KLF4|EIF2AK3|SPRY2|KLF2|SIRT1|TIPARP|EPN1|ANGPTL4|TNFRSF12A|ARHGAP22|NIBAN2|CREB3L1|CCBE1|EMC10|JMJD8|MIRLET7F1|MIR138-1|MIR221|MIR222|MIR27B|MIR29A|MIR424	-5
GO Biological Processes	GO:0001933	negative regulation of protein phosphorylation	-8.1	2.9	6.9	ATF3|BAK1|CSK|DUSP1|DUSP4|DUSP7|EPHB2|GBA|SFN|GSTP1|PER1|PRKCD|RGS4|TFAP4|NR2F2|TGFB1|TNFAIP3|HDAC3|KLF4|CTDSPL|SPRY2|SIRT1|FKBP8|CHORDC1|PDCD4|TRIB2|DDIT4|KIRREL1|PMEPA1|CHMP6|DUSP16|SPRY4|VPS25|CAMK2N2|C9orf72|MIR138-1|MIR221|MIR424	-5
Reactome Gene Sets	R-HSA-8953897	Cellular responses to external stimuli	-8.1	2.6	6.8	CEBPB|E2F1|PHC2|FOS|GPX1|GPX7|NR3C1|GSTP1|H2AX|H2BC5|HMGA1|HSPA1A|HSPA1B|HSPA1L|HSPA5|HSPA6|HSPA9|DNAJB1|ID1|CXCL8|LMNB1|MT1E|MT1M|PSMB8|TXNRD1|H2BC14|H2BC21|H3C10|H2BC11|ATG12|BAG3|CITED2|TOMM40|HSPH1|EHMT2|UBE2C|HSPA4L|SIRT1|CHMP2A|ANAPC11|LAMTOR1|TOMM22|CHMP6	-5
GO Biological Processes	GO:0042326	negative regulation of phosphorylation	-8	2.8	6.9	ATF3|BAK1|CSK|DUSP1|DUSP4|DUSP7|EPHB2|FBP1|GBA|SFN|GSTP1|PER1|PRKCD|RGS4|TFAP4|NR2F2|TGFB1|TNFAIP3|HDAC3|KLF4|PPIF|CTDSPL|SPRY2|SIRT1|FKBP8|CHORDC1|PDCD4|TRIB2|DDIT4|KIRREL1|PMEPA1|CHMP6|DUSP16|SPRY4|VPS25|CAMK2N2|C9orf72|MIR138-1|MIR221|MIR424	-5
GO Biological Processes	GO:1902532	negative regulation of intracellular signal transduction	-8	2.6	6.7	ARNTL|ATF3|CD44|CDC34|CSK|DDIT3|DUSP1|DUSP4|DUSP7|EPHA2|EPHB2|FBP1|GBA|GPX1|GSTP1|HSPA1A|ITGA3|PER1|PLAUR|PRKCD|PTGS2|RGS4|TNFAIP3|XBP1|YBX3|HDAC3|KLF4|HERPUD1|PPIF|SPRY2|SIRT1|PDCD4|TAF9B|DDIT4|TMEM161A|DUSP16|SPRY4|BCL2L12|SESN2|CREB3L1|MIRLET7F1|MIR138-1|MIR221|MIR29A|MIR424	-5
GO Biological Processes	GO:0031400	negative regulation of protein modification process	-7.7	2.4	6.5	ATF3|BAK1|CSK|DUSP1|DUSP4|DUSP7|EPHB2|GBA|GCLC|SFN|GSTP1|HSPA1A|HSPA1B|LIMK1|PER1|PRKCD|RGS4|TFAP4|NR2F2|TGFB1|TNFAIP3|DYSF|HDAC3|KLF4|CTDSPL|SPRY2|HMG20B|SIRT1|PPP1R15A|FKBP8|CHORDC1|PDCD4|TRIB2|DDIT4|GNL3L|KIRREL1|PMEPA1|CHMP6|DUSP16|SPRY4|VPS25|CAMK2N2|NCOA7|C9orf72|MIR138-1|MIR221|MIR424	-4.8
GO Biological Processes	GO:0034976	response to endoplasmic reticulum stress	-7.6	3.3	6.9	GET3|ASNS|ATF3|BAK1|BOK|CEBPB|CTH|DDIT3|ERN1|HSPA1A|HSPA5|CXCL8|PML|SGTA|XBP1|SRPX|EIF2AK3|HERPUD1|STUB1|KDELR3|SIRT1|PPP1R15A|YOD1|TSPYL2|FOXRED2|SESN2|CREB3L1|FBXO27|CREBRF	-4.7
GO Biological Processes	GO:0070848	response to growth factor	-7.4	2.3	6.3	BMP2|CAD|CD44|CDC34|COL4A2|E2F1|EGR1|EPHA2|ELK1|ERN1|FOS|GAS6|GCLC|NR3C1|GSTP1|HSPA1A|HSPA5|ID1|CXCL8|ITGA3|ITGB3|ANOS1|PML|POLR2I|HTRA1|PXN|SOX9|TGFB1|TNFRSF1B|VEGFB|FIBP|SLC33A1|KLF4|SPRY2|STUB1|CITED2|GIPC1|SIRT1|FAM89B|FKBP8|PDCD4|EEF2K|DDIT4|PMEPA1|FAM20C|NIBAN2|SPRY4|CREB3L1|CCBE1|MIRLET7F1|MIR27B|MIR424	-4.5
GO Biological Processes	GO:0070059	intrinsic apoptotic signaling pathway in response to endoplasmic reticulum stress	-7.3	6.8	8.1	BAK1|BOK|CEBPB|DDIT3|ERN1|HSPA1A|PML|XBP1|EIF2AK3|HERPUD1|SIRT1|PPP1R15A|CREB3L1	-4.4
GO Biological Processes	GO:1901342	regulation of vasculature development	-7.2	2.7	6.5	BTG1|C3|COL4A2|CTH|EGR1|EPHA2|GRN|ID1|CXCL8|SERPINE1|PML|PTGS2|RRAS|TNFAIP3|VEGFB|XBP1|KLF4|SPRY2|KLF2|SIRT1|PDCD4|EPN1|ANGPTL4|TNFRSF12A|NIBAN2|CREB3L1|CCBE1|EMC10|JMJD8|MIRLET7F1|MIR138-1|MIR221|MIR222|MIR27B|MIR29A|MIR424	-4.3
GO Biological Processes	GO:0045765	regulation of angiogenesis	-6.8	2.8	6.3	BTG1|C3|COL4A2|EPHA2|GRN|ID1|CXCL8|SERPINE1|PML|PTGS2|RRAS|TNFAIP3|VEGFB|XBP1|KLF4|SPRY2|KLF2|SIRT1|EPN1|ANGPTL4|TNFRSF12A|NIBAN2|CREB3L1|CCBE1|EMC10|JMJD8|MIRLET7F1|MIR138-1|MIR221|MIR222|MIR27B|MIR29A|MIR424	-3.9
GO Biological Processes	GO:0071363	cellular response to growth factor stimulus	-6.8	2.2	5.9	BMP2|CAD|CD44|COL4A2|E2F1|EGR1|ERN1|FOS|GAS6|GCLC|NR3C1|GSTP1|HSPA1A|HSPA5|ID1|CXCL8|ITGA3|ITGB3|ANOS1|PML|POLR2I|HTRA1|PXN|SOX9|TGFB1|TNFRSF1B|VEGFB|FIBP|SLC33A1|KLF4|SPRY2|STUB1|CITED2|GIPC1|SIRT1|FAM89B|FKBP8|PDCD4|EEF2K|DDIT4|PMEPA1|FAM20C|NIBAN2|SPRY4|CREB3L1|CCBE1|MIRLET7F1|MIR27B|MIR424	-3.9
GO Biological Processes	GO:0045936	negative regulation of phosphate metabolic process	-6.7	2.4	6	ATF3|BAK1|CDA|CSK|DUSP1|DUSP4|DUSP7|EPHB2|FBP1|GBA|SFN|GSTP1|MYO1D|PER1|PRKCD|RGS4|TFAP4|NR2F2|TGFB1|TNFAIP3|HDAC3|KLF4|PPIF|CTDSPL|SPRY2|SIRT1|PPP1R15A|FKBP8|CHORDC1|PDCD4|TRIB2|DDIT4|KIRREL1|PMEPA1|CHMP6|DUSP16|SPRY4|VPS25|CAMK2N2|C9orf72|MIR138-1|MIR221|MIR424	-3.8
GO Biological Processes	GO:0010563	negative regulation of phosphorus metabolic process	-6.7	2.4	6	ATF3|BAK1|CDA|CSK|DUSP1|DUSP4|DUSP7|EPHB2|FBP1|GBA|SFN|GSTP1|MYO1D|PER1|PRKCD|RGS4|TFAP4|NR2F2|TGFB1|TNFAIP3|HDAC3|KLF4|PPIF|CTDSPL|SPRY2|SIRT1|PPP1R15A|FKBP8|CHORDC1|PDCD4|TRIB2|DDIT4|KIRREL1|PMEPA1|CHMP6|DUSP16|SPRY4|VPS25|CAMK2N2|C9orf72|MIR138-1|MIR221|MIR424	-3.8
Reactome Gene Sets	R-HSA-2262752	Cellular responses to stress	-6.6	2.6	6.1	CEBPB|E2F1|PHC2|FOS|GPX1|GPX7|NR3C1|GSTP1|H2AX|H2BC5|HMGA1|HSPA1A|HSPA1B|HSPA1L|HSPA5|HSPA6|HSPA9|DNAJB1|ID1|CXCL8|LMNB1|PSMB8|TXNRD1|H2BC14|H2BC21|H3C10|H2BC11|BAG3|CITED2|HSPH1|EHMT2|UBE2C|HSPA4L|SIRT1|ANAPC11	-3.8
GO Biological Processes	GO:1905897	regulation of response to endoplasmic reticulum stress	-6.5	5.4	7.2	BAK1|BOK|DDIT3|ERN1|HSPA1A|HSPA5|SGTA|XBP1|EIF2AK3|HERPUD1|SIRT1|PPP1R15A|YOD1|CREB3L1	-3.7
GO Biological Processes	GO:0071496	cellular response to external stimulus	-6.5	2.9	6.1	ADORA2B|TLE5|ASNS|ATF3|BAK1|CD68|FOS|GAS6|GBA|GCLC|GSTP1|HSPA5|NR4A2|PDK4|PTGS2|SOX9|TGFB1|XBP1|FOSL1|FADD|EIF2AK3|BAG3|NAMPT|MYBBP1A|EHMT2|SIRT1|SLC38A2|RIPOR1|SESN2|UCN2	-3.7
GO Biological Processes	GO:0000302	response to reactive oxygen species	-6.5	3.3	6.4	APEX1|AREG|BAK1|DHFR|DUSP1|FOS|FXN|GNAO1|GPX1|GSTP1|PRKCD|PXN|SDC1|TNFAIP3|PCGF2|NR4A3|FOSL1|KLF4|PPIF|KLF2|SIRT1|OSER1|SESN2|AGAP3	-3.7
GO Biological Processes	GO:0001816	cytokine production	-6.4	2.1	5.7	ABCA1|ADAM8|ADORA2B|BIRC3|C3|CEBPB|CEBPG|CSK|CD55|DDIT3|EGR1|EPHA2|EREG|GAS6|GBA|GSTP1|HSPA1A|HSPA1B|IL18|IRAK1|SERPINE1|PER1|PML|PRKCD|PTGS2|TGFB1|TNFAIP3|TNFRSF1B|TXK|XBP1|NR4A3|DYSF|SEMA7A|FADD|RPS6KA4|ADGRG1|KLF4|EIF2AK3|KLF2|AGPAT1|SIRT1|IL17RA|PDCD4|TRIB2|RNF26|PDCD1LG2|AFAP1L2|CCBE1|MIRLET7F1|MIR221|MIR222|KLRC4-KLRK1	-3.7
GO Biological Processes	GO:0043062	extracellular structure organization	-6.3	2.6	5.9	ABCA1|ADAM8|CD44|COL4A1|COL4A2|COL5A1|COL6A3|COL13A1|FOXF2|GAS6|ICAM2|ITGA3|ITGB3|LAMB1|LOXL2|MELTF|MMP14|SERPINE1|HTRA1|PTX3|SDC1|FSCN1|SOX9|TGFB1|TGFBI|TIMP1|TNFRSF1B|DGAT1|ADAM19|ERO1B|NTN4|COLGALT1|CREB3L1|OLFML2A	-3.5
GO Biological Processes	GO:0097191	extrinsic apoptotic signaling pathway	-6.2	3.3	6.2	ATF3|BAK1|BOK|GCLC|GPX1|GSTP1|HSPA1A|HSPA1B|IFI27|SERPINE1|PML|TGFB1|TNFAIP3|TNFRSF1B|SRPX|TNFSF10|FADD|BAG3|BEX3|G0S2|TNFRSF12A|MIR221|MIR222	-3.5
GO Biological Processes	GO:0030198	extracellular matrix organization	-6.2	2.7	5.9	ADAM8|CD44|COL4A1|COL4A2|COL5A1|COL6A3|COL13A1|FOXF2|GAS6|ICAM2|ITGA3|ITGB3|LAMB1|LOXL2|MELTF|MMP14|SERPINE1|HTRA1|PTX3|FSCN1|SOX9|TGFB1|TGFBI|TIMP1|TNFRSF1B|ADAM19|ERO1B|NTN4|COLGALT1|CREB3L1|OLFML2A	-3.5
GO Biological Processes	GO:0042542	response to hydrogen peroxide	-6.2	4	6.4	APEX1|AREG|BAK1|DUSP1|FXN|GNAO1|GPX1|PRKCD|SDC1|TNFAIP3|PCGF2|NR4A3|FOSL1|KLF4|PPIF|KLF2|SIRT1|OSER1	-3.4
KEGG Pathway	hsa05134	Legionellosis	-6.1	6.4	7.2	C3|CLK1|EEF1A2|CXCL2|CXCL3|HSPA1A|HSPA1B|HSPA1L|HSPA6|CXCL8|IL18	-3.4
GO Biological Processes	GO:0019221	cytokine-mediated signaling pathway	-6	2.1	5.4	BIRC3|CD44|KLF6|EGR1|EREG|FCGR1B|FLT3LG|FOS|GAS6|CXCL2|CXCL3|GSTP1|HLA-DRB3|HSPA1A|HSPA1B|HSPA9|IFI27|IFIT3|IFNGR2|CXCL8|IL10RB|IL18|IRAK1|LMNB1|SERPINB2|PML|PRKCD|PSMB8|PTGS2|SDC1|FSCN1|TGFB1|TIMP1|TNFAIP3|TNFRSF1B|TXK|H3C10|FADD|H2BC11|RPS6KA4|IFI30|AGPAT1|IFITM2|SIRT1|IL17RA|PDCD4|TNFRSF12A|SPPL2B|TRIM8|CREBRF|BOLA2	-3.3
Reactome Gene Sets	R-HSA-381119	Unfolded Protein Response (UPR)	-6	4.8	6.7	ASNS|ATF3|CEBPG|DDIT3|ERN1|HSPA5|CXCL8|XBP1|EIF2AK3|HERPUD1|KDELR3|TSPYL2|CREB3L1|CREBRF	-3.3
GO Biological Processes	GO:0006984	ER-nucleus signaling pathway	-5.9	7	7.3	ASNS|ATF3|BOK|DDIT3|HSPA5|CXCL8|XBP1|EIF2AK3|HERPUD1|PPP1R15A	-3.3
GO Biological Processes	GO:0043409	negative regulation of MAPK cascade	-5.9	3.5	6.1	ATF3|CSK|DUSP1|DUSP4|DUSP7|EPHB2|GBA|GSTP1|PER1|PRKCD|RGS4|HDAC3|KLF4|SPRY2|PDCD4|DUSP16|SPRY4|MIR138-1|MIR221|MIR424	-3.2
GO Biological Processes	GO:0050673	epithelial cell proliferation	-5.8	2.5	5.6	AREG|BMP2|KLF9|CEBPB|EPHA2|EREG|ERN1|SFN|GPX1|GRN|ID1|IGFBP4|ITGB3|LAMB1|LOXL2|MMP14|HTRA1|SCN5A|SOX9|NR2F2|TGFB1|TNFAIP3|VEGFB|XBP1|NR4A3|DYSF|SIRT1|UHRF1|OSR1|EMC10|MIR222|MIR27B|MIR29A|MIR424	-3.1
GO Biological Processes	GO:0033673	negative regulation of kinase activity	-5.7	3	5.8	CSK|DUSP1|DUSP4|DUSP7|EPHB2|GBA|SFN|GSTP1|PRKCD|RGS4|TFAP4|NR2F2|TNFAIP3|SPRY2|SIRT1|CHORDC1|PDCD4|TRIB2|CHMP6|DUSP16|SPRY4|VPS25|CAMK2N2|MIR138-1	-3.1
GO Biological Processes	GO:0043154	negative regulation of cysteine-type endopeptidase activity involved in apoptotic process	-5.7	5	6.5	BIRC3|CD44|GAS6|SFN|GPX1|SERPINB9|PLAUR|PTGS2|KLF4|HERPUD1|BEX3|NLE1|BCL2L12	-3.1
GO Biological Processes	GO:1905898	positive regulation of response to endoplasmic reticulum stress	-5.7	7.6	7.3	BAK1|BOK|DDIT3|ERN1|SGTA|XBP1|HERPUD1|SIRT1|PPP1R15A	-3.1
GO Biological Processes	GO:2001243	negative regulation of intrinsic apoptotic signaling pathway	-5.7	4.6	6.4	CD44|GPX1|HSPA1A|PLAUR|PTGS2|XBP1|YBX3|HERPUD1|PPIF|SIRT1|TAF9B|TMEM161A|BCL2L12|CREB3L1	-3.1
GO Biological Processes	GO:0010942	positive regulation of cell death	-5.6	2.1	5.3	ADAM8|TLE5|ATF3|BAK1|BMP2|BOK|BTG1|CDC34|DDIT3|DHODH|DUSP1|E2F1|EEF1A2|EGR1|ELK1|FGD1|FOS|SFN|GRN|PLAUR|PML|PRKCD|PTGS2|TFAP4|TGFB1|TNFRSF1B|NR4A3|FOSL1|SRPX|TNFSF10|FADD|EIF2AK3|PPIF|MYBBP1A|SIRT1|BEX3|PDCD4|TFPT|G0S2|TNFRSF12A|DDIT4|PSENEN|TOMM22|TEX261|JMY|MIR221|MIR29A	-3
GO Biological Processes	GO:0071901	negative regulation of protein serine/threonine kinase activity	-5.6	3.8	6	DUSP1|DUSP4|DUSP7|GBA|SFN|GSTP1|PRKCD|RGS4|TFAP4|NR2F2|TNFAIP3|SPRY2|SIRT1|CHORDC1|PDCD4|DUSP16|SPRY4	-2.9
GO Biological Processes	GO:0061061	muscle structure development	-5.5	2.1	5.2	ARNTL|ATF3|BMP2|BTG1|COL6A3|CTH|DDIT3|EGR1|EREG|FHL3|FLOT2|FLT3LG|FOS|GPX1|IL18|LGALS1|MMP14|NEB|RGS4|SDC1|SOX9|NR2F2|TGFB1|XBP1|DYSF|YBX3|HDAC3|PDLIM1|PDLIM7|NR1D2|SRA1|HMG20B|SIRT1|PDCD4|SELENON|HIVEP3|NIBAN2|FHOD3|ARID5B|UQCC2|MYPN|MIR221|MIR222|MIR424	-2.9
Reactome Gene Sets	R-HSA-381042	PERK regulates gene expression	-5.5	8.3	7.3	ASNS|ATF3|CEBPG|DDIT3|HSPA5|CXCL8|EIF2AK3|HERPUD1	-2.9
GO Biological Processes	GO:0001817	regulation of cytokine production	-5.5	2.1	5.2	ADAM8|ADORA2B|BIRC3|C3|CEBPB|CEBPG|CSK|DDIT3|EGR1|EPHA2|EREG|GAS6|GBA|GSTP1|HSPA1A|HSPA1B|IL18|IRAK1|SERPINE1|PER1|PML|PTGS2|TGFB1|TNFAIP3|TNFRSF1B|TXK|XBP1|NR4A3|SEMA7A|FADD|RPS6KA4|KLF4|EIF2AK3|KLF2|AGPAT1|IL17RA|PDCD4|TRIB2|RNF26|PDCD1LG2|AFAP1L2|CCBE1|MIRLET7F1|MIR221|MIR222|KLRC4-KLRK1	-2.9
GO Biological Processes	GO:0051348	negative regulation of transferase activity	-5.4	2.8	5.5	CSK|DUSP1|DUSP4|DUSP7|EPHB2|GBA|SFN|GSTP1|LIMK1|PRKCD|RGS4|TFAP4|NR2F2|TNFAIP3|SPRY2|SIRT1|CHORDC1|PDCD4|TRIB2|CHMP6|DUSP16|SPRY4|VPS25|CAMK2N2|MIR138-1	-2.9
GO Biological Processes	GO:0031668	cellular response to extracellular stimulus	-5.4	2.9	5.6	ADORA2B|TLE5|ASNS|ATF3|CD68|FOS|GAS6|GBA|GSTP1|HSPA5|NR4A2|PDK4|PTGS2|XBP1|FOSL1|EIF2AK3|NAMPT|MYBBP1A|EHMT2|SIRT1|SLC38A2|RIPOR1|SESN2|UCN2	-2.9
GO Biological Processes	GO:0043281	regulation of cysteine-type endopeptidase activity involved in apoptotic process	-5.4	3.1	5.7	BIRC3|BAK1|BOK|CD44|GAS6|SFN|GPX1|SERPINB9|PLAUR|PML|PTGS2|TFAP4|TNFSF10|FADD|KLF4|EIF2AK3|HERPUD1|SIRT1|BEX3|NLE1|BCL2L12	-2.8
GO Biological Processes	GO:2001242	regulation of intrinsic apoptotic signaling pathway	-5.4	3.5	5.8	BOK|CD44|DDIT3|GPX1|HSPA1A|PLAUR|PTGS2|XBP1|YBX3|EIF2AK3|HERPUD1|PPIF|SIRT1|TAF9B|TMEM161A|BCL2L12|CREB3L1|PTPMT1	-2.8
GO Biological Processes	GO:0008630	intrinsic apoptotic signaling pathway in response to DNA damage	-5.4	4.3	6.1	BAK1|BOK|CD44|E2F1|EPHA2|SFN|PML|TNFRSF1B|SIRT1|TAF9B|DDIT4|TMEM161A|TMEM109|BCL2L12	-2.8
KEGG Pathway	hsa04141	Protein processing in endoplasmic reticulum	-5.4	3.5	5.8	BAK1|DDIT3|ERN1|HSPA1A|HSPA1B|HSPA1L|HSPA5|HSPA6|DNAJB1|XBP1|EIF2AK3|HERPUD1|STUB1|HSPH1|HSPA4L|PPP1R15A|YOD1|ERO1B	-2.8
GO Biological Processes	GO:1902235	regulation of endoplasmic reticulum stress-induced intrinsic apoptotic signaling pathway	-5.3	8.1	7.1	BOK|DDIT3|HSPA1A|XBP1|EIF2AK3|HERPUD1|SIRT1|CREB3L1	-2.8
GO Biological Processes	GO:0051085	chaperone cofactor-dependent protein refolding	-5.3	8.1	7.1	HSPA1A|HSPA1B|HSPA1L|HSPA5|HSPA6|HSPA9|DNAJB1|HSPH1	-2.8
GO Biological Processes	GO:0006469	negative regulation of protein kinase activity	-5.3	3	5.6	DUSP1|DUSP4|DUSP7|EPHB2|GBA|SFN|GSTP1|PRKCD|RGS4|TFAP4|NR2F2|TNFAIP3|SPRY2|SIRT1|CHORDC1|PDCD4|TRIB2|CHMP6|DUSP16|SPRY4|VPS25|CAMK2N2	-2.8
GO Biological Processes	GO:2000117	negative regulation of cysteine-type endopeptidase activity	-5.3	4.6	6.1	BIRC3|CD44|GAS6|SFN|GPX1|SERPINB9|PLAUR|PTGS2|KLF4|HERPUD1|BEX3|NLE1|BCL2L12	-2.8
GO Biological Processes	GO:0043618	regulation of transcription from RNA polymerase II promoter in response to stress	-5.3	4	5.9	ATF3|BACH1|CEBPB|DDIT3|E2F4|EGR1|HSPA1A|HSPA5|DNAJB1|PSMB8|BAG3|KLF2|CITED2|SESN2|CREB3L1	-2.8
GO Biological Processes	GO:0009117	nucleotide metabolic process	-5.3	2	5	ADORA2B|APRT|ATP5F1D|CAD|CDA|CDS1|COX8A|DHODH|EPHA2|FASN|FBP1|FXN|GCDH|GPX1|HSPA1A|HSPA1B|MPP1|NDUFB7|NDUFS8|PDE4A|PDK4|PFAS|PTGS2|SLC25A1|TGFB1|DGAT1|KYNU|ATP5MF|PPIF|NAMPT|AGPAT1|UQCR11|UQCR10|NT5C|DCXR|DDIT4|AGPAT3|FAM20C|SLC25A23|DNAJC30|UQCC2|NDUFA11|NAXE|JMJD8|SLC35B2	-2.8
GO Biological Processes	GO:0030155	regulation of cell adhesion	-5.2	2	5	ADAM8|BMP2|CD44|CEBPB|CSK|CD55|DUSP1|EPHA2|FLOT2|CXCL8|IL18|IRAK1|ITGA3|LGALS1|LMO7|MELTF|MMP14|SERPINE1|PLXNA1|PML|PODXL|PRKCD|SOX9|TGFB1|TGFBI|XBP1|NR4A3|DYSF|ADAM19|FADD|ADGRG1|KLF4|CITED2|HSPH1|RHOD|FXYD5|PLEKHA2|PDCD1LG2|UNC13D|MIR138-1|MIR221|MIR222|MIR27B|KLRC4-KLRK1	-2.7
GO Biological Processes	GO:0043065	positive regulation of apoptotic process	-5.1	2.1	5	ADAM8|TLE5|ATF3|BAK1|BMP2|BOK|BTG1|CDC34|DDIT3|DHODH|DUSP1|E2F1|EEF1A2|FGD1|SFN|GRN|PLAUR|PML|PRKCD|PTGS2|TFAP4|TGFB1|TNFRSF1B|NR4A3|FOSL1|SRPX|TNFSF10|FADD|EIF2AK3|PPIF|MYBBP1A|SIRT1|BEX3|PDCD4|TFPT|G0S2|TNFRSF12A|PSENEN|TOMM22|TEX261|JMY|MIR221|MIR29A	-2.7
GO Biological Processes	GO:0006753	nucleoside phosphate metabolic process	-5.1	2	5	ADORA2B|APRT|ATP5F1D|CAD|CDA|CDS1|COX8A|DHODH|EPHA2|FASN|FBP1|FXN|GCDH|GPX1|HSPA1A|HSPA1B|MPP1|NDUFB7|NDUFS8|PDE4A|PDK4|PFAS|PTGS2|SLC25A1|TGFB1|DGAT1|KYNU|ATP5MF|PPIF|NAMPT|AGPAT1|UQCR11|UQCR10|NT5C|DCXR|DDIT4|AGPAT3|FAM20C|SLC25A23|DNAJC30|UQCC2|NDUFA11|NAXE|JMJD8|SLC35B2	-2.7
GO Biological Processes	GO:0050679	positive regulation of epithelial cell proliferation	-5.1	3.1	5.5	AREG|BMP2|GRN|ID1|ITGB3|LAMB1|HTRA1|SCN5A|SOX9|TGFB1|TNFAIP3|VEGFB|XBP1|NR4A3|DYSF|SIRT1|OSR1|EMC10|MIR27B|MIR29A	-2.7
GO Biological Processes	GO:0071396	cellular response to lipid	-5.1	2.1	5	ABCA1|ARNTL|KLF9|CD68|CEBPB|CD55|E2F1|ELK1|NR3C1|CXCL2|CXCL3|GSTP1|CXCL8|IL18|IRAK1|NR4A2|SERPINE1|PDK4|PER1|SOX9|STC1|TFAP4|NR2F2|TGFB1|TNFAIP3|TNFRSF1B|XBP1|NR4A3|KLF4|NR1D2|CARM1|SIRT1|PDCD4|DDIT4|PMEPA1|GRAMD1A|PDCD1LG2|OSR1|CREBRF|KLRC4-KLRK1	-2.6
Reactome Gene Sets	R-HSA-3371453	Regulation of HSF1-mediated heat shock response	-5.1	5.1	6.2	HSPA1A|HSPA1B|HSPA1L|HSPA5|HSPA6|HSPA9|DNAJB1|BAG3|HSPH1|HSPA4L|SIRT1	-2.6
GO Biological Processes	GO:0007169	transmembrane receptor protein tyrosine kinase signaling pathway	-5.1	2	4.9	AREG|BMP2|COL4A1|COL4A2|EPHA2|EIF4EBP2|EPHB2|EREG|EFEMP1|IGFBP4|ITGB3|ANOS1|PDK4|PLAUR|POLR2I|PRKCD|PXN|SOX9|TGFB1|VEGFB|NR4A3|FIBP|EIF2AK3|NAMPT|SPRY2|STUB1|CD3EAP|SIRT1|TIPARP|EPN1|SHC3|DDIT4|PSENEN|FAM20C|NIBAN2|CHMP6|SPRY4|ARID5B|VPS25|AFAP1L2|CREB3L1|SHKBP1|CCBE1|MIR221|MIR424	-2.6
GO Biological Processes	GO:0009636	response to toxic substance	-5	2.2	5	APEX1|AREG|ASNS|BAK1|DHFR|DUSP1|EGR1|FOS|FXN|GNAO1|GPX1|GPX7|GSTP1|MT1E|MT1M|NR4A2|PRKCD|PTGS2|RGS4|RGS10|SCN9A|SDC1|TNFAIP3|TUFM|TXNRD1|PCGF2|NR4A3|FOSL1|KLF4|PPIF|RGS19|KLF2|SIRT1|SLC7A11|OSER1|SESN2	-2.6
GO Biological Processes	GO:0007568	aging	-5	2.6	5.2	APEX1|ARNTL|BAK1|CD68|COL4A2|FOS|GCLC|GNAO1|H2AX|HMGA1|IRAK1|LOXL2|SERPINE1|PML|PRKCD|PTGS2|TGFB1|TIMP1|TNFRSF1B|KYNU|NAMPT|CARM1|DNMBP|SIRT1|PDCD4|BCL2L12	-2.6
GO Biological Processes	GO:0043068	positive regulation of programmed cell death	-5	2	4.9	ADAM8|TLE5|ATF3|BAK1|BMP2|BOK|BTG1|CDC34|DDIT3|DHODH|DUSP1|E2F1|EEF1A2|FGD1|SFN|GRN|PLAUR|PML|PRKCD|PTGS2|TFAP4|TGFB1|TNFRSF1B|NR4A3|FOSL1|SRPX|TNFSF10|FADD|EIF2AK3|PPIF|MYBBP1A|SIRT1|BEX3|PDCD4|TFPT|G0S2|TNFRSF12A|PSENEN|TOMM22|TEX261|JMY|MIR221|MIR29A	-2.6
GO Biological Processes	GO:0043620	regulation of DNA-templated transcription in response to stress	-5	3.8	5.7	ATF3|BACH1|CEBPB|DDIT3|E2F4|EGR1|HSPA1A|HSPA5|DNAJB1|PSMB8|BAG3|KLF2|CITED2|SESN2|CREB3L1	-2.6
GO Biological Processes	GO:0045861	negative regulation of proteolysis	-5	2.5	5.1	BIRC3|C3|CD44|CLN3|COL6A3|CD55|GAS6|SFN|GPX1|ANOS1|SERPINE1|SERPINB2|SERPINB9|PLAUR|PML|PTGS2|SGTA|TIMP1|KLF4|HERPUD1|GIPC1|BEX3|SNX12|NLE1|YOD1|BCL2L12|ANXA8|ANXA8L1	-2.5
GO Biological Processes	GO:1904018	positive regulation of vasculature development	-5	2.9	5.3	BTG1|C3|CTH|EGR1|GRN|CXCL8|SERPINE1|PTGS2|RRAS|VEGFB|XBP1|KLF4|SIRT1|ANGPTL4|CCBE1|EMC10|JMJD8|MIRLET7F1|MIR27B|MIR29A|MIR424	-2.5
GO Biological Processes	GO:1990440	positive regulation of transcription from RNA polymerase II promoter in response to endoplasmic reti	-4.9	15	8.1	ATF3|CEBPB|DDIT3|HSPA5|CREB3L1	-2.5
GO Biological Processes	GO:0052548	regulation of endopeptidase activity	-4.9	2.3	5	BIRC3|BAK1|BOK|C3|CD44|COL6A3|GAS6|SFN|GPX1|ANOS1|SERPINE1|SERPINB2|SERPINB9|PLAUR|PML|PSMB8|PTGS2|TFAP4|TIMP1|TNFSF10|FADD|KLF4|EIF2AK3|HERPUD1|ATP13A2|SIRT1|BEX3|NLE1|BCL2L12|ANXA8|ANXA8L1	-2.5
GO Biological Processes	GO:0061077	chaperone-mediated protein folding	-4.9	5.5	6.1	HSPA1A|HSPA1B|HSPA1L|HSPA5|HSPA6|HSPA9|DNAJB1|SGTA|HSPH1|CHORDC1	-2.5
GO Biological Processes	GO:0051384	response to glucocorticoid	-4.9	3.5	5.5	AREG|KLF9|CAD|DUSP1|FOS|GBA|NR3C1|GSTP1|PTGS2|SDC1|STC1|TFAP4|TGFB1|FOSL1|DDIT4|CREBRF	-2.5
GO Biological Processes	GO:0046677	response to antibiotic	-4.9	2.6	5.1	APEX1|AREG|BAK1|DUSP1|EGR1|FXN|GNAO1|GPX1|GSTP1|HSPA5|ID1|PRKCD|RGS4|SDC1|TNFAIP3|TUFM|PCGF2|NR4A3|FOSL1|KLF4|PPIF|RGS19|KLF2|SIRT1|OSER1|VKORC1	-2.5
GO Biological Processes	GO:0051084	'de novo' posttranslational protein folding	-4.8	7	6.5	HSPA1A|HSPA1B|HSPA1L|HSPA5|HSPA6|HSPA9|DNAJB1|HSPH1	-2.5
GO Biological Processes	GO:0035690	cellular response to drug	-4.8	2.4	5	APEX1|KLF9|CAD|EGR1|FBP1|FXN|GAS6|GCLC|NR3C1|HSPA5|ID1|PDE4A|PRKCD|PTGS2|RGS10|SOX9|TFAP4|TGFB1|TNFAIP3|PCGF2|NR4A3|KLF4|PPIF|KLF2|SIRT1|NDOR1|OSER1|DDIT4	-2.5
GO Biological Processes	GO:0052547	regulation of peptidase activity	-4.8	2.3	4.9	BIRC3|BAK1|BOK|C3|CD44|COL6A3|GAS6|SFN|GPX1|GRN|ANOS1|SERPINE1|SERPINB2|SERPINB9|PLAUR|PML|PSMB8|PTGS2|TFAP4|TIMP1|TNFSF10|FADD|KLF4|EIF2AK3|HERPUD1|ATP13A2|SIRT1|BEX3|NLE1|BCL2L12|ANXA8|ANXA8L1	-2.4
GO Biological Processes	GO:0071216	cellular response to biotic stimulus	-4.8	2.9	5.2	ABCA1|CD68|CEBPB|CD55|DDIT3|CXCL2|CXCL3|GSTP1|HSPA5|CXCL8|IL18|IRAK1|SERPINE1|TGFB1|TNFAIP3|TNFRSF1B|XBP1|EIF2AK3|PDCD4|PDCD1LG2|KLRC4-KLRK1	-2.4
GO Biological Processes	GO:0010035	response to inorganic substance	-4.8	2.1	4.8	APEX1|AREG|ATP5F1D|BAK1|CYB5A|DHFR|DUSP1|EEF1A2|FBP1|FOS|FXN|GCLC|GNAO1|GPX1|HSPA5|LOXL2|MT1E|MT1M|PRKCD|PTGS2|SCN5A|SDC1|TNFAIP3|PCGF2|NR4A3|FOSL1|KLF4|EIF2AK3|PPIF|KLF2|ATP13A2|SIRT1|EEF2K|OSER1|CUTA|SLC25A23|SLC39A13	-2.4
GO Biological Processes	GO:0007040	lysosome organization	-4.8	5.3	6	ABCA1|CLN3|GAA|GBA|GRN|SRPX|HOOK1|CLN6|LAMTOR1|VPS18	-2.4
GO Biological Processes	GO:0080171	lytic vacuole organization	-4.8	5.3	6	ABCA1|CLN3|GAA|GBA|GRN|SRPX|HOOK1|CLN6|LAMTOR1|VPS18	-2.4
GO Biological Processes	GO:0070373	negative regulation of ERK1 and ERK2 cascade	-4.8	4.8	5.8	ATF3|CSK|DUSP1|DUSP4|EPHB2|GSTP1|KLF4|SPRY2|SPRY4|MIR221|MIR424	-2.4
GO Biological Processes	GO:0051272	positive regulation of cellular component movement	-4.8	2.1	4.8	ADAM8|BMP2|GAS6|GRN|HSPA5|CXCL8|ITGA3|ITGB3|LAMB1|MAZ|CD99|MMP14|SERPINE1|PODXL|PTGS2|RPS19|SOX9|TGFB1|VEGFB|XBP1|NR4A3|DYSF|SEMA7A|FADD|ADAMTS1|SPRY2|SIRT1|FAM89B|RHOD|RIPOR1|CCBE1|CAVIN1|EMC10|MIRLET7F1|MIR221|MIR222|MIR27B|MIR29A	-2.4
GO Biological Processes	GO:0030335	positive regulation of cell migration	-4.7	2.1	4.8	ADAM8|BMP2|GAS6|GRN|HSPA5|CXCL8|ITGA3|ITGB3|LAMB1|MAZ|CD99|MMP14|SERPINE1|PODXL|PTGS2|SOX9|TGFB1|VEGFB|XBP1|NR4A3|DYSF|SEMA7A|FADD|ADAMTS1|SPRY2|SIRT1|FAM89B|RHOD|RIPOR1|CCBE1|EMC10|MIRLET7F1|MIR221|MIR222|MIR27B|MIR29A	-2.4
GO Biological Processes	GO:2000116	regulation of cysteine-type endopeptidase activity	-4.7	2.8	5.1	BIRC3|BAK1|BOK|CD44|GAS6|SFN|GPX1|SERPINB9|PLAUR|PML|PTGS2|TFAP4|TNFSF10|FADD|KLF4|EIF2AK3|HERPUD1|SIRT1|BEX3|NLE1|BCL2L12	-2.4
GO Biological Processes	GO:2000147	positive regulation of cell motility	-4.7	2.1	4.7	ADAM8|BMP2|GAS6|GRN|HSPA5|CXCL8|ITGA3|ITGB3|LAMB1|MAZ|CD99|MMP14|SERPINE1|PODXL|PTGS2|SOX9|TGFB1|VEGFB|XBP1|NR4A3|DYSF|SEMA7A|FADD|ADAMTS1|SPRY2|SIRT1|FAM89B|RHOD|RIPOR1|CCBE1|CAVIN1|EMC10|MIRLET7F1|MIR221|MIR222|MIR27B|MIR29A	-2.3
GO Biological Processes	GO:0045444	fat cell differentiation	-4.6	2.9	5	ARNTL|BMP2|CEBPB|DDIT3|E2F1|GPX1|NR4A2|PSMB8|PTGS2|TGFB1|XBP1|NR4A3|DYSF|KLF4|CARM1|CCDC85B|SIRT1|TRIB2|ARID5B|MIR27B	-2.3
GO Biological Processes	GO:0042176	regulation of protein catabolic process	-4.6	2.4	4.8	ADAM8|ARAF|ARNTL|EEF1A2|FOXF2|GBA|GCLC|GPX1|HSPA1A|HSPA1B|PML|SGTA|SOX9|TIMP1|TNFAIP3|TNFRSF1B|DYSF|HERPUD1|STUB1|GIPC1|ATP13A2|TIPARP|TRIB2|SNX12|YOD1|CHMP6|UQCC2|ZFAND2A	-2.3
Reactome Gene Sets	R-HSA-1474244	Extracellular matrix organization	-4.6	2.6	4.9	ADAM8|BMP2|CD44|COL4A1|COL4A2|COL5A1|COL6A3|COL13A1|EFEMP1|ICAM2|ITGA3|ITGB3|LAMB1|LOXL2|MMP14|SERPINE1|HTRA1|SDC1|TGFB1|TIMP1|ADAM19|ADAMTS1|NTN4|COLGALT1	-2.3
GO Biological Processes	GO:0009991	response to extracellular stimulus	-4.6	2.1	4.7	ABCA1|ADORA2B|TLE5|ASNS|ATF3|CAD|CD68|DDIT3|DHODH|FOS|GAS6|GBA|GCLC|GSTP1|HSPA5|NR4A2|PDK4|PTGS2|RPS19|STC1|TGFB1|XBP1|FOSL1|KYNU|EIF2AK3|NAMPT|MYBBP1A|EHMT2|SLC27A4|SIRT1|NENF|SLC38A2|RIPOR1|SESN2|UCN2	-2.3
GO Biological Processes	GO:2001236	regulation of extrinsic apoptotic signaling pathway	-4.6	3.3	5.2	ATF3|GCLC|GPX1|GSTP1|HSPA1A|HSPA1B|SERPINE1|PML|TNFAIP3|SRPX|TNFSF10|FADD|G0S2|TNFRSF12A|MIR221|MIR222	-2.3
GO Biological Processes	GO:0040017	positive regulation of locomotion	-4.6	2	4.6	ADAM8|BMP2|GAS6|GRN|HSPA5|CXCL8|ITGA3|ITGB3|LAMB1|MAZ|CD99|MMP14|SERPINE1|PODXL|PTGS2|SOX9|TGFB1|VEGFB|XBP1|NR4A3|DYSF|SEMA7A|FADD|ADAMTS1|SPRY2|SIRT1|FAM89B|CHMP2A|RHOD|RIPOR1|CCBE1|CAVIN1|EMC10|MIRLET7F1|MIR221|MIR222|MIR27B|MIR29A	-2.3
GO Biological Processes	GO:0043407	negative regulation of MAP kinase activity	-4.6	4.5	5.6	DUSP1|DUSP4|DUSP7|GBA|GSTP1|PRKCD|RGS4|SPRY2|PDCD4|DUSP16|SPRY4	-2.3
GO Biological Processes	GO:0072332	intrinsic apoptotic signaling pathway by p53 class mediator	-4.6	4.5	5.6	BOK|CD44|E2F1|PML|MYBBP1A|SIRT1|TAF9B|DDIT4|TMEM109|BCL2L12|JMY	-2.3
CORUM	CORUM:1746	SMN containing complex	-4.5	18	8.2	LGALS1|SNRPD1|SNRPD2|GEMIN4	-2.2
GO Biological Processes	GO:0006458	'de novo' protein folding	-4.5	6.3	6.1	HSPA1A|HSPA1B|HSPA1L|HSPA5|HSPA6|HSPA9|DNAJB1|HSPH1	-2.2
GO Biological Processes	GO:0050678	regulation of epithelial cell proliferation	-4.4	2.3	4.7	AREG|BMP2|KLF9|EREG|SFN|GPX1|GRN|ID1|ITGB3|LAMB1|HTRA1|SCN5A|SOX9|NR2F2|TGFB1|TNFAIP3|VEGFB|XBP1|NR4A3|DYSF|SIRT1|UHRF1|OSR1|EMC10|MIR222|MIR27B|MIR29A|MIR424	-2.2
GO Biological Processes	GO:0010951	negative regulation of endopeptidase activity	-4.4	2.7	4.9	BIRC3|C3|CD44|COL6A3|GAS6|SFN|GPX1|ANOS1|SERPINE1|SERPINB2|SERPINB9|PLAUR|PTGS2|TIMP1|KLF4|HERPUD1|BEX3|NLE1|BCL2L12|ANXA8|ANXA8L1	-2.1
GO Biological Processes	GO:0071407	cellular response to organic cyclic compound	-4.4	2.1	4.6	ABCA1|APEX1|ARNTL|BMP2|KLF9|CEBPB|EGR1|ELK1|GCLC|NR3C1|GSTP1|HSPA5|ID1|IL18|LGALS1|NR4A2|PER1|PTGS2|STC1|TFAP4|NR2F2|TGFB1|NR4A3|KLF4|NR1D2|KLF2|CARM1|SIRT1|TIPARP|EEF2K|DDIT4|PMEPA1|GRAMD1A|SLC26A6|CREBRF	-2.1
GO Biological Processes	GO:2001235	positive regulation of apoptotic signaling pathway	-4.3	3.1	4.9	ATF3|BAK1|BOK|DDIT3|E2F1|SFN|PLAUR|PML|PRKCD|TFAP4|SRPX|TNFSF10|FADD|PPIF|SIRT1|G0S2|TNFRSF12A	-2.1
GO Biological Processes	GO:0031960	response to corticosteroid	-4.3	3.2	5	AREG|KLF9|CAD|DUSP1|FOS|GBA|NR3C1|GSTP1|PTGS2|SDC1|STC1|TFAP4|TGFB1|FOSL1|DDIT4|CREBRF	-2.1
KEGG Pathway	hsa05145	Toxoplasmosis	-4.3	3.7	5.2	BIRC3|GNAO1|HLA-DRB3|HSPA1A|HSPA1B|HSPA1L|HSPA6|IFNGR2|IL10RB|IRAK1|LAMB1|TGFB1|PPIF	-2
GO Biological Processes	GO:0008406	gonad development	-4.3	2.8	4.8	BOK|CEBPB|EREG|HSPA5|MMP14|PTX3|SDC1|SOX9|YBX3|TNFSF10|ADGRG1|ADAMTS1|MAMLD1|CITED2|SIRT1|TIPARP|WDR19|ARID5B|OSR1	-2
GO Biological Processes	GO:0051591	response to cAMP	-4.3	3.9	5.2	APEX1|AREG|DUSP1|FOS|HSPA5|PER1|SDC1|STC1|FOSL1|CARM1|EEF2K|SLC26A6	-2
Reactome Gene Sets	R-HSA-425397	Transport of vitamins, nucleosides, and related molecules	-4.3	5.9	5.8	SLC29A1|SLC29A2|SLC33A1|SLCO1B1|SLC27A4|ARL2BP|SLCO1B3|SLC35B2	-2
GO Biological Processes	GO:1903573	negative regulation of response to endoplasmic reticulum stress	-4.3	5.9	5.8	HSPA1A|HSPA5|SGTA|XBP1|HERPUD1|PPP1R15A|YOD1|CREB3L1	-2
GO Biological Processes	GO:0036003	positive regulation of transcription from RNA polymerase II promoter in response to stress	-4.2	6.8	6	ATF3|CEBPB|DDIT3|HSPA5|KLF2|SESN2|CREB3L1	-2
GO Biological Processes	GO:0043161	proteasome-mediated ubiquitin-dependent protein catabolic process	-4.2	2.2	4.5	ARAF|ARNTL|CCNF|CDC34|DDIT3|FOXF2|GBA|GCLC|HSPA1A|HSPA1B|HSPA5|IFI27|PML|PSMB8|SGTA|HERPUD1|STUB1|GIPC1|UBE2C|SIRT1|UBE2S|TRIB2|ANAPC11|YOD1|HECTD3|FOXRED2|ZFAND2A|AGAP3|FBXO27	-2
GO Biological Processes	GO:0001667	ameboidal-type cell migration	-4.2	2.2	4.5	EPHA2|GPX1|GRN|ID1|ITGA3|ITGB3|LOXL2|PML|PTGS2|PXN|SOX9|STC1|NR2F2|TGFB1|TIMP1|SEMA7A|KLF4|GIPC1|SRGAP2|SIRT1|PKN3|ARID5B|CCBE1|TMEM201|EMC10|MIRLET7F1|MIR221|MIR222|MIR27B|MIR29A|MIR424	-2
GO Biological Processes	GO:0007005	mitochondrion organization	-4.2	2.1	4.4	ATP5F1D|BAK1|BOK|DHODH|E2F1|FXN|GBA|GCLC|SFN|GPX1|HSD17B10|HSPA1A|HSPA1L|NDUFB7|NDUFS8|PLAUR|TNFSF10|ATG12|BAG3|ATP5MF|PPIF|TOMM40|CLUH|ATP13A2|TIMM13|COA3|UQCR10|TIMM22|TOMM22|INF2|SESN2|UQCC2|NDUFA11|MIR29A	-2
GO Biological Processes	GO:0051346	negative regulation of hydrolase activity	-4.2	2.1	4.5	BIRC3|C3|CD44|COL6A3|GAS6|SFN|GPX1|ANOS1|MYO1D|SERPINE1|SERPINB2|SERPINB9|PLAUR|PTGS2|PTX3|TIMP1|DGKI|KLF4|HERPUD1|PPIF|SPRY2|SIRT1|PPP1R15A|BEX3|ANGPTL4|GMIP|NLE1|BCL2L12|ANXA8|ANXA8L1|KLRC4-KLRK1	-1.9
Canonical Pathways	M44	PID HIF2PATHWAY	-4.2	6.6	5.9	APEX1|ELK1|FXN|MMP14|SERPINE1|CITED2|SIRT1	-1.9
GO Biological Processes	GO:0014074	response to purine-containing compound	-4.2	3.2	4.9	APEX1|AREG|CAD|DHODH|DUSP1|FOS|HSPA5|PER1|PTGS2|SDC1|STC1|FOSL1|CARM1|EEF2K|SLC26A6	-1.9
GO Biological Processes	GO:0045766	positive regulation of angiogenesis	-4.1	2.8	4.7	BTG1|C3|GRN|CXCL8|SERPINE1|PTGS2|RRAS|VEGFB|XBP1|KLF4|SIRT1|ANGPTL4|CCBE1|EMC10|JMJD8|MIRLET7F1|MIR27B|MIR29A	-1.9
GO Biological Processes	GO:0045137	development of primary sexual characteristics	-4.1	2.7	4.7	BOK|CEBPB|EREG|HSPA5|MMP14|PTX3|SDC1|SOX9|YBX3|TNFSF10|ADGRG1|ADAMTS1|MAMLD1|CITED2|SIRT1|TIPARP|WDR19|ARID5B|OSR1	-1.9
GO Biological Processes	GO:0010466	negative regulation of peptidase activity	-4.1	2.6	4.6	BIRC3|C3|CD44|COL6A3|GAS6|SFN|GPX1|ANOS1|SERPINE1|SERPINB2|SERPINB9|PLAUR|PTGS2|TIMP1|KLF4|HERPUD1|BEX3|NLE1|BCL2L12|ANXA8|ANXA8L1	-1.9
GO Biological Processes	GO:0071222	cellular response to lipopolysaccharide	-4.1	2.8	4.7	ABCA1|CD68|CEBPB|CD55|CXCL2|CXCL3|GSTP1|CXCL8|IL18|IRAK1|SERPINE1|TGFB1|TNFAIP3|TNFRSF1B|XBP1|PDCD4|PDCD1LG2|KLRC4-KLRK1	-1.9
GO Biological Processes	GO:0048660	regulation of smooth muscle cell proliferation	-4.1	3	4.8	EREG|ERN1|GSTP1|IL18|IRAK1|PTGS2|TNFAIP3|NR4A3|KLF4|ADAMTS1|NAMPT|PDCD4|MIR221|MIR222|MIR27B|MIR424	-1.9
GO Biological Processes	GO:0045862	positive regulation of proteolysis	-4.1	2.3	4.5	ADAM8|BAK1|BOK|C3|GBA|GCLC|GRN|HSPA1A|HSPA1B|MELTF|MMP14|PML|SGTA|TFAP4|TNFRSF1B|TNFSF10|FADD|EIF2AK3|HERPUD1|STUB1|SIRT1|BEX3|TRIB2|CLN6|ZFAND2A|CCBE1	-1.9
GO Biological Processes	GO:0048659	smooth muscle cell proliferation	-4	3	4.7	EREG|ERN1|GSTP1|IL18|IRAK1|PTGS2|TNFAIP3|NR4A3|KLF4|ADAMTS1|NAMPT|PDCD4|MIR221|MIR222|MIR27B|MIR424	-1.8
GO Biological Processes	GO:0007173	epidermal growth factor receptor signaling pathway	-4	3.5	4.9	AREG|EREG|EFEMP1|PLAUR|SOX9|TGFB1|SPRY2|EPN1|SHC3|CHMP6|VPS25|AFAP1L2|SHKBP1	-1.8
GO Biological Processes	GO:1900101	regulation of endoplasmic reticulum unfolded protein response	-4	7.7	6	BAK1|BOK|ERN1|HSPA5|XBP1|PPP1R15A	-1.8
GO Biological Processes	GO:0060759	regulation of response to cytokine stimulus	-4	2.9	4.7	TLE5|BIRC3|GAS6|GSTP1|HSPA1A|HSPA1B|IFNGR2|IRAK1|TNFAIP3|TXK|FADD|H2BC11|KLF4|AGPAT1|SPPL2B|CREBRF|MIR138-1	-1.8
Reactome Gene Sets	R-HSA-3371556	Cellular response to heat stress	-4	4	5	HSPA1A|HSPA1B|HSPA1L|HSPA5|HSPA6|HSPA9|DNAJB1|BAG3|HSPH1|HSPA4L|SIRT1	-1.8
GO Biological Processes	GO:0042594	response to starvation	-4	2.9	4.6	ASNS|ATF3|CAD|DDIT3|DHODH|GAS6|GBA|HSPA5|PDK4|XBP1|EIF2AK3|MYBBP1A|EHMT2|SIRT1|SLC38A2|RIPOR1|SESN2	-1.8
CORUM	CORUM:1227	H2AX complex II	-4	14	7.2	H2AX|HSPA5|H2BC14|YBX3	-1.8
GO Biological Processes	GO:0070424	regulation of nucleotide-binding oligomerization domain containing signaling pathway	-4	14	7.2	BIRC3|HSPA1A|HSPA1B|TNFAIP3	-1.8
GO Biological Processes	GO:0010573	vascular endothelial growth factor production	-4	6.3	5.7	ADORA2B|C3|PTGS2|TGFB1|ADGRG1|EIF2AK3|CCBE1	-1.8
GO Biological Processes	GO:0034605	cellular response to heat	-4	3.3	4.8	HSPA1A|HSPA1B|HSPA1L|HSPA5|HSPA6|HSPA9|DNAJB1|IRAK1|PTGS2|BAG3|STUB1|HSPH1|SIRT1|CHORDC1	-1.8
GO Biological Processes	GO:0051701	interaction with host	-4	2.8	4.6	CD55|EPHA2|GAS6|HSPA1A|HSPA1B|CXCL8|ITGB3|LGALS1|SERPINB9|PML|PTX3|TGFB1|IFITM2|CHMP2A|VPS18|TRIM8|MIR221|MIR222	-1.8
GO Biological Processes	GO:0043491	protein kinase B signaling	-4	2.5	4.5	ADAM8|AREG|DDIT3|EPHA2|EREG|GAS6|GPX1|IL18|MAZ|RRAS|SOX9|TGFB1|KLF4|SPRY2|SIRT1|SESN2|MIRLET7F1|MIR138-1|MIR221|MIR222|MIR29A	-1.8
GO Biological Processes	GO:0007548	sex differentiation	-3.9	2.5	4.5	BAK1|BOK|CEBPB|EREG|FOXF2|HSPA5|MMP14|PTX3|SDC1|SOX9|YBX3|TNFSF10|ADGRG1|ADAMTS1|MAMLD1|CITED2|SIRT1|TIPARP|WDR19|ARID5B|OSR1	-1.8
GO Biological Processes	GO:1903320	regulation of protein modification by small protein conjugation or removal	-3.9	2.6	4.5	BIRC3|EGR1|FOXF2|GCLC|HSPA1A|HSPA1B|HSPA5|LIMK1|TNFAIP3|DYSF|HDAC3|HERPUD1|STUB1|HMG20B|UBE2C|UBE2S|GNL3L|PHF23|MIR138-1	-1.8
GO Biological Processes	GO:0071219	cellular response to molecule of bacterial origin	-3.9	2.7	4.5	ABCA1|CD68|CEBPB|CD55|CXCL2|CXCL3|GSTP1|CXCL8|IL18|IRAK1|SERPINE1|TGFB1|TNFAIP3|TNFRSF1B|XBP1|PDCD4|PDCD1LG2|KLRC4-KLRK1	-1.8
Reactome Gene Sets	R-HSA-380994	ATF4 activates genes in response to endoplasmic reticulum stress	-3.9	7.4	5.9	ASNS|ATF3|CEBPG|DDIT3|CXCL8|HERPUD1	-1.8
GO Biological Processes	GO:0034405	response to fluid shear stress	-3.9	6.1	5.5	ABCA1|PTGS2|TGFB1|HDAC3|KLF4|KLF2|CITED2	-1.8
GO Biological Processes	GO:0010631	epithelial cell migration	-3.9	2.3	4.3	EPHA2|GPX1|GRN|ID1|ITGA3|ITGB3|LOXL2|PTGS2|PXN|SOX9|STC1|NR2F2|TGFB1|KLF4|GIPC1|SIRT1|PKN3|CCBE1|EMC10|MIRLET7F1|MIR221|MIR222|MIR27B|MIR29A|MIR424	-1.8
KEGG Pathway	hsa04612	Antigen processing and presentation	-3.9	4.2	5	HLA-DRB3|HSPA1A|HSPA1B|HSPA1L|HSPA5|HSPA6|KLRD1|RFXAP|TAPBP|IFI30	-1.7
Reactome Gene Sets	R-HSA-2559583	Cellular Senescence	-3.9	2.8	4.5	CEBPB|E2F1|PHC2|FOS|H2AX|H2BC5|HMGA1|ID1|CXCL8|LMNB1|H2BC14|H2BC21|H3C10|H2BC11|EHMT2|UBE2C|ANAPC11	-1.7
KEGG Pathway	hsa04668	TNF signaling pathway	-3.9	3.6	4.8	BIRC3|CEBPB|FOS|CXCL2|CXCL3|MMP14|PTGS2|TNFAIP3|TNFRSF1B|FADD|RPS6KA4|CREB3L1	-1.7
GO Biological Processes	GO:0009161	ribonucleoside monophosphate metabolic process	-3.9	2.3	4.3	APRT|ATP5F1D|CAD|COX8A|DHODH|FBP1|FXN|HSPA1A|HSPA1B|MPP1|NDUFB7|NDUFS8|PFAS|TGFB1|ATP5MF|PPIF|UQCR11|UQCR10|DDIT4|FAM20C|SLC25A23|DNAJC30|UQCC2|NDUFA11|JMJD8	-1.7
GO Biological Processes	GO:0006163	purine nucleotide metabolic process	-3.9	2	4.2	ADORA2B|APRT|ATP5F1D|COX8A|EPHA2|FASN|FBP1|FXN|GCDH|GPX1|HSPA1A|HSPA1B|MPP1|NDUFB7|NDUFS8|PDE4A|PDK4|PFAS|SLC25A1|TGFB1|DGAT1|KYNU|ATP5MF|PPIF|UQCR11|UQCR10|NT5C|DDIT4|FAM20C|SLC25A23|DNAJC30|UQCC2|NDUFA11|JMJD8|SLC35B2	-1.7
GO Biological Processes	GO:0090132	epithelium migration	-3.8	2.3	4.3	EPHA2|GPX1|GRN|ID1|ITGA3|ITGB3|LOXL2|PTGS2|PXN|SOX9|STC1|NR2F2|TGFB1|KLF4|GIPC1|SIRT1|PKN3|CCBE1|EMC10|MIRLET7F1|MIR221|MIR222|MIR27B|MIR29A|MIR424	-1.7
GO Biological Processes	GO:0051604	protein maturation	-3.8	2.2	4.3	ADAM8|BIRC3|BAK1|C3|CLN3|CD55|FXN|IGKC|MELTF|MMP14|SERPINE1|FADD|SPCS2|RCE1|STUB1|TSPAN15|BACE2|SNX12|PSENEN|ERO1B|NAA16|TSPAN14|BCL2L12|LMF2|CCBE1|CISD3|BOLA2	-1.7
GO Biological Processes	GO:0043542	endothelial cell migration	-3.8	2.5	4.4	EPHA2|GPX1|GRN|ID1|ITGB3|LOXL2|PTGS2|PXN|STC1|NR2F2|TGFB1|KLF4|GIPC1|SIRT1|CCBE1|EMC10|MIRLET7F1|MIR221|MIR27B|MIR29A|MIR424	-1.7
GO Biological Processes	GO:0038127	ERBB signaling pathway	-3.8	3.2	4.6	AREG|EREG|EFEMP1|PLAUR|SOX9|TGFB1|SPRY2|STUB1|EPN1|SHC3|CHMP6|VPS25|AFAP1L2|SHKBP1	-1.7
GO Biological Processes	GO:0006839	mitochondrial transport	-3.8	2.5	4.4	ATP5F1D|BAK1|BOK|SLC25A10|E2F1|SFN|HSPA1A|HSPA1L|SLC25A1|BAG3|ATP5MF|PPIF|TOMM40|TIMM13|TIMM22|TOMM22|SLC25A23|DNAJC30|SFXN2|MIR29A	-1.7
Reactome Gene Sets	R-HSA-2559582	Senescence-Associated Secretory Phenotype (SASP)	-3.8	3.5	4.7	CEBPB|FOS|H2AX|H2BC5|CXCL8|H2BC14|H2BC21|H3C10|H2BC11|EHMT2|UBE2C|ANAPC11	-1.7
GO Biological Processes	GO:0045599	negative regulation of fat cell differentiation	-3.8	5.1	5.2	ARNTL|DDIT3|E2F1|TGFB1|CCDC85B|SIRT1|TRIB2|MIR27B	-1.7
GO Biological Processes	GO:0009259	ribonucleotide metabolic process	-3.8	2	4.1	APRT|ATP5F1D|CAD|COX8A|DHODH|EPHA2|FASN|FBP1|FXN|GCDH|HSPA1A|HSPA1B|MPP1|NDUFB7|NDUFS8|PDE4A|PDK4|PFAS|SLC25A1|TGFB1|DGAT1|KYNU|ATP5MF|PPIF|UQCR11|UQCR10|DDIT4|FAM20C|SLC25A23|DNAJC30|UQCC2|NDUFA11|JMJD8|SLC35B2	-1.7
GO Biological Processes	GO:0007032	endosome organization	-3.8	4.1	4.9	CHMP2A|HOOK1|LAMTOR1|CHMP1B|VPS18|RNF26|CHMP6|VPS25|ANXA8|ANXA8L1	-1.7
GO Biological Processes	GO:0060546	negative regulation of necroptotic process	-3.8	8.9	6	BIRC3|BOK|YBX3|FADD|MIR221	-1.7
GO Biological Processes	GO:1902042	negative regulation of extrinsic apoptotic signaling pathway via death domain receptors	-3.8	5.8	5.3	GPX1|SERPINE1|TNFAIP3|TNFSF10|FADD|MIR221|MIR222	-1.7
GO Biological Processes	GO:0007033	vacuole organization	-3.7	3	4.5	ABCA1|CLN3|GAA|GBA|GRN|SRPX|ATG12|BAG3|ATP13A2|HOOK1|CLN6|LAMTOR1|VPS18|PHF23|C9orf72	-1.6
GO Biological Processes	GO:0090130	tissue migration	-3.7	2.2	4.2	EPHA2|GPX1|GRN|ID1|ITGA3|ITGB3|LOXL2|PTGS2|PXN|SOX9|STC1|NR2F2|TGFB1|KLF4|GIPC1|SIRT1|PKN3|CCBE1|EMC10|MIRLET7F1|MIR221|MIR222|MIR27B|MIR29A|MIR424	-1.6
GO Biological Processes	GO:0010821	regulation of mitochondrion organization	-3.7	2.8	4.4	BAK1|BOK|DHODH|E2F1|FXN|GBA|SFN|GPX1|HSPA1A|HSPA1L|PLAUR|TNFSF10|BAG3|PPIF|ATP13A2|INF2	-1.6
GO Biological Processes	GO:0045661	regulation of myoblast differentiation	-3.7	4.9	5	BTG1|DDIT3|FLOT2|FLT3LG|IL18|SOX9|TGFB1|SRA1	-1.6
GO Biological Processes	GO:0072521	purine-containing compound metabolic process	-3.7	1.9	4	ADORA2B|APRT|ATP5F1D|COX8A|EPHA2|FASN|FBP1|FXN|GCDH|GPX1|HSPA1A|HSPA1B|MPP1|NDUFB7|NDUFS8|PDE4A|PDK4|PFAS|SLC25A1|TGFB1|DGAT1|KYNU|ATP5MF|PPIF|UQCR11|UQCR10|NT5C|DDIT4|FAM20C|SLC25A23|MRI1|DNAJC30|UQCC2|NDUFA11|JMJD8|SLC35B2	-1.6
GO Biological Processes	GO:0048608	reproductive structure development	-3.7	2.1	4.1	BAK1|BOK|CCNF|CEBPB|EREG|FOXF2|HSPA5|MMP14|HTRA1|PTGS2|PTX3|SDC1|SOX9|STC1|NR2F2|FOSL1|YBX3|ADAM19|TNFSF10|ADGRG1|ADAMTS1|MAMLD1|CITED2|SIRT1|TIPARP|WDR19|ARID5B|OSR1	-1.6
GO Biological Processes	GO:0010575	positive regulation of vascular endothelial growth factor production	-3.6	6.7	5.5	ADORA2B|C3|PTGS2|TGFB1|EIF2AK3|CCBE1	-1.6
GO Biological Processes	GO:0031396	regulation of protein ubiquitination	-3.6	2.7	4.3	BIRC3|FOXF2|GCLC|HSPA1A|HSPA1B|HSPA5|LIMK1|TNFAIP3|DYSF|HDAC3|HERPUD1|STUB1|UBE2C|UBE2S|GNL3L|PHF23|MIR138-1	-1.6
GO Biological Processes	GO:0010498	proteasomal protein catabolic process	-3.6	2	4	ARAF|ARNTL|CCNF|CDC34|DDIT3|FOXF2|GBA|GCLC|GPX1|HSPA1A|HSPA1B|HSPA5|IFI27|PML|PSMB8|SGTA|HERPUD1|STUB1|GIPC1|UBE2C|SIRT1|UBE2S|TRIB2|ANAPC11|YOD1|HECTD3|FOXRED2|ZFAND2A|AGAP3|FBXO27	-1.6
GO Biological Processes	GO:0009267	cellular response to starvation	-3.6	3	4.4	ASNS|ATF3|GAS6|GBA|HSPA5|PDK4|XBP1|EIF2AK3|MYBBP1A|EHMT2|SIRT1|SLC38A2|RIPOR1|SESN2	-1.6
GO Biological Processes	GO:0051896	regulation of protein kinase B signaling	-3.6	2.5	4.2	ADAM8|AREG|DDIT3|EPHA2|EREG|GAS6|GPX1|IL18|MAZ|RRAS|TGFB1|KLF4|SPRY2|SIRT1|MIRLET7F1|MIR138-1|MIR221|MIR222|MIR29A	-1.5
GO Biological Processes	GO:0002040	sprouting angiogenesis	-3.6	2.8	4.3	EPHA2|LOXL2|PTGS2|VEGFB|KLF4|KLF2|EPN1|CREB3L1|CCBE1|JMJD8|MIRLET7F1|MIR138-1|MIR221|MIR222|MIR27B|MIR424	-1.5
GO Biological Processes	GO:0042026	protein refolding	-3.6	5.5	5.2	HSPA1A|HSPA1B|HSPA1L|HSPA5|HSPA6|HSPA9|PPIF	-1.5
GO Biological Processes	GO:0045598	regulation of fat cell differentiation	-3.6	3.2	4.5	ARNTL|BMP2|CEBPB|DDIT3|E2F1|PTGS2|TGFB1|XBP1|CARM1|CCDC85B|SIRT1|TRIB2|MIR27B	-1.5
GO Biological Processes	GO:0034614	cellular response to reactive oxygen species	-3.6	2.9	4.4	APEX1|DHFR|FOS|FXN|PRKCD|PXN|TNFAIP3|PCGF2|NR4A3|KLF4|PPIF|KLF2|SIRT1|OSER1|AGAP3	-1.5
GO Biological Processes	GO:0070997	neuron death	-3.6	2.2	4.1	ADAM8|BOK|CDC34|CEBPB|CLN3|DDIT3|EGR1|ELK1|FOS|GBA|GCLC|GRN|HSPA5|NR4A2|TNFRSF1B|NR4A3|FADD|NAMPT|ATP13A2|SIRT1|SLC7A11|USP53|DDIT4|NCOA7	-1.5
GO Biological Processes	GO:0061458	reproductive system development	-3.6	2.1	4	BAK1|BOK|CCNF|CEBPB|EREG|FOXF2|HSPA5|MMP14|HTRA1|PTGS2|PTX3|SDC1|SOX9|STC1|NR2F2|FOSL1|YBX3|ADAM19|TNFSF10|ADGRG1|ADAMTS1|MAMLD1|CITED2|SIRT1|TIPARP|WDR19|ARID5B|OSR1	-1.5
GO Biological Processes	GO:0070301	cellular response to hydrogen peroxide	-3.6	3.6	4.6	APEX1|FXN|PRKCD|TNFAIP3|PCGF2|NR4A3|KLF4|PPIF|KLF2|SIRT1|OSER1	-1.5
GO Biological Processes	GO:1901343	negative regulation of vasculature development	-3.6	2.8	4.3	COL4A2|EPHA2|SERPINE1|PML|KLF4|SPRY2|KLF2|PDCD4|EPN1|NIBAN2|CREB3L1|MIR138-1|MIR221|MIR222|MIR29A|MIR424	-1.5
GO Biological Processes	GO:0036462	TRAIL-activated apoptotic signaling pathway	-3.6	12	6.4	ATF3|FADD|MIR221|MIR222	-1.5
GO Biological Processes	GO:0045786	negative regulation of cell cycle	-3.6	1.9	3.9	BMP2|BTG1|CCNF|DDIT3|DUSP1|E2F1|E2F4|ERN1|GAS6|SFN|H2AX|CXCL8|PML|PSMB8|PTGS2|TFAP4|NR2F2|TGFB1|TNFAIP3|PCGF2|KLF4|CTDSPL|CARM1|MYBBP1A|EHMT2|PPP1R15A|CHMP2A|PDCD4|NLE1|LAMTOR1|TSPYL2|CDT1|GADD45GIP1|JMY|MIR138-1|MIR29A|MIR424	-1.5
GO Biological Processes	GO:1903708	positive regulation of hemopoiesis	-3.6	2.7	4.3	ADAM8|FLT3LG|FOS|GAS6|HSPA1A|HSPA1B|IL18|LGALS1|MMP14|TGFB1|XBP1|FADD|TOX|N4BP2L2|MIR221|MIR222	-1.5
GO Biological Processes	GO:0045445	myoblast differentiation	-3.6	3.8	4.7	BTG1|DDIT3|FLOT2|FLT3LG|IL18|LGALS1|SDC1|SOX9|TGFB1|SRA1	-1.5
GO Biological Processes	GO:0022411	cellular component disassembly	-3.6	1.9	3.9	ADAM8|BOK|C3|CD44|CLN3|GBA|HMGA1|MELTF|MMP14|HTRA1|MRPS12|FSCN1|TGFB1|TIMP1|NAPA|ATG12|AVIL|CTDNEP1|ATP13A2|ERAL1|CHMP2A|MRPL4|MRPL37|DDIT4|MRPL16|MRPL20|CHMP1B|PHF23|MRPL24|GRWD1|GADD45GIP1|CHCHD1|KIF18B	-1.5
GO Biological Processes	GO:0097237	cellular response to toxic substance	-3.6	2.5	4.2	APEX1|DHFR|EGR1|FXN|GPX1|GPX7|GSTP1|PRKCD|PTGS2|TNFAIP3|TXNRD1|PCGF2|NR4A3|KLF4|PPIF|KLF2|SIRT1|OSER1|SESN2	-1.5
GO Biological Processes	GO:0006511	ubiquitin-dependent protein catabolic process	-3.5	1.9	3.9	ARAF|ARNTL|CCNF|CDC34|DDIT3|FOXF2|GBA|GCLC|HSPA1A|HSPA1B|HSPA5|IFI27|PML|PSMB8|SGTA|TNFAIP3|XBP1|HERPUD1|STUB1|GIPC1|UBE2C|SIRT1|USP49|UBE2S|TRIB2|UHRF1|UBAP1|ANAPC11|YOD1|HECTD3|FOXRED2|VPS25|ZFAND2A|AGAP3|NTAN1|FBXO27	-1.5
GO Biological Processes	GO:0048661	positive regulation of smooth muscle cell proliferation	-3.5	3.5	4.5	EREG|ERN1|IL18|IRAK1|PTGS2|NR4A3|ADAMTS1|NAMPT|MIR221|MIR222|MIR27B	-1.5
GO Biological Processes	GO:0032543	mitochondrial translation	-3.5	3.1	4.4	MRPS12|TUFM|ERAL1|COA3|MRPL4|MRPL37|MRPL16|MRPL20|MRPL24|UQCC2|MPV17L2|GADD45GIP1|CHCHD1	-1.5
GO Biological Processes	GO:0046683	response to organophosphorus	-3.5	3.1	4.4	APEX1|AREG|DUSP1|FOS|HSPA5|PER1|PTGS2|SDC1|STC1|FOSL1|CARM1|EEF2K|SLC26A6	-1.5
Canonical Pathways	M167	PID AP1 PATHWAY	-3.5	4.1	4.7	ATF3|DUSP1|EGR1|FOS|NR3C1|CXCL8|TGFB1|TIMP1|FOSL1	-1.5
GO Biological Processes	GO:0019693	ribose phosphate metabolic process	-3.5	1.9	3.9	APRT|ATP5F1D|CAD|COX8A|DHODH|EPHA2|FASN|FBP1|FXN|GCDH|HSPA1A|HSPA1B|MPP1|NDUFB7|NDUFS8|PDE4A|PDK4|PFAS|SLC25A1|TGFB1|DGAT1|KYNU|ATP5MF|PPIF|UQCR11|UQCR10|DDIT4|FAM20C|SLC25A23|DNAJC30|UQCC2|NDUFA11|JMJD8|SLC35B2	-1.5
GO Biological Processes	GO:0010332	response to gamma radiation	-3.5	4.6	4.8	BAK1|EGR1|ELK1|GPX1|H2AX|HSPA5|PML|TMEM109	-1.5
GO Biological Processes	GO:0009123	nucleoside monophosphate metabolic process	-3.5	2.1	4	APRT|ATP5F1D|CAD|COX8A|DHODH|FBP1|FXN|HSPA1A|HSPA1B|MPP1|NDUFB7|NDUFS8|PFAS|TGFB1|ATP5MF|PPIF|UQCR11|UQCR10|DDIT4|FAM20C|SLC25A23|DNAJC30|UQCC2|NDUFA11|JMJD8	-1.5
Canonical Pathways	M53	PID INTEGRIN3 PATHWAY	-3.5	5.2	5	COL4A1|ITGB3|L1CAM|LAMB1|PLAUR|SDC1|TGFBI	-1.5
GO Biological Processes	GO:0008625	extrinsic apoptotic signaling pathway via death domain receptors	-3.5	3.7	4.6	ATF3|GPX1|SERPINE1|TNFAIP3|TNFSF10|FADD|BAG3|BEX3|MIR221|MIR222	-1.5
GO Biological Processes	GO:0016525	negative regulation of angiogenesis	-3.5	2.8	4.2	COL4A2|EPHA2|SERPINE1|PML|KLF4|SPRY2|KLF2|EPN1|NIBAN2|CREB3L1|MIR138-1|MIR221|MIR222|MIR29A|MIR424	-1.4
GO Biological Processes	GO:0019941	modification-dependent protein catabolic process	-3.5	1.8	3.8	ARAF|ARNTL|CCNF|CDC34|DDIT3|FOXF2|GBA|GCLC|HSPA1A|HSPA1B|HSPA5|IFI27|PML|PSMB8|SGTA|TNFAIP3|XBP1|HERPUD1|STUB1|GIPC1|UBE2C|SIRT1|USP49|UBE2S|TRIB2|UHRF1|UBAP1|ANAPC11|YOD1|HECTD3|FOXRED2|VPS25|ZFAND2A|AGAP3|NTAN1|FBXO27	-1.4
GO Biological Processes	GO:0090287	regulation of cellular response to growth factor stimulus	-3.4	2.3	4	HSPA1A|HSPA5|ITGA3|ITGB3|HTRA1|TGFB1|SPRY2|STUB1|CITED2|GIPC1|SIRT1|FAM89B|FKBP8|PMEPA1|FAM20C|NIBAN2|SPRY4|CREB3L1|CCBE1|MIRLET7F1|MIR424	-1.4
GO Biological Processes	GO:0071560	cellular response to transforming growth factor beta stimulus	-3.4	2.4	4.1	COL4A2|FOS|NR3C1|HSPA1A|HSPA5|ID1|ITGA3|PML|HTRA1|PXN|SOX9|TGFB1|STUB1|CITED2|GIPC1|SIRT1|FAM89B|PMEPA1|MIRLET7F1	-1.4
Reactome Gene Sets	R-HSA-5389840	Mitochondrial translation elongation	-3.4	3.7	4.5	MRPS12|TUFM|ERAL1|MRPL4|MRPL37|MRPL16|MRPL20|MRPL24|GADD45GIP1|CHCHD1	-1.4
GO Biological Processes	GO:0097201	negative regulation of transcription from RNA polymerase II promoter in response to stress	-3.4	11	6	HSPA1A|DNAJB1|BAG3|CITED2	-1.4
GO Biological Processes	GO:1903055	positive regulation of extracellular matrix organization	-3.4	7.7	5.5	MELTF|FSCN1|SOX9|TGFB1|COLGALT1	-1.4
GO Biological Processes	GO:2000181	negative regulation of blood vessel morphogenesis	-3.4	2.8	4.2	COL4A2|EPHA2|SERPINE1|PML|KLF4|SPRY2|KLF2|EPN1|NIBAN2|CREB3L1|MIR138-1|MIR221|MIR222|MIR29A|MIR424	-1.4
GO Biological Processes	GO:2001237	negative regulation of extrinsic apoptotic signaling pathway	-3.4	3.4	4.4	GCLC|GPX1|GSTP1|HSPA1A|HSPA1B|SERPINE1|TNFAIP3|TNFSF10|FADD|MIR221|MIR222	-1.4
GO Biological Processes	GO:0017015	regulation of transforming growth factor beta receptor signaling pathway	-3.4	3.2	4.3	HSPA1A|HSPA5|ITGA3|HTRA1|TGFB1|STUB1|CITED2|GIPC1|SIRT1|FAM89B|PMEPA1|MIRLET7F1	-1.4
GO Biological Processes	GO:0071385	cellular response to glucocorticoid stimulus	-3.4	4.4	4.7	KLF9|NR3C1|GSTP1|STC1|TFAP4|TGFB1|DDIT4|CREBRF	-1.4
GO Biological Processes	GO:1902041	regulation of extrinsic apoptotic signaling pathway via death domain receptors	-3.4	4.4	4.7	ATF3|GPX1|SERPINE1|TNFAIP3|TNFSF10|FADD|MIR221|MIR222	-1.4
GO Biological Processes	GO:0061448	connective tissue development	-3.4	2.3	4	BMP2|CD44|COL5A1|COL6A3|EGR1|EFEMP1|LOXL2|SOX9|STC1|TGFB1|TGFBI|TIMP1|XBP1|EIF2AK3|NAMPT|CARM1|SIRT1|ARID5B|SLC39A13|OSR1	-1.4
GO Biological Processes	GO:0032006	regulation of TOR signaling	-3.4	3.4	4.4	ARAF|ARNTL|GAS6|GBA|HDAC3|SIRT1|DDIT4|LAMTOR1|SESN2|C9orf72|MIRLET7F1	-1.4
GO Biological Processes	GO:0009408	response to heat	-3.4	2.7	4.1	GCLC|HSPA1A|HSPA1B|HSPA1L|HSPA5|HSPA6|HSPA9|DNAJB1|IRAK1|PTGS2|BAG3|STUB1|HSPH1|SIRT1|CHORDC1	-1.4
GO Biological Processes	GO:0070125	mitochondrial translational elongation	-3.4	3.6	4.4	MRPS12|TUFM|ERAL1|MRPL4|MRPL37|MRPL16|MRPL20|MRPL24|GADD45GIP1|CHCHD1	-1.4
GO Biological Processes	GO:0042771	intrinsic apoptotic signaling pathway in response to DNA damage by p53 class mediator	-3.4	5	4.8	CD44|PML|SIRT1|TAF9B|DDIT4|TMEM109|BCL2L12	-1.4
GO Biological Processes	GO:0006509	membrane protein ectodomain proteolysis	-3.4	5	4.8	ADAM8|TIMP1|TNFRSF1B|ADAM19|BACE2|PSENEN|SPPL2B	-1.4
GO Biological Processes	GO:0009150	purine ribonucleotide metabolic process	-3.3	1.9	3.8	APRT|ATP5F1D|COX8A|EPHA2|FASN|FBP1|FXN|GCDH|HSPA1A|HSPA1B|MPP1|NDUFB7|NDUFS8|PDE4A|PDK4|PFAS|SLC25A1|TGFB1|DGAT1|KYNU|ATP5MF|PPIF|UQCR11|UQCR10|DDIT4|FAM20C|SLC25A23|DNAJC30|UQCC2|NDUFA11|JMJD8|SLC35B2	-1.4
GO Biological Processes	GO:0032434	regulation of proteasomal ubiquitin-dependent protein catabolic process	-3.3	3.1	4.3	ARAF|FOXF2|GBA|GCLC|HSPA1A|HSPA1B|SGTA|HERPUD1|STUB1|GIPC1|TRIB2|ZFAND2A	-1.4
GO Biological Processes	GO:1903844	regulation of cellular response to transforming growth factor beta stimulus	-3.3	3.1	4.3	HSPA1A|HSPA5|ITGA3|HTRA1|TGFB1|STUB1|CITED2|GIPC1|SIRT1|FAM89B|PMEPA1|MIRLET7F1	-1.4
GO Biological Processes	GO:0009167	purine ribonucleoside monophosphate metabolic process	-3.3	2.2	3.9	APRT|ATP5F1D|COX8A|FBP1|FXN|HSPA1A|HSPA1B|MPP1|NDUFB7|NDUFS8|PFAS|TGFB1|ATP5MF|PPIF|UQCR11|UQCR10|DDIT4|FAM20C|SLC25A23|DNAJC30|UQCC2|NDUFA11|JMJD8	-1.4
Reactome Gene Sets	R-HSA-3000171	Non-integrin membrane-ECM interactions	-3.3	4.4	4.6	COL4A1|COL4A2|COL5A1|ITGB3|LAMB1|SDC1|TGFB1|NTN4	-1.4
GO Biological Processes	GO:0033619	membrane protein proteolysis	-3.3	4.4	4.6	ADAM8|TGFB1|TIMP1|TNFRSF1B|ADAM19|BACE2|PSENEN|SPPL2B	-1.4
GO Biological Processes	GO:0001836	release of cytochrome c from mitochondria	-3.3	4.4	4.6	BAK1|BOK|FXN|SFN|GPX1|PLAUR|TNFSF10|PPIF	-1.4
GO Biological Processes	GO:0048545	response to steroid hormone	-3.3	2.1	3.9	AREG|ARNTL|KLF9|CAD|DUSP1|FOS|GBA|NR3C1|GSTP1|NR4A2|PER1|PTGS2|SDC1|STC1|TFAP4|NR2F2|TGFB1|NR4A3|FOSL1|NR1D2|CARM1|SIRT1|DDIT4|PMEPA1|CREBRF	-1.4
GO Biological Processes	GO:0031669	cellular response to nutrient levels	-3.3	2.4	4	ASNS|ATF3|CD68|GAS6|GBA|HSPA5|PDK4|PTGS2|XBP1|EIF2AK3|NAMPT|MYBBP1A|EHMT2|SIRT1|SLC38A2|RIPOR1|SESN2|UCN2	-1.4
GO Biological Processes	GO:0009126	purine nucleoside monophosphate metabolic process	-3.3	2.2	3.9	APRT|ATP5F1D|COX8A|FBP1|FXN|HSPA1A|HSPA1B|MPP1|NDUFB7|NDUFS8|PFAS|TGFB1|ATP5MF|PPIF|UQCR11|UQCR10|DDIT4|FAM20C|SLC25A23|DNAJC30|UQCC2|NDUFA11|JMJD8	-1.4
GO Biological Processes	GO:0071559	response to transforming growth factor beta	-3.3	2.4	4	COL4A2|FOS|NR3C1|HSPA1A|HSPA5|ID1|ITGA3|PML|HTRA1|PXN|SOX9|TGFB1|STUB1|CITED2|GIPC1|SIRT1|FAM89B|PMEPA1|MIRLET7F1	-1.4
GO Biological Processes	GO:0060547	negative regulation of necrotic cell death	-3.3	7.3	5.3	BIRC3|BOK|YBX3|FADD|MIR221	-1.4
GO Biological Processes	GO:0043632	modification-dependent macromolecule catabolic process	-3.3	1.8	3.7	ARAF|ARNTL|CCNF|CDC34|DDIT3|FOXF2|GBA|GCLC|HSPA1A|HSPA1B|HSPA5|IFI27|PML|PSMB8|SGTA|TNFAIP3|XBP1|HERPUD1|STUB1|GIPC1|UBE2C|SIRT1|USP49|UBE2S|TRIB2|UHRF1|UBAP1|ANAPC11|YOD1|HECTD3|FOXRED2|VPS25|ZFAND2A|AGAP3|NTAN1|FBXO27	-1.4
GO Biological Processes	GO:0007519	skeletal muscle tissue development	-3.3	2.8	4.1	ARNTL|ATF3|EGR1|FOS|GPX1|NR2F2|TGFB1|YBX3|NR1D2|HMG20B|SELENON|HIVEP3|NIBAN2|UQCC2	-1.4
GO Biological Processes	GO:0008637	apoptotic mitochondrial changes	-3.3	3.1	4.2	BAK1|BOK|E2F1|FXN|GCLC|SFN|GPX1|HSPA1A|PLAUR|TNFSF10|PPIF|MIR29A	-1.4
GO Biological Processes	GO:0032102	negative regulation of response to external stimulus	-3.3	2.1	3.9	DUSP1|GBA|GPX1|GRN|GSTP1|SERPINE1|SERPINB2|PLAUR|PRKCD|HTRA1|RPS19|TNFAIP3|TNFRSF1B|SEMA7A|KLF4|NR1D2|PDCD4|NENF|RNF26|MIR138-1|MIR221|MIR222|MIR424|KLRC4-KLRK1	-1.4
GO Biological Processes	GO:0001935	endothelial cell proliferation	-3.3	2.6	4	BMP2|EPHA2|ERN1|ITGB3|LOXL2|MMP14|NR2F2|VEGFB|XBP1|DYSF|SIRT1|EMC10|MIR222|MIR27B|MIR29A|MIR424	-1.3
GO Biological Processes	GO:1901652	response to peptide	-3.3	1.9	3.8	APEX1|APRT|AREG|BTG1|CAD|CSK|EGR1|EIF4EBP2|EREG|GCNT1|GCLC|GSTP1|ID1|NR4A2|PDK4|PRKCD|PTGS2|PXN|TGFB1|TIMP1|TNFAIP3|XBP1|NR4A3|TNFSF10|KLF4|NAMPT|KLF2|SIRT1|EEF2K|SESN2|MIRLET7F1	-1.3
KEGG Pathway	hsa05034	Alcoholism	-3.3	2.7	4.1	ADORA2B|ARAF|SLC29A1|GNAO1|H2AX|H2BC5|H2AC15|H2BC14|H2BC21|H3C10|HDAC3|H2BC11|SHC3|CREB3L1|H2BC18	-1.3
GO Biological Processes	GO:0031929	TOR signaling	-3.3	3.1	4.2	ARAF|ARNTL|EIF4EBP2|GAS6|GBA|HDAC3|SIRT1|DDIT4|LAMTOR1|SESN2|C9orf72|MIRLET7F1	-1.3
GO Biological Processes	GO:1900103	positive regulation of endoplasmic reticulum unfolded protein response	-3.3	9.9	5.8	BAK1|BOK|ERN1|XBP1	-1.3
GO Biological Processes	GO:0140053	mitochondrial gene expression	-3.3	2.8	4.1	HSD17B10|MRPS12|TUFM|ERAL1|COA3|MRPL4|MRPL37|MRPL16|MRPL20|MRPL24|UQCC2|MPV17L2|GADD45GIP1|CHCHD1	-1.3
GO Biological Processes	GO:0070432	regulation of nucleotide-binding oligomerization domain containing 2 signaling pathway	-3.3	16	6.6	HSPA1A|HSPA1B|TNFAIP3	-1.3
GO Biological Processes	GO:1903121	regulation of TRAIL-activated apoptotic signaling pathway	-3.3	16	6.6	ATF3|MIR221|MIR222	-1.3
GO Biological Processes	GO:0071816	tail-anchored membrane protein insertion into ER membrane	-3.3	16	6.6	GET3|SGTA|UBL4A	-1.3
GO Biological Processes	GO:0070370	cellular heat acclimation	-3.3	16	6.6	HSPA1A|HSPA1B|HSPA6	-1.3
GO Biological Processes	GO:0071895	odontoblast differentiation	-3.3	16	6.6	CEBPB|SERPINE1|FAM20C	-1.3
GO Biological Processes	GO:0010286	heat acclimation	-3.3	16	6.6	HSPA1A|HSPA1B|HSPA6	-1.3
GO Biological Processes	GO:0010574	regulation of vascular endothelial growth factor production	-3.3	5.7	4.9	ADORA2B|C3|PTGS2|TGFB1|EIF2AK3|CCBE1	-1.3
GO Biological Processes	GO:0010803	regulation of tumor necrosis factor-mediated signaling pathway	-3.2	4.2	4.5	BIRC3|GAS6|GSTP1|HSPA1A|HSPA1B|TNFAIP3|H2BC11|SPPL2B	-1.3
GO Biological Processes	GO:0071384	cellular response to corticosteroid stimulus	-3.2	4.2	4.5	KLF9|NR3C1|GSTP1|STC1|TFAP4|TGFB1|DDIT4|CREBRF	-1.3
Reactome Gene Sets	R-HSA-6783783	Interleukin-10 signaling	-3.2	4.8	4.7	CXCL2|CXCL8|IL10RB|IL18|PTGS2|TIMP1|TNFRSF1B	-1.3
GO Biological Processes	GO:0061614	pri-miRNA transcription by RNA polymerase II	-3.2	4.8	4.7	BMP2|FOS|NR3C1|SOX9|TGFB1|FOSL1|KLF4	-1.3
GO Biological Processes	GO:0007179	transforming growth factor beta receptor signaling pathway	-3.2	2.6	4	FOS|HSPA1A|HSPA5|ID1|ITGA3|PML|HTRA1|PXN|TGFB1|STUB1|CITED2|GIPC1|SIRT1|FAM89B|PMEPA1|MIRLET7F1	-1.3
GO Biological Processes	GO:0060055	angiogenesis involved in wound healing	-3.2	7	5.2	GPX1|ITGB3|SERPINE1|TNFAIP3|XBP1	-1.3
GO Biological Processes	GO:0070841	inclusion body assembly	-3.2	7	5.2	CDC34|HSPA1A|HSPA1B|DNAJB1|BAG3	-1.3
GO Biological Processes	GO:0006119	oxidative phosphorylation	-3.2	2.9	4.1	ATP5F1D|COX8A|FXN|NDUFB7|NDUFS8|ATP5MF|PPIF|UQCR11|UQCR10|SLC25A23|DNAJC30|UQCC2|NDUFA11	-1.3
GO Biological Processes	GO:0051147	regulation of muscle cell differentiation	-3.2	2.6	4	BMP2|CTH|EREG|FLT3LG|MMP14|RGS4|TGFB1|XBP1|HDAC3|SIRT1|PDCD4|NIBAN2|MIR221|MIR222|MIR424	-1.3
Reactome Gene Sets	R-HSA-5368287	Mitochondrial translation	-3.2	3.5	4.3	MRPS12|TUFM|ERAL1|MRPL4|MRPL37|MRPL16|MRPL20|MRPL24|GADD45GIP1|CHCHD1	-1.3
KEGG Pathway	hsa04657	IL-17 signaling pathway	-3.2	3.5	4.3	CEBPB|FOS|CXCL2|CXCL3|CXCL8|PTGS2|TNFAIP3|FOSL1|FADD|IL17RA	-1.3
GO Biological Processes	GO:1901655	cellular response to ketone	-3.2	3.5	4.3	KLF9|ELK1|NR3C1|TFAP4|TGFB1|KLF4|KLF2|SIRT1|NDOR1|DDIT4	-1.3
GO Biological Processes	GO:0032922	circadian regulation of gene expression	-3.2	4.2	4.5	ARNTL|EGR1|PER1|PML|HDAC3|NAMPT|MYBBP1A|SIRT1	-1.3
GO Biological Processes	GO:0051150	regulation of smooth muscle cell differentiation	-3.2	4.7	4.6	CTH|EREG|TGFB1|SIRT1|PDCD4|MIR221|MIR424	-1.3
GO Biological Processes	GO:0009266	response to temperature stimulus	-3.2	2.4	3.9	FOS|GCLC|HSPA1A|HSPA1B|HSPA1L|HSPA5|HSPA6|HSPA9|DNAJB1|IRAK1|PTGS2|YBX3|EIF2AK3|BAG3|STUB1|HSPH1|SIRT1|CHORDC1	-1.3
GO Biological Processes	GO:0071236	cellular response to antibiotic	-3.2	2.8	4	APEX1|EGR1|FXN|HSPA5|PRKCD|TNFAIP3|PCGF2|NR4A3|KLF4|PPIF|KLF2|SIRT1|OSER1	-1.3
GO Biological Processes	GO:0090288	negative regulation of cellular response to growth factor stimulus	-3.2	2.7	4	HSPA1A|HSPA5|HTRA1|TGFB1|SPRY2|STUB1|SIRT1|FAM89B|PMEPA1|NIBAN2|SPRY4|CREB3L1|MIRLET7F1|MIR424	-1.3
Reactome Gene Sets	R-HSA-3371568	Attenuation phase	-3.1	9.2	5.5	HSPA1A|HSPA1B|HSPA1L|DNAJB1	-1.2
GO Biological Processes	GO:2001238	positive regulation of extrinsic apoptotic signaling pathway	-3.1	4.6	4.5	ATF3|PML|SRPX|TNFSF10|FADD|G0S2|TNFRSF12A	-1.2
GO Biological Processes	GO:1903362	regulation of cellular protein catabolic process	-3.1	2.3	3.8	ARAF|FOXF2|GBA|GCLC|GPX1|HSPA1A|HSPA1B|PML|SGTA|TNFAIP3|HERPUD1|STUB1|GIPC1|ATP13A2|TRIB2|YOD1|UQCC2|ZFAND2A	-1.2
GO Biological Processes	GO:0051092	positive regulation of NF-kappaB transcription factor activity	-3.1	2.8	3.9	ADAM8|CTH|FLOT2|HSPA1A|HSPA1B|IL18|IRAK1|TGFB1|RPS6KA4|TRIM14|CARM1|TRIM8|TRIM52	-1.2
GO Biological Processes	GO:0060538	skeletal muscle organ development	-3.1	2.7	3.9	ARNTL|ATF3|EGR1|FOS|GPX1|NR2F2|TGFB1|YBX3|NR1D2|HMG20B|SELENON|HIVEP3|NIBAN2|UQCC2	-1.2
GO Biological Processes	GO:0050728	negative regulation of inflammatory response	-3.1	2.7	3.9	GBA|GPX1|GRN|GSTP1|PRKCD|RPS19|TNFAIP3|TNFRSF1B|KLF4|NR1D2|PDCD4|MIR138-1|MIR221|MIR222	-1.2
GO Biological Processes	GO:0001961	positive regulation of cytokine-mediated signaling pathway	-3.1	4.5	4.4	GAS6|HSPA1A|HSPA1B|TXK|FADD|AGPAT1|CREBRF	-1.2
GO Biological Processes	GO:0009410	response to xenobiotic stimulus	-3.1	2.2	3.7	AOC2|CAD|DHODH|E2F1|EGR1|GBA|GCLC|GNAO1|GPX1|NR3C1|GSTP1|HSPA5|NR4A2|RGS4|RGS10|TFAP4|TGFB1|FADD|TIPARP|DDIT4	-1.2
GO Biological Processes	GO:2000058	regulation of ubiquitin-dependent protein catabolic process	-3.1	2.8	3.9	ARAF|FOXF2|GBA|GCLC|HSPA1A|HSPA1B|PML|SGTA|HERPUD1|STUB1|GIPC1|TRIB2|ZFAND2A	-1.2
GO Biological Processes	GO:0045785	positive regulation of cell adhesion	-3.1	2	3.6	ADAM8|CD44|CSK|CD55|FLOT2|IL18|IRAK1|ITGA3|LGALS1|PODXL|TGFB1|XBP1|NR4A3|DYSF|ADAM19|FADD|ADGRG1|CITED2|HSPH1|RHOD|PLEKHA2|PDCD1LG2|UNC13D|MIR27B|KLRC4-KLRK1	-1.2
GO Biological Processes	GO:0045662	negative regulation of myoblast differentiation	-3	6.4	4.9	DDIT3|IL18|SOX9|TGFB1|SRA1	-1.2
GO Biological Processes	GO:0030512	negative regulation of transforming growth factor beta receptor signaling pathway	-3	3.6	4.2	HSPA1A|HSPA5|HTRA1|TGFB1|STUB1|SIRT1|FAM89B|PMEPA1|MIRLET7F1	-1.2
GO Biological Processes	GO:0071900	regulation of protein serine/threonine kinase activity	-3	1.9	3.6	ADAM8|ADORA2B|BMP2|CCNF|CSK|DUSP1|DUSP4|DUSP7|EPHB2|ERN1|GBA|SFN|GSTP1|IRAK1|PRKCD|RGS4|TFAP4|NR2F2|TGFB1|TNFAIP3|MAP3K6|SPRY2|SIRT1|CHORDC1|CNPPD1|PDCD4|TRIB2|DUSP16|SPRY4|SESN2	-1.2
KEGG Pathway	hsa05010	Alzheimer's disease	-3	2.6	3.8	ATP5F1D|COX8A|ERN1|HSD17B10|NDUFB7|NDUFS8|PLCB3|FADD|EIF2AK3|UQCR11|BACE2|UQCR10|PSENEN|NDUFA11	-1.2
KEGG Pathway	hsa04915	Estrogen signaling pathway	-3	3.3	4.1	FOS|GNAO1|HSPA1A|HSPA1B|HSPA1L|HSPA6|PLCB3|PRKCD|SHC3|CREB3L1	-1.2
Reactome Gene Sets	R-HSA-162791	Attachment of GPI anchor to uPAR	-3	14	6.1	PLAUR|PIGS|PIGU	-1.2
GO Biological Processes	GO:0045048	protein insertion into ER membrane	-3	14	6.1	GET3|SGTA|UBL4A	-1.2
GO Biological Processes	GO:0032825	positive regulation of natural killer cell differentiation	-3	14	6.1	FLT3LG|GAS6|TOX	-1.2
GO Biological Processes	GO:0097187	dentinogenesis	-3	14	6.1	SERPINE1|HTRA1|FAM20C	-1.2
GO Biological Processes	GO:0022407	regulation of cell-cell adhesion	-3	2	3.6	ADAM8|BMP2|CD44|CEBPB|CSK|CD55|FLOT2|IL18|IRAK1|LGALS1|PODXL|PRKCD|TGFB1|XBP1|NR4A3|ADAM19|FADD|KLF4|CITED2|HSPH1|FXYD5|PDCD1LG2|MIR221|MIR222|KLRC4-KLRK1	-1.2
CORUM	CORUM:1745	SMN complex	-3	8.6	5.3	SNRPD1|SNRPD2|GEMIN4|GEMIN7	-1.2
CORUM	CORUM:1143	SMN complex	-3	8.6	5.3	SNRPD1|SNRPD2|GEMIN4|GEMIN7	-1.2
GO Biological Processes	GO:0034616	response to laminar fluid shear stress	-3	8.6	5.3	ABCA1|TGFB1|KLF4|KLF2	-1.2
GO Biological Processes	GO:0006414	translational elongation	-3	2.9	3.9	EEF1A2|MRPS12|TUFM|ERAL1|EEF2K|MRPL4|MRPL37|MRPL16|MRPL20|MRPL24|GADD45GIP1|CHCHD1	-1.1
GO Biological Processes	GO:0007006	mitochondrial membrane organization	-3	2.9	3.9	ATP5F1D|BAK1|BOK|E2F1|SFN|HSPA1A|ATP5MF|PPIF|TIMM13|TIMM22|TOMM22|MIR29A	-1.1
GO Biological Processes	GO:0010634	positive regulation of epithelial cell migration	-3	2.6	3.8	GRN|ITGA3|ITGB3|PTGS2|SOX9|TGFB1|SIRT1|CCBE1|EMC10|MIRLET7F1|MIR221|MIR222|MIR27B|MIR29A	-1.1
GO Biological Processes	GO:0032436	positive regulation of proteasomal ubiquitin-dependent protein catabolic process	-3	3.5	4.1	GBA|GCLC|HSPA1A|HSPA1B|SGTA|HERPUD1|STUB1|TRIB2|ZFAND2A	-1.1
GO Biological Processes	GO:0031667	response to nutrient levels	-3	1.9	3.5	ABCA1|ASNS|ATF3|CAD|CD68|DDIT3|DHODH|GAS6|GBA|GCLC|GSTP1|HSPA5|PDK4|PTGS2|STC1|TGFB1|XBP1|KYNU|EIF2AK3|NAMPT|MYBBP1A|EHMT2|SLC27A4|SIRT1|NENF|SLC38A2|RIPOR1|SESN2|UCN2	-1.1
GO Biological Processes	GO:0044272	sulfur compound biosynthetic process	-3	2.5	3.8	CTH|FASN|GCDH|GCLC|GSTP1|NDST1|PDK4|SLC25A1|UGDH|CHST3|SLC7A11|XYLT2|MRI1|CHST14|SLC35B2	-1.1
GO Biological Processes	GO:0051828	entry into other organism involved in symbiotic interaction	-3	2.9	3.9	CD55|EPHA2|GAS6|HSPA1A|HSPA1B|CXCL8|ITGB3|LGALS1|PTX3|IFITM2|VPS18|TRIM8	-1.1
GO Biological Processes	GO:0030260	entry into host cell	-3	2.9	3.9	CD55|EPHA2|GAS6|HSPA1A|HSPA1B|CXCL8|ITGB3|LGALS1|PTX3|IFITM2|VPS18|TRIM8	-1.1
GO Biological Processes	GO:0044409	entry into host	-3	2.9	3.9	CD55|EPHA2|GAS6|HSPA1A|HSPA1B|CXCL8|ITGB3|LGALS1|PTX3|IFITM2|VPS18|TRIM8	-1.1
GO Biological Processes	GO:0051806	entry into cell of other organism involved in symbiotic interaction	-3	2.9	3.9	CD55|EPHA2|GAS6|HSPA1A|HSPA1B|CXCL8|ITGB3|LGALS1|PTX3|IFITM2|VPS18|TRIM8	-1.1
GO Biological Processes	GO:0051603	proteolysis involved in cellular protein catabolic process	-3	1.7	3.4	ARAF|ARNTL|CCNF|CDC34|DDIT3|FOXF2|GBA|GCLC|GPX1|HSPA1A|HSPA1B|HSPA5|IFI27|PML|PSMB8|SGTA|TNFAIP3|XBP1|CLPP|HERPUD1|STUB1|GIPC1|UBE2C|SIRT1|USP49|UBE2S|TRIB2|UHRF1|UBAP1|ANAPC11|YOD1|HECTD3|FOXRED2|VPS25|ZFAND2A|AGAP3|NTAN1|FBXO27	-1.1
GO Biological Processes	GO:1901654	response to ketone	-3	2.5	3.8	KLF9|CAD|DUSP1|ELK1|FOS|GBA|NR3C1|TFAP4|TGFB1|FOSL1|KLF4|KLF2|SIRT1|NDOR1|DDIT4	-1.1
GO Biological Processes	GO:0051148	negative regulation of muscle cell differentiation	-3	3.8	4.2	BMP2|EREG|RGS4|XBP1|HDAC3|PDCD4|MIR221|MIR222	-1.1
GO Biological Processes	GO:1903845	negative regulation of cellular response to transforming growth factor beta stimulus	-3	3.5	4.1	HSPA1A|HSPA5|HTRA1|TGFB1|STUB1|SIRT1|FAM89B|PMEPA1|MIRLET7F1	-1.1
GO Biological Processes	GO:0009165	nucleotide biosynthetic process	-3	2	3.6	ADORA2B|APRT|ATP5F1D|CAD|CDS1|DHODH|FASN|FBP1|GCDH|PDK4|PFAS|PTGS2|SLC25A1|TGFB1|KYNU|ATP5MF|NAMPT|AGPAT1|DDIT4|AGPAT3|DNAJC30|NAXE|JMJD8|SLC35B2	-1.1
GO Biological Processes	GO:0060544	regulation of necroptotic process	-3	6.2	4.7	BIRC3|BOK|YBX3|FADD|MIR221	-1.1
GO Biological Processes	GO:0022409	positive regulation of cell-cell adhesion	-3	2.3	3.7	ADAM8|CD44|CSK|CD55|FLOT2|IL18|IRAK1|LGALS1|PODXL|TGFB1|XBP1|NR4A3|ADAM19|FADD|CITED2|HSPH1|PDCD1LG2|KLRC4-KLRK1	-1.1
GO Biological Processes	GO:0019216	regulation of lipid metabolic process	-2.9	2	3.5	ABCA1|BMP2|C3|EEF1A2|EGR1|FASN|PDK4|PRKCD|PTGS2|TGFB1|TXNRD1|NR4A3|EDF1|HDAC3|KLF4|NR1D2|STUB1|CARM1|CTDNEP1|SIRT1|G0S2|ANGPTL4|LAMTOR1|MIR138-1|MIR27B	-1.1
GO Biological Processes	GO:0045859	regulation of protein kinase activity	-2.9	1.7	3.4	ADAM8|ADORA2B|BMP2|CCNF|CSK|DOCK3|DUSP1|DUSP4|DUSP7|EGR1|EPHB2|EREG|ERN1|GAS6|GBA|SFN|GSTP1|IL18|IRAK1|ITGB3|PRKCD|RGS4|TFAP4|NR2F2|TGFB1|TNFAIP3|MAP3K6|SPRY2|SIRT1|CHORDC1|CNPPD1|PDCD4|TRIB2|TSPYL2|CHMP6|DUSP16|SPRY4|SESN2|VPS25|AFAP1L2|CAMK2N2	-1.1
Canonical Pathways	M145	PID P53 DOWNSTREAM PATHWAY	-2.9	2.8	3.8	ATF3|BAK1|DUSP1|E2F1|EPHA2|SFN|GPX1|SERPINE1|PML|CARM1|DDIT4|JMY	-1.1
GO Biological Processes	GO:0035914	skeletal muscle cell differentiation	-2.9	3.8	4.1	ARNTL|ATF3|EGR1|FOS|NR1D2|HMG20B|HIVEP3|UQCC2	-1.1
GO Biological Processes	GO:0010939	regulation of necrotic cell death	-2.9	5	4.4	BIRC3|BOK|YBX3|FADD|PPIF|MIR221	-1.1
GO Biological Processes	GO:0000387	spliceosomal snRNP assembly	-2.9	4.3	4.2	SNRPD1|SNRPD2|RNU5F-1|GEMIN4|PRMT7|GEMIN7|RNU4ATAC	-1.1
GO Biological Processes	GO:0070371	ERK1 and ERK2 cascade	-2.9	2.1	3.6	ATF3|BMP2|CD44|CSK|DUSP1|DUSP4|EPHA2|EPHB2|GAS6|GSTP1|RRAS|SOX9|TGFB1|SEMA7A|KLF4|SPRY2|SPRY4|MIR221|MIR222|MIR27B|MIR424	-1.1
GO Biological Processes	GO:0044257	cellular protein catabolic process	-2.9	1.7	3.4	ARAF|ARNTL|CCNF|CDC34|DDIT3|FOXF2|GBA|GCLC|GPX1|HSPA1A|HSPA1B|HSPA5|IFI27|PML|PSMB8|SGTA|TNFAIP3|XBP1|CLPP|HERPUD1|STUB1|GIPC1|UBE2C|ATP13A2|SIRT1|USP49|UBE2S|TRIB2|UHRF1|UBAP1|ANAPC11|YOD1|HECTD3|FOXRED2|UQCC2|VPS25|ZFAND2A|AGAP3|NTAN1|FBXO27	-1.1
GO Biological Processes	GO:0090407	organophosphate biosynthetic process	-2.9	1.7	3.4	ADORA2B|APRT|ATP5F1D|CAD|CDS1|DHODH|FASN|FBP1|GCDH|PDK4|PFAS|PLCB3|PTGS2|SLC25A1|TGFB1|DPM2|KYNU|ATP5MF|XYLB|NAMPT|AGPAT1|DOLK|DCXR|DDIT4|LPCAT2|PNPO|AGPAT3|PLEKHA2|DNAJC30|PIGS|PTPMT1|NAXE|PIGU|MBOAT1|LPCAT4|JMJD8|SLC35B2	-1.1
GO Biological Processes	GO:0043408	regulation of MAPK cascade	-2.9	1.7	3.4	ADAM8|ADORA2B|ATF3|BMP2|CD44|CSK|DUSP1|DUSP4|DUSP7|EPHA2|EPHB2|ERN1|GAS6|GBA|GSTP1|ID1|IGFBP4|IRAK1|PER1|PRKCD|RGS4|RRAS|TGFB1|SEMA7A|HDAC3|MAP3K6|KLF4|SPRY2|PDCD4|TRIB2|NENF|LAMTOR1|DUSP16|SPRY4|EMC10|MIR138-1|MIR221|MIR222|MIR27B|MIR424	-1.1
GO Biological Processes	GO:0010934	macrophage cytokine production	-2.9	8.1	5.1	GAS6|TGFB1|SEMA7A|SIRT1	-1.1
GO Biological Processes	GO:1902166	negative regulation of intrinsic apoptotic signaling pathway in response to DNA damage by p53 class	-2.9	8.1	5.1	CD44|SIRT1|TAF9B|BCL2L12	-1.1
GO Biological Processes	GO:0090083	regulation of inclusion body assembly	-2.9	8.1	5.1	CDC34|HSPA1A|HSPA1B|DNAJB1	-1.1
GO Biological Processes	GO:0061684	chaperone-mediated autophagy	-2.9	8.1	5.1	EEF1A2|BAG3|STUB1|ATP13A2	-1.1
GO Biological Processes	GO:1901293	nucleoside phosphate biosynthetic process	-2.9	2	3.5	ADORA2B|APRT|ATP5F1D|CAD|CDS1|DHODH|FASN|FBP1|GCDH|PDK4|PFAS|PTGS2|SLC25A1|TGFB1|KYNU|ATP5MF|NAMPT|AGPAT1|DDIT4|AGPAT3|DNAJC30|NAXE|JMJD8|SLC35B2	-1.1
KEGG Pathway	hsa05142	Chagas disease (American trypanosomiasis)	-2.9	3.2	3.9	C3|FOS|GNAO1|IFNGR2|CXCL8|IRAK1|SERPINE1|PLCB3|TGFB1|FADD	-1.1
Reactome Gene Sets	R-HSA-216083	Integrin cell surface interactions	-2.9	3.4	4	CD44|COL4A1|COL4A2|COL5A1|COL6A3|COL13A1|ICAM2|ITGA3|ITGB3	-1.1
GO Biological Processes	GO:1904705	regulation of vascular smooth muscle cell proliferation	-2.9	3.4	4	ERN1|GSTP1|NR4A3|ADAMTS1|PDCD4|MIR221|MIR222|MIR27B|MIR424	-1.1
GO Biological Processes	GO:1990874	vascular smooth muscle cell proliferation	-2.9	3.4	4	ERN1|GSTP1|NR4A3|ADAMTS1|PDCD4|MIR221|MIR222|MIR27B|MIR424	-1.1
GO Biological Processes	GO:0000188	inactivation of MAPK activity	-2.9	6	4.6	DUSP1|DUSP4|DUSP7|RGS4|DUSP16	-1.1
GO Biological Processes	GO:1901137	carbohydrate derivative biosynthetic process	-2.9	1.7	3.3	APRT|ATP5F1D|CAD|CDA|DHODH|FASN|FBP1|GCDH|GCNT1|NDST1|PDK4|PFAS|SDC1|SLC25A1|TGFB1|UGDH|VEGFB|DPM2|CHST3|ATP5MF|XYLB|GPC6|ALG3|ST6GALNAC2|MGAT4B|DOLK|BACE2|DCXR|DDIT4|ALG1|OSTC|XYLT2|DNAJC30|PIGS|CHST14|PIGU|JMJD8|SLC35B2|OST4|B3GNT10	-1.1
GO Biological Processes	GO:0007050	cell cycle arrest	-2.9	2.3	3.6	DDIT3|DUSP1|E2F1|E2F4|ERN1|GAS6|SFN|CXCL8|PML|TFAP4|TGFB1|CARM1|MYBBP1A|PPP1R15A|LAMTOR1|GADD45GIP1|JMY	-1.1
GO Biological Processes	GO:0001959	regulation of cytokine-mediated signaling pathway	-2.9	2.5	3.7	BIRC3|GAS6|GSTP1|HSPA1A|HSPA1B|IFNGR2|IRAK1|TNFAIP3|TXK|FADD|H2BC11|AGPAT1|SPPL2B|CREBRF	-1.1
GO Biological Processes	GO:0015711	organic anion transport	-2.9	1.9	3.4	ABCA1|CLN3|SLC25A10|KCNN4|PRKCD|RGS4|SLC25A1|SLC25A11|ABCC3|SLC16A3|SLC33A1|SLCO1B1|GIPC1|SLC27A4|PRAF2|SLC7A11|SLCO1B3|PNPLA8|SLC38A2|SLC26A6|SLC25A23|G6PC3|SLC26A7|SFXN2|SFXN4|OSR1|SLCO1B7|SLC35B2	-1.1
GO Biological Processes	GO:0043434	response to peptide hormone	-2.9	1.9	3.4	APEX1|APRT|AREG|BTG1|CAD|CSK|EGR1|EIF4EBP2|EREG|GCNT1|GCLC|GSTP1|NR4A2|PDK4|PRKCD|PTGS2|PXN|TGFB1|TIMP1|XBP1|NR4A3|TNFSF10|NAMPT|SIRT1|EEF2K|SESN2	-1.1
GO Biological Processes	GO:1903670	regulation of sprouting angiogenesis	-2.9	2.8	3.8	PTGS2|KLF4|KLF2|EPN1|CREB3L1|JMJD8|MIRLET7F1|MIR138-1|MIR221|MIR222|MIR27B|MIR424	-1.1
GO Biological Processes	GO:0031348	negative regulation of defense response	-2.9	2.3	3.6	GBA|GPX1|GRN|GSTP1|SERPINB9|PRKCD|HTRA1|RPS19|TNFAIP3|TNFRSF1B|KLF4|NR1D2|PDCD4|RNF26|MIR138-1|MIR221|MIR222	-1.1
GO Biological Processes	GO:0036293	response to decreased oxygen levels	-2.9	2	3.5	ADAM8|BACH1|BMP2|E2F1|EGR1|IRAK1|LOXL2|MMP14|NR4A2|PML|PSMB8|PTGS2|STC1|TGFB1|VEGFB|PDLIM1|NAMPT|STUB1|CITED2|SIRT1|EEF2K|ANGPTL4|DDIT4	-1.1
GO Biological Processes	GO:0031099	regeneration	-2.9	2.4	3.6	BAK1|CAD|CEBPB|DHFR|GAS6|GPX1|GRN|GSTP1|PTPRF|TGFB1|NR4A3|DYSF|KLF4|MIR221|MIR222	-1.1
GO Biological Processes	GO:0042058	regulation of epidermal growth factor receptor signaling pathway	-2.9	3.4	3.9	AREG|EREG|PLAUR|SPRY2|EPN1|CHMP6|VPS25|AFAP1L2|SHKBP1	-1.1
GO Biological Processes	GO:0070372	regulation of ERK1 and ERK2 cascade	-2.9	2.1	3.5	ATF3|BMP2|CD44|CSK|DUSP1|DUSP4|EPHA2|EPHB2|GAS6|GSTP1|RRAS|TGFB1|SEMA7A|KLF4|SPRY2|SPRY4|MIR221|MIR222|MIR27B|MIR424	-1.1
GO Biological Processes	GO:0051091	positive regulation of DNA-binding transcription factor activity	-2.8	2.2	3.6	ADAM8|CEBPG|CTH|DDIT3|FLOT2|HSPA1A|HSPA1B|IL18|IRAK1|TGFB1|FOSL1|RPS6KA4|TRIM14|CARM1|TRIM8|ARID5B|TRIM52|JMY	-1.1
Reactome Gene Sets	R-HSA-1474228	Degradation of the extracellular matrix	-2.8	2.8	3.7	ADAM8|CD44|COL4A1|COL4A2|COL5A1|COL6A3|COL13A1|LAMB1|MMP14|HTRA1|TIMP1|ADAMTS1	-1.1
Reactome Gene Sets	R-HSA-400253	Circadian Clock	-2.8	3.7	4	ARNTL|NR3C1|SERPINE1|PER1|HDAC3|NAMPT|CARM1|SIRT1	-1.1
GO Biological Processes	GO:0001819	positive regulation of cytokine production	-2.8	1.9	3.4	ADAM8|ADORA2B|BIRC3|C3|CEBPB|CEBPG|DDIT3|EGR1|EREG|HSPA1A|HSPA1B|IL18|IRAK1|SERPINE1|PTGS2|TGFB1|TXK|XBP1|NR4A3|SEMA7A|FADD|EIF2AK3|AGPAT1|IL17RA|AFAP1L2|CCBE1|KLRC4-KLRK1	-1
GO Biological Processes	GO:0006820	anion transport	-2.8	1.7	3.3	ABCA1|GET3|CEBPB|CLN3|SLC25A10|KCNN4|PRKCD|RGS4|SLC20A1|SLC25A1|STC1|SLC25A11|ABCC3|SLC16A3|SLC33A1|SLCO1B1|GIPC1|SLC27A4|PRAF2|SLC7A11|SLCO1B3|PNPLA8|SLC38A2|SLC26A6|SLC25A23|SLC9A7|G6PC3|SLC26A7|SFXN2|SFXN4|OSR1|SLCO1B7|SLC35B2|GPR89A	-1
GO Biological Processes	GO:0046034	ATP metabolic process	-2.8	2.1	3.5	ATP5F1D|COX8A|FBP1|FXN|HSPA1A|HSPA1B|NDUFB7|NDUFS8|TGFB1|ATP5MF|PPIF|UQCR11|UQCR10|DDIT4|FAM20C|SLC25A23|DNAJC30|UQCC2|NDUFA11|JMJD8	-1
GO Biological Processes	GO:0006790	sulfur compound metabolic process	-2.8	2	3.4	SLC25A10|CTH|FASN|FXN|GCDH|GCLC|GPX1|GSTP1|HSPA9|NDST1|PDK4|SLC25A1|UGDH|DGAT1|KYNU|CHST3|SLC7A11|NDOR1|XYLT2|MRI1|CHST14|SLC35B2|BOLA2	-1
GO Biological Processes	GO:0061043	regulation of vascular wound healing	-2.8	12	5.6	SERPINE1|TNFAIP3|XBP1	-1
GO Biological Processes	GO:0007042	lysosomal lumen acidification	-2.8	12	5.6	CLN3|GRN|CLN6	-1
GO Biological Processes	GO:0036490	regulation of translation in response to endoplasmic reticulum stress	-2.8	12	5.6	EIF2AK3|PPP1R15A|SESN2	-1
GO Biological Processes	GO:0009750	response to fructose	-2.8	12	5.6	PTGS2|XBP1|SLC26A6	-1
GO Biological Processes	GO:0046718	viral entry into host cell	-2.8	2.9	3.8	CD55|EPHA2|GAS6|HSPA1A|HSPA1B|ITGB3|LGALS1|PTX3|IFITM2|VPS18|TRIM8	-1
Reactome Gene Sets	R-HSA-5419276	Mitochondrial translation termination	-2.8	3.3	3.9	MRPS12|ERAL1|MRPL4|MRPL37|MRPL16|MRPL20|MRPL24|GADD45GIP1|CHCHD1	-1
Reactome Gene Sets	R-HSA-5368286	Mitochondrial translation initiation	-2.8	3.3	3.9	MRPS12|ERAL1|MRPL4|MRPL37|MRPL16|MRPL20|MRPL24|GADD45GIP1|CHCHD1	-1
GO Biological Processes	GO:0048679	regulation of axon regeneration	-2.8	5.8	4.5	GRN|PTPRF|KLF4|MIR221|MIR222	-1
GO Biological Processes	GO:1903053	regulation of extracellular matrix organization	-2.8	4.7	4.3	MELTF|FSCN1|SOX9|TGFB1|TNFRSF1B|COLGALT1	-1
GO Biological Processes	GO:0019058	viral life cycle	-2.8	2.1	3.5	CD55|EPHA2|GAS6|HSPA1A|HSPA1B|IFI27|CXCL8|ITGB3|LGALS1|PML|PTX3|IFITM2|CHMP2A|APOBEC3C|UBAP1|CHMP1B|VPS18|CHMP6|TRIM8|MIR221|MIR222	-1
GO Biological Processes	GO:0051098	regulation of binding	-2.8	2	3.4	TLE5|BAK1|BMP2|CEBPG|DDIT3|E2F1|HSPA5|ID1|PLAUR|PRKCD|PTPRF|TFAP4|TGFB1|EDF1|KLF4|STUB1|CARM1|PRMT7|GNL3L|NIBAN2|CDT1|C9orf72|MIR27B	-1
GO Biological Processes	GO:0071479	cellular response to ionizing radiation	-2.8	3.6	4	EGR1|ELK1|H2AX|HSPA5|TGFB1|NAMPT|SIRT1|TMEM109	-1
KEGG Pathway	M00089	Triacylglycerol biosynthesis	-2.8	7.6	4.9	DGAT1|AGPAT1|AGPAT3|MBOAT1	-1
Reactome Gene Sets	R-HSA-180292	GAB1 signalosome	-2.8	7.6	4.9	AREG|CSK|EREG|PXN	-1
KEGG Pathway	hsa_M00089	Triacylglycerol biosynthesis	-2.8	7.6	4.9	DGAT1|AGPAT1|AGPAT3|MBOAT1	-1
GO Biological Processes	GO:1903321	negative regulation of protein modification by small protein conjugation or removal	-2.8	3.3	3.9	GCLC|HSPA1A|HSPA1B|LIMK1|TNFAIP3|DYSF|HMG20B|GNL3L|MIR138-1	-1
GO Biological Processes	GO:0007178	transmembrane receptor protein serine/threonine kinase signaling pathway	-2.8	2	3.4	BMP2|EGR1|FOS|HSPA1A|HSPA5|ID1|IRAK1|ITGA3|PML|HTRA1|PXN|TGFB1|SLC33A1|STUB1|CITED2|GIPC1|SIRT1|FAM89B|FKBP8|PDCD4|PMEPA1|MIRLET7F1	-1
GO Biological Processes	GO:0051101	regulation of DNA binding	-2.8	2.9	3.7	CEBPG|DDIT3|E2F1|ID1|PLAUR|TFAP4|TGFB1|EDF1|KLF4|NIBAN2|CDT1	-1
GO Biological Processes	GO:0030879	mammary gland development	-2.8	2.7	3.7	APRT|AREG|CAD|CEBPB|DHODH|EPHA2|FASN|GPX1|PML|SOX9|TGFB1|XBP1	-1
GO Biological Processes	GO:0070126	mitochondrial translational termination	-2.8	3.3	3.8	MRPS12|ERAL1|MRPL4|MRPL37|MRPL16|MRPL20|MRPL24|GADD45GIP1|CHCHD1	-0.99
GO Biological Processes	GO:0042149	cellular response to glucose starvation	-2.8	4.6	4.2	ASNS|HSPA5|XBP1|EIF2AK3|MYBBP1A|SESN2	-0.99
GO Biological Processes	GO:0061136	regulation of proteasomal protein catabolic process	-2.7	2.5	3.6	ARAF|FOXF2|GBA|GCLC|GPX1|HSPA1A|HSPA1B|SGTA|HERPUD1|STUB1|GIPC1|TRIB2|YOD1|ZFAND2A	-0.99
GO Biological Processes	GO:0000083	regulation of transcription involved in G1/S transition of mitotic cell cycle	-2.7	5.6	4.4	BACH1|DHFR|E2F1|E2F4|CDT1	-0.99
GO Biological Processes	GO:0010954	positive regulation of protein processing	-2.7	5.6	4.4	ADAM8|C3|MELTF|MMP14|CCBE1	-0.99
GO Biological Processes	GO:0071214	cellular response to abiotic stimulus	-2.7	2	3.4	BAK1|E2F4|EGR1|ELK1|GCLC|H2AX|HSPA5|PTGS2|SOX9|TGFB1|DYSF|YBX3|FADD|BAG3|NAMPT|RRH|SIRT1|SLC38A2|TMEM161A|TMEM109|SLC25A23	-0.99
GO Biological Processes	GO:0104004	cellular response to environmental stimulus	-2.7	2	3.4	BAK1|E2F4|EGR1|ELK1|GCLC|H2AX|HSPA5|PTGS2|SOX9|TGFB1|DYSF|YBX3|FADD|BAG3|NAMPT|RRH|SIRT1|SLC38A2|TMEM161A|TMEM109|SLC25A23	-0.99
GO Biological Processes	GO:0060760	positive regulation of response to cytokine stimulus	-2.7	4	4	GAS6|HSPA1A|HSPA1B|TXK|FADD|AGPAT1|CREBRF	-0.98
GO Biological Processes	GO:0015849	organic acid transport	-2.7	2	3.4	CLN3|SLC25A10|RGS4|SLC25A1|SLC25A11|ABCC3|SLC16A3|SLCO1B1|GIPC1|SLC27A4|PRAF2|SLC7A11|SLCO1B3|PNPLA8|SLC38A2|SLC26A6|SLC26A7|SFXN2|SFXN4|OSR1|SLCO1B7	-0.97
GO Biological Processes	GO:0046942	carboxylic acid transport	-2.7	2	3.4	CLN3|SLC25A10|RGS4|SLC25A1|SLC25A11|ABCC3|SLC16A3|SLCO1B1|GIPC1|SLC27A4|PRAF2|SLC7A11|SLCO1B3|PNPLA8|SLC38A2|SLC26A6|SLC26A7|SFXN2|SFXN4|OSR1|SLCO1B7	-0.97
KEGG Pathway	hsa05140	Leishmaniasis	-2.7	3.5	3.9	C3|ELK1|FOS|HLA-DRB3|IFNGR2|IRAK1|PTGS2|TGFB1	-0.97
GO Biological Processes	GO:0072331	signal transduction by p53 class mediator	-2.7	2.2	3.4	BOK|CD44|E2F1|E2F4|SFN|PML|TFAP4|CARM1|MYBBP1A|PPP1R13L|EHMT2|SIRT1|TAF9B|DDIT4|TMEM109|BCL2L12|SESN2|JMY	-0.97
Reactome Gene Sets	R-HSA-9616222	Transcriptional regulation of granulopoiesis	-2.7	3.2	3.8	CEBPB|E2F1|H2AX|H2BC5|PML|H2BC14|H2BC21|H3C10|H2BC11	-0.97
GO Biological Processes	GO:0007369	gastrulation	-2.7	2.4	3.5	COL4A2|COL5A1|EPHA2|ITGA3|ITGB3|LAMB1|MMP14|TXNRD1|UGDH|NR4A3|KLF4|ARFRP1|OSR1|MIR221	-0.96
GO Biological Processes	GO:1901214	regulation of neuron death	-2.7	2.1	3.4	ADAM8|BOK|CDC34|CEBPB|CLN3|DDIT3|EGR1|ELK1|FOS|GBA|GCLC|GRN|NR4A2|TNFRSF1B|NR4A3|ATP13A2|SIRT1|SLC7A11|DDIT4|NCOA7	-0.96
GO Biological Processes	GO:1903541	regulation of exosomal secretion	-2.7	7.2	4.7	SDC1|ATP13A2|CHMP2A|CHMP6	-0.96
GO Biological Processes	GO:1902165	regulation of intrinsic apoptotic signaling pathway in response to DNA damage by p53 class mediator	-2.7	7.2	4.7	CD44|SIRT1|TAF9B|BCL2L12	-0.96
GO Biological Processes	GO:0072348	sulfur compound transport	-2.7	4.5	4.1	SLC25A10|SLC33A1|SLC7A11|SLC26A6|SLC26A7|SLC35B2	-0.96
GO Biological Processes	GO:0006935	chemotaxis	-2.7	1.7	3.2	ADAM8|DUSP1|EPHA2|EPHB2|GAS6|CXCL2|CXCL3|GSTP1|CXCL8|ITGB3|ANOS1|L1CAM|MPP1|SERPINE1|PLAUR|PLXNA1|PRKCD|RPS19|TGFB1|VEGFB|NR4A3|FOSL1|DYSF|SEMA7A|PDLIM7|IL17RA|SHC3|NTN4|NIBAN2|HSD3B7|MYPN|CMTM3|MIR424|KLRC4-KLRK1	-0.95
GO Biological Processes	GO:0051129	negative regulation of cellular component organization	-2.7	1.6	3.2	BOK|CCNF|CSK|DUSP1|EPHB2|FXN|GBA|GPX1|H1-6|HMGA1|HSPA1A|HSPA1B|DNAJB1|ID1|ITGA3|LGALS1|MELTF|MMP14|PRKCD|TGFB1|TNFRSF1B|DYSF|SEMA7A|BAG3|PPIF|SPRY2|CARM1|AVIL|SIRT1|CHMP2A|GNL3L|PMEPA1|PHF23|CTC1|FHOD3|CDT1|MIR138-1|MIR27B	-0.95
GO Biological Processes	GO:1900182	positive regulation of protein localization to nucleus	-2.7	3.5	3.8	PRKCD|PTGS2|TGFB1|HDAC3|EIF2AK3|BAG3|TRIM8|SESN2	-0.95
GO Biological Processes	GO:0051145	smooth muscle cell differentiation	-2.7	3.5	3.8	CTH|EREG|SOX9|TGFB1|SIRT1|PDCD4|MIR221|MIR424	-0.95
GO Biological Processes	GO:1903671	negative regulation of sprouting angiogenesis	-2.7	3.5	3.8	KLF4|KLF2|EPN1|CREB3L1|MIR138-1|MIR221|MIR222|MIR424	-0.95
GO Biological Processes	GO:0010632	regulation of epithelial cell migration	-2.7	2.1	3.4	EPHA2|GRN|ITGA3|ITGB3|PTGS2|SOX9|STC1|NR2F2|TGFB1|KLF4|SIRT1|CCBE1|EMC10|MIRLET7F1|MIR221|MIR222|MIR27B|MIR29A|MIR424	-0.95
GO Biological Processes	GO:0014909	smooth muscle cell migration	-2.7	3.2	3.7	APEX1|GSTP1|ITGB3|SERPINE1|PLXNA1|NR4A3|ADAMTS1|MIR221|MIR424	-0.95
GO Biological Processes	GO:1901992	positive regulation of mitotic cell cycle phase transition	-2.7	3.2	3.7	APEX1|TGFB1|ADAMTS1|UBE2C|ANAPC11|CDT1|MIR221|MIR222|MIR29A	-0.95
GO Biological Processes	GO:0060333	interferon-gamma-mediated signaling pathway	-2.7	3.2	3.7	CD44|FCGR1B|HLA-DRB3|IFNGR2|PML|PRKCD|TXK|IFI30|TRIM8	-0.95
Reactome Gene Sets	R-HSA-977225	Amyloid fiber formation	-2.7	3	3.7	H2AX|H2BC5|TGFBI|H2BC14|H2BC21|H3C10|H2BC11|TSPAN15|PSENEN|TSPAN14	-0.95
GO Biological Processes	GO:0071480	cellular response to gamma radiation	-2.7	5.4	4.3	EGR1|ELK1|H2AX|HSPA5|TMEM109	-0.94
GO Biological Processes	GO:0042330	taxis	-2.7	1.7	3.2	ADAM8|DUSP1|EPHA2|EPHB2|GAS6|CXCL2|CXCL3|GSTP1|CXCL8|ITGB3|ANOS1|L1CAM|MPP1|SERPINE1|PLAUR|PLXNA1|PRKCD|RPS19|TGFB1|VEGFB|NR4A3|FOSL1|DYSF|SEMA7A|PDLIM7|IL17RA|SHC3|NTN4|NIBAN2|HSD3B7|MYPN|CMTM3|MIR424|KLRC4-KLRK1	-0.94
GO Biological Processes	GO:0006678	glucosylceramide metabolic process	-2.7	11	5.2	CLN3|GBA|PRKCD	-0.94
GO Biological Processes	GO:0060352	cell adhesion molecule production	-2.7	11	5.2	GCNT1|MIR221|MIR222	-0.94
GO Biological Processes	GO:0071383	cellular response to steroid hormone stimulus	-2.7	2.2	3.4	ARNTL|KLF9|NR3C1|GSTP1|NR4A2|PER1|STC1|TFAP4|NR2F2|TGFB1|NR4A3|NR1D2|CARM1|SIRT1|DDIT4|PMEPA1|CREBRF	-0.93
GO Biological Processes	GO:0006457	protein folding	-2.7	2.3	3.4	GNAO1|GRN|HSPA1A|HSPA1B|HSPA1L|HSPA5|HSPA6|HSPA9|DNAJB1|SGTA|BAG3|PPIF|HSPH1|HSPA4L|CHORDC1|ERO1B	-0.93
Reactome Gene Sets	R-HSA-877300	Interferon gamma signaling	-2.7	3.2	3.7	CD44|FCGR1B|HLA-DRB3|IFNGR2|PML|PRKCD|TRIM14|IFI30|TRIM8	-0.93
GO Biological Processes	GO:0002532	production of molecular mediator involved in inflammatory response	-2.6	3.4	3.8	GRN|SERPINE1|PER1|RPS19|IL17RA|PDCD4|MIR221|MIR222	-0.93
GO Biological Processes	GO:0070266	necroptotic process	-2.6	4.4	4	BIRC3|BOK|YBX3|FADD|PPIF|MIR221	-0.92
GO Biological Processes	GO:0006914	autophagy	-2.6	1.8	3.2	BOK|CLN3|DDIT3|EEF1A2|ERN1|GBA|XBP1|SRPX|ATG12|BAG3|NAMPT|STUB1|RGS19|TOMM40|ATP13A2|SIRT1|CHMP2A|LAMTOR1|YOD1|TOMM22|VPS18|PHF23|CHMP6|TRIM8|SESN2|VPS25|TRIM65|C9orf72	-0.92
GO Biological Processes	GO:0061919	process utilizing autophagic mechanism	-2.6	1.8	3.2	BOK|CLN3|DDIT3|EEF1A2|ERN1|GBA|XBP1|SRPX|ATG12|BAG3|NAMPT|STUB1|RGS19|TOMM40|ATP13A2|SIRT1|CHMP2A|LAMTOR1|YOD1|TOMM22|VPS18|PHF23|CHMP6|TRIM8|SESN2|VPS25|TRIM65|C9orf72	-0.92
GO Biological Processes	GO:0051090	regulation of DNA-binding transcription factor activity	-2.6	1.9	3.2	ADAM8|CEBPG|CTH|DDIT3|FLOT2|FOS|GAS6|HSPA1A|HSPA1B|ID1|IL18|IRAK1|TGFB1|TNFAIP3|FOSL1|RPS6KA4|KLF4|TRIM14|CARM1|SIRT1|TRIM8|ARID5B|TRIM52|JMY|MIR138-1	-0.92
GO Biological Processes	GO:0010595	positive regulation of endothelial cell migration	-2.6	2.7	3.6	GRN|ITGB3|PTGS2|TGFB1|SIRT1|CCBE1|EMC10|MIRLET7F1|MIR221|MIR27B|MIR29A	-0.92
GO Biological Processes	GO:0010594	regulation of endothelial cell migration	-2.6	2.2	3.4	EPHA2|GRN|ITGB3|PTGS2|STC1|NR2F2|TGFB1|KLF4|SIRT1|CCBE1|EMC10|MIRLET7F1|MIR221|MIR27B|MIR29A|MIR424	-0.92
GO Biological Processes	GO:1901184	regulation of ERBB signaling pathway	-2.6	3.1	3.7	AREG|EREG|PLAUR|SPRY2|EPN1|CHMP6|VPS25|AFAP1L2|SHKBP1	-0.91
GO Biological Processes	GO:0009199	ribonucleoside triphosphate metabolic process	-2.6	2	3.3	ATP5F1D|CAD|COX8A|FBP1|FXN|HSPA1A|HSPA1B|NDUFB7|NDUFS8|TGFB1|ATP5MF|PPIF|UQCR11|UQCR10|DDIT4|FAM20C|SLC25A23|DNAJC30|UQCC2|NDUFA11|JMJD8	-0.91
GO Biological Processes	GO:0043405	regulation of MAP kinase activity	-2.6	2	3.3	ADAM8|ADORA2B|BMP2|CSK|DUSP1|DUSP4|DUSP7|EPHB2|ERN1|GBA|GSTP1|IRAK1|PRKCD|RGS4|TGFB1|MAP3K6|SPRY2|PDCD4|TRIB2|DUSP16|SPRY4	-0.91
KEGG Pathway	hsa04932	Non-alcoholic fatty liver disease (NAFLD)	-2.6	2.6	3.5	COX8A|DDIT3|ERN1|CXCL8|NDUFB7|NDUFS8|TGFB1|XBP1|EIF2AK3|UQCR11|UQCR10|NDUFA11	-0.91
GO Biological Processes	GO:0042692	muscle cell differentiation	-2.6	1.9	3.2	BMP2|CTH|EREG|FLT3LG|GPX1|MMP14|NEB|RGS4|SDC1|SOX9|TGFB1|XBP1|DYSF|HDAC3|SIRT1|PDCD4|SELENON|NIBAN2|FHOD3|MYPN|MIR221|MIR222|MIR424	-0.91
Reactome Gene Sets	R-HSA-3000178	ECM proteoglycans	-2.6	3.4	3.7	COL4A1|COL4A2|COL5A1|COL6A3|ITGB3|LAMB1|SERPINE1|TGFB1	-0.9
GO Biological Processes	GO:0006534	cysteine metabolic process	-2.6	6.8	4.5	CTH|GCLC|SLC7A11|MRI1	-0.9
GO Biological Processes	GO:1903319	positive regulation of protein maturation	-2.6	5.2	4.2	ADAM8|C3|MELTF|MMP14|CCBE1	-0.9
GO Biological Processes	GO:0061082	myeloid leukocyte cytokine production	-2.6	5.2	4.2	GAS6|TGFB1|NR4A3|SEMA7A|SIRT1	-0.9
GO Biological Processes	GO:1902230	negative regulation of intrinsic apoptotic signaling pathway in response to DNA damage	-2.6	5.2	4.2	CD44|SIRT1|TAF9B|TMEM161A|BCL2L12	-0.9
GO Biological Processes	GO:0071774	response to fibroblast growth factor	-2.6	2.6	3.5	CD44|ELK1|GCLC|CXCL8|ANOS1|POLR2I|FIBP|SPRY2|FAM20C|SPRY4|CREB3L1|MIR424	-0.89
GO Biological Processes	GO:0051100	negative regulation of binding	-2.6	2.5	3.4	TLE5|DDIT3|E2F1|HSPA5|ID1|PRKCD|PTPRF|TFAP4|STUB1|CARM1|GNL3L|C9orf72|MIR27B	-0.89
GO Biological Processes	GO:0045787	positive regulation of cell cycle	-2.6	1.9	3.2	APEX1|ASNS|E2F1|E2F4|EREG|FLT3LG|SFN|PML|TFAP4|TGFB1|NR4A3|FOSL1|ADAMTS1|CITED2|CARM1|MYBBP1A|GIPC1|UBE2C|ANAPC11|CDT1|MIR221|MIR222|MIR29A	-0.89
Reactome Gene Sets	R-HSA-3214815	HDACs deacetylate histones	-2.6	3.1	3.6	H2BC5|H2AC15|H2BC14|H2BC21|H3C10|HDAC3|H2BC11|HMG20B|H2BC18	-0.89
GO Biological Processes	GO:0031397	negative regulation of protein ubiquitination	-2.6	3.3	3.7	GCLC|HSPA1A|HSPA1B|LIMK1|TNFAIP3|DYSF|GNL3L|MIR138-1	-0.88
GO Biological Processes	GO:0001101	response to acid chemical	-2.6	2	3.2	ABCA1|ASNS|CEBPB|COL4A1|DHFR|DHODH|DUSP1|E2F1|EGR1|GCLC|GSTP1|PDK4|PTGS2|SOX9|XBP1|KLF4|KLF2|TMEM161A|LAMTOR1|SESN2|OSR1	-0.87
GO Biological Processes	GO:0043901	negative regulation of multi-organism process	-2.6	2.4	3.4	PML|HTRA1|PTX3|TFAP4|TIMP1|TNFAIP3|TRIM14|IFITM2|APOBEC3C|RNF26|TRIM8|MIR221|MIR222	-0.87
Canonical Pathways	M198	PID SYNDECAN 1 PATHWAY	-2.5	4.2	3.9	COL4A1|COL5A1|COL6A3|COL13A1|SDC1|TGFB1	-0.85
GO Biological Processes	GO:0070570	regulation of neuron projection regeneration	-2.5	5	4.1	GRN|PTPRF|KLF4|MIR221|MIR222	-0.85
GO Biological Processes	GO:0016049	cell growth	-2.5	1.8	3.1	BTG1|CDA|FBP1|FXN|SFN|HSPA1A|HSPA1B|IGFBP4|L1CAM|LIMK1|MELTF|MMP14|PLXNA1|PML|RGS4|SOX9|TGFB1|SEMA7A|CCDC85B|OGFR|SIRT1|TNFRSF12A|TAF9B|LAMTOR1|TSPYL2|SESN2|C9orf72	-0.85
GO Biological Processes	GO:0090398	cellular senescence	-2.5	3.3	3.6	ARNTL|H2AX|HMGA1|PML|PRKCD|NAMPT|SIRT1|BCL2L12	-0.85
GO Biological Processes	GO:0000082	G1/S transition of mitotic cell cycle	-2.5	2.1	3.2	APEX1|BACH1|CDC34|DHFR|E2F1|E2F4|SFN|PML|POLE2|KLF4|ADAMTS1|CTDSPL|CARM1|CDT1|MIR138-1|MIR221|MIR222|MIR29A	-0.85
KEGG Pathway	hsa05322	Systemic lupus erythematosus	-2.5	2.7	3.4	C3|H2AX|H2BC5|HLA-DRB3|SNRPD1|H2AC15|H2BC14|H2BC21|H3C10|H2BC11|H2BC18	-0.85
GO Biological Processes	GO:1990830	cellular response to leukemia inhibitory factor	-2.5	3	3.5	CTH|PML|SRM|XBP1|LAPTM5|KLF4|SPRY2|SIRT1|ARID5B	-0.85
GO Biological Processes	GO:0008585	female gonad development	-2.5	3	3.5	CEBPB|EREG|HSPA5|MMP14|PTX3|ADAMTS1|SIRT1|TIPARP|ARID5B	-0.85
GO Biological Processes	GO:1990823	response to leukemia inhibitory factor	-2.5	3	3.5	CTH|PML|SRM|XBP1|LAPTM5|KLF4|SPRY2|SIRT1|ARID5B	-0.85
GO Biological Processes	GO:0060602	branch elongation of an epithelium	-2.5	6.4	4.4	AREG|SOX9|TGFB1|SPRY2	-0.85
GO Biological Processes	GO:0010042	response to manganese ion	-2.5	6.4	4.4	HSPA5|PTGS2|EIF2AK3|ATP13A2	-0.85
GO Biological Processes	GO:1902236	negative regulation of endoplasmic reticulum stress-induced intrinsic apoptotic signaling pathway	-2.5	6.4	4.4	HSPA1A|XBP1|HERPUD1|CREB3L1	-0.85
GO Biological Processes	GO:0032816	positive regulation of natural killer cell activation	-2.5	6.4	4.4	FLT3LG|GAS6|IL18|TOX	-0.85
GO Biological Processes	GO:1902686	mitochondrial outer membrane permeabilization involved in programmed cell death	-2.5	3.6	3.7	BAK1|BOK|E2F1|SFN|HSPA1A|PPIF|MIR29A	-0.85
GO Biological Processes	GO:0046824	positive regulation of nucleocytoplasmic transport	-2.5	3.6	3.7	GAS6|SFN|PRKCD|PTGS2|TGFB1|HDAC3|BAG3	-0.85
GO Biological Processes	GO:0050727	regulation of inflammatory response	-2.5	1.8	3.1	ADAM8|ADORA2B|BIRC3|C3|CEBPB|CD55|GBA|GPX1|GRN|GSTP1|IGKC|IL18|SERPINE1|PER1|PRKCD|PTGS2|RPS19|TNFAIP3|TNFRSF1B|SEMA7A|KLF4|NR1D2|IL17RA|PDCD4|MIR138-1|MIR221|MIR222	-0.85
GO Biological Processes	GO:0070482	response to oxygen levels	-2.5	1.9	3.2	ADAM8|BACH1|BMP2|E2F1|EGR1|IRAK1|LOXL2|MMP14|NR4A2|PML|PSMB8|PTGS2|STC1|TGFB1|VEGFB|PDLIM1|NAMPT|STUB1|CITED2|SIRT1|EEF2K|ANGPTL4|DDIT4	-0.85
GO Biological Processes	GO:1902033	regulation of hematopoietic stem cell proliferation	-2.5	9.7	4.9	N4BP2L2|MIR221|MIR222	-0.85
CORUM	CORUM:1186	ESCRT-III complex	-2.5	9.7	4.9	CHMP2A|CHMP1B|CHMP6	-0.85
GO Biological Processes	GO:0106049	regulation of cellular response to osmotic stress	-2.5	9.7	4.9	PTGS2|YBX3|SLC25A23	-0.85
GO Biological Processes	GO:1902237	positive regulation of endoplasmic reticulum stress-induced intrinsic apoptotic signaling pathway	-2.5	9.7	4.9	BOK|DDIT3|SIRT1	-0.85
Reactome Gene Sets	R-HSA-381183	ATF6 (ATF6-alpha) activates chaperone genes	-2.5	9.7	4.9	DDIT3|HSPA5|XBP1	-0.85
GO Biological Processes	GO:1903332	regulation of protein folding	-2.5	9.7	4.9	GRN|HSPA5|SGTA	-0.85
GO Biological Processes	GO:1903897	regulation of PERK-mediated unfolded protein response	-2.5	9.7	4.9	BOK|HSPA5|PPP1R15A	-0.85
GO Biological Processes	GO:0036500	ATF6-mediated unfolded protein response	-2.5	9.7	4.9	DDIT3|HSPA5|XBP1	-0.85
GO Biological Processes	GO:0016050	vesicle organization	-2.5	2	3.2	ABCA1|AREG|SDC1|TAPBP|DYSF|SRPX|NAPA|BET1|CHMP2A|HOOK1|LAMTOR1|CHMP1B|VPS18|TRAPPC1|RNF26|CHMP6|VPS25|TRAPPC5|ANXA8|ANXA8L1	-0.85
GO Biological Processes	GO:0045732	positive regulation of protein catabolic process	-2.5	2.2	3.3	ADAM8|GBA|GCLC|HSPA1A|HSPA1B|SGTA|SOX9|TNFAIP3|TNFRSF1B|HERPUD1|STUB1|TIPARP|TRIB2|UQCC2|ZFAND2A	-0.85
GO Biological Processes	GO:1903050	regulation of proteolysis involved in cellular protein catabolic process	-2.5	2.2	3.3	ARAF|FOXF2|GBA|GCLC|GPX1|HSPA1A|HSPA1B|PML|SGTA|HERPUD1|STUB1|GIPC1|TRIB2|YOD1|ZFAND2A	-0.85
GO Biological Processes	GO:0071260	cellular response to mechanical stimulus	-2.5	3.3	3.6	BAK1|GCLC|PTGS2|SOX9|TGFB1|FADD|BAG3|SLC38A2	-0.84
GO Biological Processes	GO:1900034	regulation of cellular response to heat	-2.5	3.3	3.6	HSPA1A|HSPA1B|HSPA1L|DNAJB1|BAG3|HSPH1|SIRT1|CHORDC1	-0.84
GO Biological Processes	GO:0046660	female sex differentiation	-2.5	2.8	3.5	BAK1|CEBPB|EREG|HSPA5|MMP14|PTX3|ADAMTS1|SIRT1|TIPARP|ARID5B	-0.84
GO Biological Processes	GO:0043122	regulation of I-kappaB kinase/NF-kappaB signaling	-2.5	2.2	3.3	BIRC3|CTH|GSTP1|IRAK1|LGALS1|PER1|SLC20A1|TNFAIP3|TNFSF10|FADD|SIRT1|TRIM8|LURAP1L|JMJD8|SLC35B2|GPR89A	-0.84
GO Biological Processes	GO:0001558	regulation of cell growth	-2.5	1.8	3.1	BTG1|CDA|FBP1|FXN|SFN|HSPA1A|HSPA1B|IGFBP4|L1CAM|LIMK1|MELTF|MMP14|PML|RGS4|TGFB1|SEMA7A|CCDC85B|OGFR|SIRT1|TNFRSF12A|TAF9B|LAMTOR1|TSPYL2|SESN2	-0.83
Canonical Pathways	M60	PID NFAT TFPATHWAY	-2.5	4.1	3.8	E2F1|EGR1|FOS|CXCL8|PTGS2|FOSL1	-0.83
GO Biological Processes	GO:2000060	positive regulation of ubiquitin-dependent protein catabolic process	-2.5	3	3.5	GBA|GCLC|HSPA1A|HSPA1B|SGTA|HERPUD1|STUB1|TRIB2|ZFAND2A	-0.83
GO Biological Processes	GO:1903037	regulation of leukocyte cell-cell adhesion	-2.5	2	3.2	ADAM8|CD44|CEBPB|CSK|CD55|FLOT2|IL18|IRAK1|LGALS1|TGFB1|XBP1|NR4A3|FADD|KLF4|HSPH1|PDCD1LG2|MIR221|MIR222|KLRC4-KLRK1	-0.83
GO Biological Processes	GO:0007569	cell aging	-2.5	2.8	3.4	ARNTL|H2AX|HMGA1|SERPINE1|PML|PRKCD|NAMPT|SIRT1|PDCD4|BCL2L12	-0.82
GO Biological Processes	GO:0033002	muscle cell proliferation	-2.5	2.2	3.2	EREG|ERN1|GSTP1|IL18|IRAK1|PTGS2|TNFAIP3|NR4A3|KLF4|ADAMTS1|NAMPT|PDCD4|MIR221|MIR222|MIR27B|MIR424	-0.81
GO Biological Processes	GO:0051897	positive regulation of protein kinase B signaling	-2.5	2.4	3.3	ADAM8|AREG|EREG|GAS6|GPX1|IL18|MAZ|TGFB1|SPRY2|MIR138-1|MIR221|MIR222|MIR29A	-0.8
GO Biological Processes	GO:1903039	positive regulation of leukocyte cell-cell adhesion	-2.5	2.2	3.2	ADAM8|CD44|CSK|CD55|FLOT2|IL18|IRAK1|LGALS1|TGFB1|XBP1|NR4A3|FADD|HSPH1|PDCD1LG2|KLRC4-KLRK1	-0.8
GO Biological Processes	GO:0045055	regulated exocytosis	-2.5	1.6	3	ADAM8|ADORA2B|APRT|C3|CD44|CD68|CDA|CD55|GAA|GAS6|GRN|GSTP1|HSPA1A|HSPA1B|HSPA6|ITGB3|LGALS3BP|MAN2B1|SERPINE1|PLAUR|PRKCD|PTX3|TGFB1|TIMP1|TNFRSF1B|VEGFB|NR4A3|DGAT1|NAPA|DGKI|GIPC1|NCS1|TOR4A|LAMTOR1|VPS18|TRAPPC1|TSPAN14|UNC13D|TMEM179B	-0.8
GO Biological Processes	GO:0042059	negative regulation of epidermal growth factor receptor signaling pathway	-2.4	4	3.8	AREG|EREG|SPRY2|EPN1|CHMP6|VPS25	-0.8
GO Biological Processes	GO:0090199	regulation of release of cytochrome c from mitochondria	-2.4	4	3.8	BAK1|FXN|GPX1|PLAUR|TNFSF10|PPIF	-0.8
GO Biological Processes	GO:0036498	IRE1-mediated unfolded protein response	-2.4	3.5	3.6	GET3|BAK1|ERN1|HSPA5|XBP1|KDELR3|TSPYL2	-0.79
GO Biological Processes	GO:0035794	positive regulation of mitochondrial membrane permeability	-2.4	3.5	3.6	BAK1|BOK|E2F1|SFN|HSPA1A|PPIF|MIR29A	-0.79
GO Biological Processes	GO:1990182	exosomal secretion	-2.4	6.1	4.2	SDC1|ATP13A2|CHMP2A|CHMP6	-0.79
GO Biological Processes	GO:0030728	ovulation	-2.4	6.1	4.2	EREG|PTGS2|ADAMTS1|SIRT1	-0.79
GO Biological Processes	GO:0071498	cellular response to fluid shear stress	-2.4	6.1	4.2	PTGS2|HDAC3|KLF4|KLF2	-0.79
GO Biological Processes	GO:0016485	protein processing	-2.4	2	3.1	ADAM8|BIRC3|BAK1|C3|CLN3|CD55|FXN|IGKC|MELTF|MMP14|SERPINE1|FADD|SPCS2|RCE1|BACE2|SNX12|PSENEN|ERO1B|BCL2L12|CCBE1	-0.79
GO Biological Processes	GO:0032496	response to lipopolysaccharide	-2.4	2	3.1	ABCA1|CD68|CEBPB|CD55|FOS|CXCL2|CXCL3|GSTP1|CXCL8|IL18|IRAK1|SERPINE1|PTGS2|TGFB1|TNFAIP3|TNFRSF1B|XBP1|PDCD4|PDCD1LG2|KLRC4-KLRK1	-0.79
GO Biological Processes	GO:0048525	negative regulation of viral process	-2.4	2.9	3.4	PML|PTX3|TFAP4|TRIM14|IFITM2|APOBEC3C|TRIM8|MIR221|MIR222	-0.79
KEGG Pathway	hsa04933	AGE-RAGE signaling pathway in diabetic complications	-2.4	2.9	3.4	COL4A1|COL4A2|EGR1|CXCL8|SERPINE1|PLCB3|PRKCD|TGFB1|VEGFB	-0.79
Reactome Gene Sets	R-HSA-70263	Gluconeogenesis	-2.4	4.7	3.9	SLC25A10|FBP1|SLC25A1|SLC25A11|G6PC3	-0.78
GO Biological Processes	GO:0031647	regulation of protein stability	-2.4	2	3.1	BMP2|FLOT2|GRN|HSPA1A|HSPA1B|ID1|PRKCD|XBP1|DPM2|HDAC3|BAG3|STUB1|GIPC1|SIRT1|TAF9B|GNL3L|NCLN|NAA16	-0.78
Reactome Gene Sets	R-HSA-913531	Interferon Signaling	-2.4	2.3	3.2	CD44|EGR1|FCGR1B|HLA-DRB3|IFI27|IFIT3|IFNGR2|PML|PRKCD|PSMB8|TRIM14|IFI30|IFITM2|TRIM8	-0.77
KEGG Pathway	hsa04512	ECM-receptor interaction	-2.4	3.1	3.5	CD44|COL4A1|COL4A2|COL6A3|ITGA3|ITGB3|LAMB1|SDC1	-0.77
GO Biological Processes	GO:0022617	extracellular matrix disassembly	-2.4	3.1	3.5	ADAM8|CD44|MELTF|MMP14|HTRA1|FSCN1|TGFB1|TIMP1	-0.77
GO Biological Processes	GO:0032757	positive regulation of interleukin-8 production	-2.4	3.9	3.7	DDIT3|HSPA1A|HSPA1B|SERPINE1|FADD|AFAP1L2	-0.77
GO Biological Processes	GO:0097300	programmed necrotic cell death	-2.4	3.9	3.7	BIRC3|BOK|YBX3|FADD|PPIF|MIR221	-0.77
GO Biological Processes	GO:0008347	glial cell migration	-2.4	3.9	3.7	LAMB1|MMP14|ADGRG1|SRGAP2|MIR221|MIR222	-0.77
GO Biological Processes	GO:1904707	positive regulation of vascular smooth muscle cell proliferation	-2.4	3.9	3.7	ERN1|NR4A3|ADAMTS1|MIR221|MIR222|MIR27B	-0.77
Reactome Gene Sets	R-HSA-177929	Signaling by EGFR	-2.4	3.9	3.7	AREG|CSK|EREG|PXN|SPRY2|EPN1	-0.77
Canonical Pathways	M8873	ST FAS SIGNALING PATHWAY	-2.4	3.5	3.6	BAK1|CAD|EPHB2|CXCL8|TUFM|FADD|NCS1	-0.77
Reactome Gene Sets	R-HSA-5334118	DNA methylation	-2.4	3.5	3.6	H2AX|H2BC5|H2BC14|H2BC21|H3C10|H2BC11|UHRF1	-0.77
Reactome Gene Sets	R-HSA-9614085	FOXO-mediated transcription	-2.4	3.5	3.6	BTG1|DDIT3|SFN|NR3C1|KLF4|CITED2|SIRT1	-0.77
GO Biological Processes	GO:1903034	regulation of response to wounding	-2.4	2.3	3.2	GRN|SERPINE1|SERPINB2|PLAUR|PRKCD|PTPRF|TNFAIP3|XBP1|KLF4|TNFRSF12A|VKORC1|MIR221|MIR222	-0.76
GO Biological Processes	GO:0090084	negative regulation of inclusion body assembly	-2.4	8.8	4.6	HSPA1A|HSPA1B|DNAJB1	-0.76
GO Biological Processes	GO:0048680	positive regulation of axon regeneration	-2.4	8.8	4.6	GRN|MIR221|MIR222	-0.76
GO Biological Processes	GO:0044793	negative regulation by host of viral process	-2.4	8.8	4.6	PTX3|MIR221|MIR222	-0.76
GO Biological Processes	GO:1904995	negative regulation of leukocyte adhesion to vascular endothelial cell	-2.4	8.8	4.6	KLF4|MIR221|MIR222	-0.76
GO Biological Processes	GO:0006620	posttranslational protein targeting to endoplasmic reticulum membrane	-2.4	8.8	4.6	GET3|HSPA5|SGTA	-0.76
GO Biological Processes	GO:0060322	head development	-2.4	1.6	2.9	BAK1|BMP2|BOK|COL4A1|CSK|E2F1|EPHB2|GNAO1|H2AX|HSPA5|DNAJB1|ID1|LAMB1|MMP14|MYO1D|NR4A2|PAFAH1B3|PFAS|RGS4|RRAS|SCN5A|SOX9|NR2F2|TGFB1|NR4A3|SEMA7A|NAPA|ADGRG1|BAG3|SRGAP2|SLC7A11|TIPARP|TSKU|SLC38A2|DDIT4|KDM7A|ARID5B|DNAJC30	-0.76
GO Biological Processes	GO:0050900	leukocyte migration	-2.4	1.7	3	ADAM8|CD44|DUSP1|GAS6|GCNT1|CXCL2|CXCL3|IGKC|CXCL8|ITGA3|ITGB3|L1CAM|CD99|MMP14|MPP1|SERPINE1|RPS19|SDC1|TGFB1|VEGFB|DYSF|FADD|SLC16A3|SLC7A11|IL17RA|HSD3B7|KLRC4-KLRK1	-0.75
GO Biological Processes	GO:1990542	mitochondrial transmembrane transport	-2.4	2.9	3.4	ATP5F1D|SLC25A1|ATP5MF|TOMM40|TIMM13|TIMM22|SLC25A23|DNAJC30|SFXN2	-0.75
GO Biological Processes	GO:0046545	development of primary female sexual characteristics	-2.4	2.9	3.4	CEBPB|EREG|HSPA5|MMP14|PTX3|ADAMTS1|SIRT1|TIPARP|ARID5B	-0.75
GO Biological Processes	GO:0007162	negative regulation of cell adhesion	-2.4	2	3.1	BMP2|CEBPB|DUSP1|LGALS1|MELTF|MMP14|SERPINE1|PLXNA1|PODXL|PRKCD|TGFB1|TGFBI|KLF4|FXYD5|PDCD1LG2|MIR138-1|MIR221|MIR222	-0.75
GO Biological Processes	GO:0070423	nucleotide-binding oligomerization domain containing signaling pathway	-2.4	4.6	3.8	BIRC3|HSPA1A|HSPA1B|IRAK1|TNFAIP3	-0.75
GO Biological Processes	GO:0009205	purine ribonucleoside triphosphate metabolic process	-2.4	1.9	3	ATP5F1D|COX8A|FBP1|FXN|HSPA1A|HSPA1B|NDUFB7|NDUFS8|TGFB1|ATP5MF|PPIF|UQCR11|UQCR10|DDIT4|FAM20C|SLC25A23|DNAJC30|UQCC2|NDUFA11|JMJD8	-0.75
GO Biological Processes	GO:0032984	protein-containing complex disassembly	-2.4	1.9	3	CLN3|GBA|HMGA1|MRPS12|NAPA|AVIL|ERAL1|CHMP2A|MRPL4|MRPL37|DDIT4|MRPL16|MRPL20|CHMP1B|PHF23|MRPL24|GRWD1|GADD45GIP1|CHCHD1|KIF18B	-0.75
Canonical Pathways	M18	PID INTEGRIN1 PATHWAY	-2.4	3.4	3.5	COL4A1|COL5A1|COL6A3|ITGA3|LAMB1|PLAUR|TGFBI	-0.75
GO Biological Processes	GO:1905710	positive regulation of membrane permeability	-2.4	3.4	3.5	BAK1|BOK|E2F1|SFN|HSPA1A|PPIF|MIR29A	-0.75
GO Biological Processes	GO:1901673	regulation of mitotic spindle assembly	-2.4	5.9	4.1	HSPA1A|HSPA1B|CHMP2A|CHMP1B	-0.75
Reactome Gene Sets	R-HSA-9609523	Insertion of tail-anchored proteins into the endoplasmic reticulum membrane	-2.4	5.9	4.1	GET3|CYB5A|SGTA|UBL4A	-0.75
GO Biological Processes	GO:0097734	extracellular exosome biogenesis	-2.4	5.9	4.1	SDC1|ATP13A2|CHMP2A|CHMP6	-0.75
GO Biological Processes	GO:0040037	negative regulation of fibroblast growth factor receptor signaling pathway	-2.4	5.9	4.1	SPRY2|SPRY4|CREB3L1|MIR424	-0.75
GO Biological Processes	GO:0031163	metallo-sulfur cluster assembly	-2.4	5.9	4.1	FXN|HSPA9|NDOR1|BOLA2	-0.75
GO Biological Processes	GO:0016226	iron-sulfur cluster assembly	-2.4	5.9	4.1	FXN|HSPA9|NDOR1|BOLA2	-0.75
GO Biological Processes	GO:0043496	regulation of protein homodimerization activity	-2.4	5.9	4.1	BAK1|HSPA5|ID1|GNL3L	-0.75
GO Biological Processes	GO:0070303	negative regulation of stress-activated protein kinase signaling cascade	-2.4	3.9	3.6	DUSP1|GSTP1|PER1|HDAC3|PDCD4|MIR138-1	-0.75
GO Biological Processes	GO:0032873	negative regulation of stress-activated MAPK cascade	-2.4	3.9	3.6	DUSP1|GSTP1|PER1|HDAC3|PDCD4|MIR138-1	-0.75
GO Biological Processes	GO:0001666	response to hypoxia	-2.4	1.9	3	ADAM8|BACH1|BMP2|E2F1|EGR1|IRAK1|LOXL2|MMP14|NR4A2|PML|PSMB8|PTGS2|STC1|TGFB1|VEGFB|PDLIM1|STUB1|CITED2|SIRT1|ANGPTL4|DDIT4	-0.75
GO Biological Processes	GO:0042063	gliogenesis	-2.4	2	3.1	AREG|BMP2|BOK|CSK|E2F1|GRN|GSTP1|LAMB1|MMP14|SOX9|TGFB1|TNFRSF1B|ADGRG1|SRGAP2|BACE2|METRN|MIR221|MIR222	-0.75
GO Biological Processes	GO:0001704	formation of primary germ layer	-2.3	2.7	3.3	COL4A2|COL5A1|EPHA2|ITGA3|ITGB3|LAMB1|MMP14|TXNRD1|NR4A3|KLF4	-0.74
GO Biological Processes	GO:0022612	gland morphogenesis	-2.3	2.7	3.3	AREG|CEBPB|EPHA2|PLXNA1|PML|SOX9|TGFB1|TNFAIP3|XBP1|NTN4	-0.74
GO Biological Processes	GO:0006644	phospholipid metabolic process	-2.3	1.8	3	CDS1|CLN3|IMPA2|PRKCD|TGFB1|DPM2|KLF4|AGPAT1|DOLK|PLA2G15|PNPLA8|LPCAT2|AGPAT3|PLEKHA2|PLPPR2|PIGS|PTPMT1|PIGU|MBOAT1|PLPP4|LPCAT4|SERINC2|PI4KAP2|MIR138-1	-0.74
Reactome Gene Sets	R-HSA-381340	Transcriptional regulation of white adipocyte differentiation	-2.3	3.1	3.4	CEBPB|NR2F2|TGFB1|HDAC3|KLF4|CARM1|ANGPTL4|MED11	-0.74
GO Biological Processes	GO:0014910	regulation of smooth muscle cell migration	-2.3	3.1	3.4	APEX1|GSTP1|SERPINE1|PLXNA1|NR4A3|ADAMTS1|MIR221|MIR424	-0.74
GO Biological Processes	GO:0007159	leukocyte cell-cell adhesion	-2.3	1.9	3	ADAM8|CD44|CEBPB|CSK|CD55|FLOT2|GCNT1|IL18|IRAK1|LGALS1|TGFB1|XBP1|NR4A3|FADD|KLF4|HSPH1|PDCD1LG2|MIR221|MIR222|KLRC4-KLRK1	-0.73
GO Biological Processes	GO:1903364	positive regulation of cellular protein catabolic process	-2.3	2.5	3.2	GBA|GCLC|HSPA1A|HSPA1B|SGTA|TNFAIP3|HERPUD1|STUB1|TRIB2|UQCC2|ZFAND2A	-0.73
GO Biological Processes	GO:0045596	negative regulation of cell differentiation	-2.3	1.6	2.9	ABCA1|AREG|ARNTL|BMP2|COL5A1|DDIT3|E2F1|EPHB2|EREG|EFEMP1|HSPA9|ID1|IL18|ITGB3|LGALS1|MELTF|RGS4|SOX9|TGFB1|XBP1|SEMA7A|HDAC3|ADGRG1|SRA1|N4BP2L2|CARM1|CCDC85B|SRGAP2|SIRT1|PDCD4|TRIB2|RIOX1|OSR1|MIR138-1|MIR221|MIR222|MIR27B	-0.73
GO Biological Processes	GO:0051926	negative regulation of calcium ion transport	-2.3	3.4	3.5	GEM|GNAO1|PTGS2|STC1|TGFB1|DYSF|MIR424	-0.73
GO Biological Processes	GO:0048872	homeostasis of number of cells	-2.3	2.1	3.1	BAK1|CEBPG|FLT3LG|HSPA1A|HSPA1B|HSPA9|RPS19|SOX9|TGFB1|TNFAIP3|FADD|KLF2|SLC7A11|NLE1|MIR221|MIR222	-0.73
GO Biological Processes	GO:0060537	muscle tissue development	-2.3	1.8	3	ARNTL|ATF3|BMP2|EGR1|FOS|GPX1|NEB|RGS4|SOX9|NR2F2|TGFB1|YBX3|NR1D2|HMG20B|PPP1R13L|TIPARP|SELENON|HIVEP3|NIBAN2|FHOD3|UQCC2|OSR1|MIR222	-0.72
GO Biological Processes	GO:0048641	regulation of skeletal muscle tissue development	-2.3	3.8	3.6	ARNTL|TGFB1|YBX3|NR1D2|NIBAN2|UQCC2	-0.72
GO Biological Processes	GO:0031103	axon regeneration	-2.3	3.8	3.6	DHFR|GRN|PTPRF|KLF4|MIR221|MIR222	-0.72
GO Biological Processes	GO:0009141	nucleoside triphosphate metabolic process	-2.3	1.9	3	ATP5F1D|CAD|COX8A|FBP1|FXN|HSPA1A|HSPA1B|NDUFB7|NDUFS8|TGFB1|ATP5MF|PPIF|UQCR11|UQCR10|DDIT4|FAM20C|SLC25A23|DNAJC30|UQCC2|NDUFA11|JMJD8	-0.72
GO Biological Processes	GO:0090322	regulation of superoxide metabolic process	-2.3	4.5	3.7	DHFR|GSTP1|PRKCD|TGFB1|MIR27B	-0.72
GO Biological Processes	GO:0035872	nucleotide-binding domain, leucine rich repeat containing receptor signaling pathway	-2.3	4.5	3.7	BIRC3|HSPA1A|HSPA1B|IRAK1|TNFAIP3	-0.72
GO Biological Processes	GO:0040036	regulation of fibroblast growth factor receptor signaling pathway	-2.3	4.5	3.7	SPRY2|FAM20C|SPRY4|CREB3L1|MIR424	-0.72
GO Biological Processes	GO:0007517	muscle organ development	-2.3	1.8	2.9	ARNTL|ATF3|BMP2|COL6A3|EGR1|FHL3|FOS|GPX1|NEB|RGS4|NR2F2|TGFB1|XBP1|YBX3|NR1D2|HMG20B|SIRT1|SELENON|HIVEP3|NIBAN2|ARID5B|UQCC2|MIR222	-0.71
GO Biological Processes	GO:0051170	import into nucleus	-2.3	2.4	3.1	ARNTL|PML|PRKCD|PTGS2|SNRPD1|SNRPD2|TGFB1|HDAC3|BAG3|GEMIN4|TMCO6|GEMIN7	-0.71
GO Biological Processes	GO:2000045	regulation of G1/S transition of mitotic cell cycle	-2.3	2.3	3.1	APEX1|E2F1|E2F4|SFN|PML|KLF4|ADAMTS1|CTDSPL|CARM1|MIR138-1|MIR221|MIR222|MIR29A	-0.71
GO Biological Processes	GO:0045926	negative regulation of growth	-2.3	2.1	3	BTG1|CDA|FBP1|FXN|HSPA1A|HSPA1B|MT1E|MT1M|PML|RGS4|TGFB1|SEMA7A|CCDC85B|SIRT1|TSPYL2|SESN2	-0.71
GO Biological Processes	GO:0016197	endosomal transport	-2.3	2.1	3.1	ABCA1|ARHGAP1|AP1S1|VPS52|ARFRP1|CHMP2A|UBAP1|LAMTOR1|CHMP1B|TINAGL1|CHMP6|VPS25|DPY30|ANXA8|ANXA8L1	-0.71
Reactome Gene Sets	R-HSA-427359	SIRT1 negatively regulates rRNA expression	-2.3	3.3	3.4	H2AX|H2BC5|H2BC14|H2BC21|H3C10|H2BC11|SIRT1	-0.71
Reactome Gene Sets	R-HSA-112409	RAF-independent MAPK1/3 activation	-2.3	5.6	4	DUSP1|DUSP4|DUSP7|DUSP16	-0.71
GO Biological Processes	GO:1902254	negative regulation of intrinsic apoptotic signaling pathway by p53 class mediator	-2.3	5.6	4	CD44|SIRT1|TAF9B|BCL2L12	-0.71
GO Biological Processes	GO:0051152	positive regulation of smooth muscle cell differentiation	-2.3	5.6	4	CTH|TGFB1|SIRT1|MIR424	-0.71
GO Biological Processes	GO:0032091	negative regulation of protein binding	-2.3	2.8	3.3	TLE5|HSPA5|ID1|PRKCD|PTPRF|STUB1|CARM1|GNL3L|MIR27B	-0.71
GO Biological Processes	GO:1901800	positive regulation of proteasomal protein catabolic process	-2.3	2.8	3.3	GBA|GCLC|HSPA1A|HSPA1B|SGTA|HERPUD1|STUB1|TRIB2|ZFAND2A	-0.71
GO Biological Processes	GO:0006415	translational termination	-2.3	2.8	3.3	MRPS12|ERAL1|MRPL4|MRPL37|MRPL16|MRPL20|MRPL24|GADD45GIP1|CHCHD1	-0.71
GO Biological Processes	GO:0014812	muscle cell migration	-2.3	2.8	3.3	APEX1|GSTP1|ITGB3|SERPINE1|PLXNA1|NR4A3|ADAMTS1|MIR221|MIR424	-0.71
GO Biological Processes	GO:0044344	cellular response to fibroblast growth factor stimulus	-2.3	2.5	3.2	CD44|GCLC|CXCL8|ANOS1|POLR2I|FIBP|SPRY2|FAM20C|SPRY4|CREB3L1|MIR424	-0.71
Reactome Gene Sets	R-HSA-3781865	Diseases of glycosylation	-2.3	2.5	3.2	SDC1|DPM2|CHST3|ADAMTS1|GPC6|ALG3|DOLK|ALG1|CHST14|ADAMTS15|ADAMTSL5	-0.71
GO Biological Processes	GO:0010038	response to metal ion	-2.3	1.9	3	ATP5F1D|CYB5A|DUSP1|FBP1|FOS|FXN|GCLC|HSPA5|LOXL2|MT1E|MT1M|PTGS2|SCN5A|SDC1|EIF2AK3|PPIF|ATP13A2|EEF2K|CUTA|SLC25A23|SLC39A13	-0.71
Reactome Gene Sets	R-HSA-449147	Signaling by Interleukins	-2.3	1.6	2.9	ARAF|AREG|CSK|DUSP1|DUSP4|DUSP7|ELK1|EREG|FLT3LG|FOS|CXCL2|HSPA9|CXCL8|IL10RB|IL18|IRAK1|ITGB3|LMNB1|SERPINB2|PSMB8|PTGS2|SDC1|FSCN1|TGFB1|TIMP1|TNFRSF1B|H3C10|IL17RA|PDCD4|SHC3|DUSP16|BOLA2	-0.7
GO Biological Processes	GO:0008285	negative regulation of cell proliferation	-2.3	1.6	2.8	BAK1|BMP2|KLF9|BTG1|CEBPB|CSK|DUSP1|E2F1|EREG|SFN|GSTP1|HMGA1|HSPA1A|HSPA1B|IFIT3|CXCL8|PML|PTGS2|SOX9|TFAP4|NR2F2|TGFB1|TNFAIP3|FOSL1|SRPX|ADGRG1|KLF4|ADAMTS1|SPRY2|PDCD4|NIBAN2|PDCD1LG2|MIR138-1|MIR221|MIR222|MIR29A|MIR424	-0.7
GO Biological Processes	GO:0035751	regulation of lysosomal lumen pH	-2.3	8.1	4.4	CLN3|GRN|CLN6	-0.7
GO Biological Processes	GO:0070572	positive regulation of neuron projection regeneration	-2.3	8.1	4.4	GRN|MIR221|MIR222	-0.7
GO Biological Processes	GO:0006983	ER overload response	-2.3	8.1	4.4	DDIT3|HSPA5|EIF2AK3	-0.7
Reactome Gene Sets	R-HSA-83936	Transport of nucleosides and free purine and pyrimidine bases across the plasma membrane	-2.3	8.1	4.4	SLC29A1|SLC29A2|ARL2BP	-0.7
Reactome Gene Sets	R-HSA-381033	ATF6 (ATF6-alpha) activates chaperones	-2.3	8.1	4.4	DDIT3|HSPA5|XBP1	-0.7
GO Biological Processes	GO:0009144	purine nucleoside triphosphate metabolic process	-2.3	1.9	2.9	ATP5F1D|COX8A|FBP1|FXN|HSPA1A|HSPA1B|NDUFB7|NDUFS8|TGFB1|ATP5MF|PPIF|UQCR11|UQCR10|DDIT4|FAM20C|SLC25A23|DNAJC30|UQCC2|NDUFA11|JMJD8	-0.69
GO Biological Processes	GO:1902622	regulation of neutrophil migration	-2.3	4.4	3.7	ADAM8|CXCL8|CD99|MPP1|DYSF	-0.69
GO Biological Processes	GO:0042307	positive regulation of protein import into nucleus	-2.3	4.4	3.7	PRKCD|PTGS2|TGFB1|HDAC3|BAG3	-0.69
Reactome Gene Sets	R-HSA-425407	SLC-mediated transmembrane transport	-2.3	2.1	3	SLC25A10|SLC29A1|SLC29A2|SLC20A1|SLC16A3|SLC33A1|SLCO1B1|SLC27A4|ARL2BP|SLC7A11|SLCO1B3|SLC38A2|SLC26A6|SLC9A7|SLC26A7|SLC35B2	-0.69
GO Biological Processes	GO:0031497	chromatin assembly	-2.3	2.3	3.1	H1-6|H2AX|H2BC5|HMGA1|SOX9|H2BC14|H2BC21|H3C10|H2BC11|TSPYL2|GRWD1|H2BC18	-0.68
GO Biological Processes	GO:0030308	negative regulation of cell growth	-2.3	2.3	3.1	BTG1|CDA|FBP1|HSPA1A|HSPA1B|PML|RGS4|TGFB1|SEMA7A|CCDC85B|SIRT1|TSPYL2|SESN2	-0.68
GO Biological Processes	GO:0002237	response to molecule of bacterial origin	-2.3	1.9	2.9	ABCA1|CD68|CEBPB|CD55|FOS|CXCL2|CXCL3|GSTP1|CXCL8|IL18|IRAK1|SERPINE1|PTGS2|TGFB1|TNFAIP3|TNFRSF1B|XBP1|PDCD4|PDCD1LG2|KLRC4-KLRK1	-0.68
Reactome Gene Sets	R-HSA-3247509	Chromatin modifying enzymes	-2.3	2	3	H2AX|H2BC5|H2AC15|H2BC14|H2BC21|H3C10|HDAC3|H2BC11|HMG20B|CARM1|EHMT2|PRMT7|MRGBP|KDM7A|ARID5B|DPY30|H2BC18	-0.68
Reactome Gene Sets	R-HSA-4839726	Chromatin organization	-2.3	2	3	H2AX|H2BC5|H2AC15|H2BC14|H2BC21|H3C10|HDAC3|H2BC11|HMG20B|CARM1|EHMT2|PRMT7|MRGBP|KDM7A|ARID5B|DPY30|H2BC18	-0.68
GO Biological Processes	GO:0006334	nucleosome assembly	-2.2	2.4	3.1	H1-6|H2AX|H2BC5|SOX9|H2BC14|H2BC21|H3C10|H2BC11|TSPYL2|GRWD1|H2BC18	-0.68
GO Biological Processes	GO:0034284	response to monosaccharide	-2.2	2.2	3	EGR1|ERN1|GAS6|GCLC|GSTP1|LGALS1|CDK16|PTGS2|TGFB1|XBP1|NAMPT|SLC26A6|SESN2|MIR221	-0.68
GO Biological Processes	GO:0050792	regulation of viral process	-2.2	2.2	3	IFI27|CXCL8|LGALS1|PML|POLR2I|PTX3|TFAP4|TRIM14|IFITM2|CHMP2A|APOBEC3C|TRIM8|MIR221|MIR222	-0.68
GO Biological Processes	GO:1901215	negative regulation of neuron death	-2.2	2.2	3	ADAM8|BOK|CEBPB|CLN3|GBA|GCLC|GRN|NR4A2|TNFRSF1B|NR4A3|ATP13A2|SIRT1|SLC7A11|NCOA7	-0.68
GO Biological Processes	GO:1901989	positive regulation of cell cycle phase transition	-2.2	2.7	3.2	APEX1|TGFB1|ADAMTS1|UBE2C|ANAPC11|CDT1|MIR221|MIR222|MIR29A	-0.67
Reactome Gene Sets	R-HSA-5250913	Positive epigenetic regulation of rRNA expression	-2.2	2.7	3.2	H2AX|H2BC5|H2BC14|H2BC21|H3C10|H2BC11|MYBBP1A|CD3EAP|EHMT2	-0.67
GO Biological Processes	GO:0044843	cell cycle G1/S phase transition	-2.2	1.9	2.9	APEX1|BACH1|CDC34|DHFR|E2F1|E2F4|SFN|PML|POLE2|KLF4|ADAMTS1|CTDSPL|CARM1|CDT1|MIR138-1|MIR221|MIR222|MIR29A	-0.67
GO Biological Processes	GO:1901185	negative regulation of ERBB signaling pathway	-2.2	3.6	3.5	AREG|EREG|SPRY2|EPN1|CHMP6|VPS25	-0.67
GO Biological Processes	GO:0071417	cellular response to organonitrogen compound	-2.2	1.6	2.8	APEX1|APRT|CEBPB|COL4A1|CSK|EGR1|EIF4EBP2|GCLC|GSTP1|HSPA5|ID1|NR4A2|PDK4|PRKCD|PTGS2|PXN|SOX9|STC1|TGFB1|XBP1|NR4A3|KLF4|NAMPT|KLF2|SIRT1|EEF2K|LAMTOR1|SLC26A6|SESN2|MIRLET7F1	-0.67
GO Biological Processes	GO:0071229	cellular response to acid chemical	-2.2	2.2	3	ABCA1|CEBPB|COL4A1|E2F1|EGR1|GCLC|PDK4|SOX9|XBP1|KLF4|KLF2|LAMTOR1|SESN2|OSR1	-0.67
GO Biological Processes	GO:0009743	response to carbohydrate	-2.2	2.1	3	EGR1|ERN1|GAS6|GCLC|GSTP1|LGALS1|CDK16|PTGS2|TGFB1|XBP1|NAMPT|SLC26A6|CDT1|SESN2|MIR221	-0.67
GO Biological Processes	GO:1902107	positive regulation of leukocyte differentiation	-2.2	2.4	3.1	ADAM8|FLT3LG|FOS|GAS6|IL18|LGALS1|MMP14|TGFB1|XBP1|FADD|TOX	-0.67
Reactome Gene Sets	R-HSA-3371571	HSF1-dependent transactivation	-2.2	5.4	3.8	HSPA1A|HSPA1B|HSPA1L|DNAJB1	-0.67
Reactome Gene Sets	R-HSA-9634638	Estrogen-dependent nuclear events downstream of ESR-membrane signaling	-2.2	5.4	3.8	AREG|ELK1|EREG|FOS	-0.67
GO Biological Processes	GO:0140112	extracellular vesicle biogenesis	-2.2	5.4	3.8	SDC1|ATP13A2|CHMP2A|CHMP6	-0.67
GO Biological Processes	GO:0009791	post-embryonic development	-2.2	2.9	3.2	BAK1|EFEMP1|NR4A2|SCN9A|KLF4|PPP1R13L|TIPARP|ARID5B	-0.66
Reactome Gene Sets	R-HSA-8950505	Gene and protein expression by JAK-STAT signaling after Interleukin-12 stimulation	-2.2	4.2	3.6	HSPA9|LMNB1|SERPINB2|PDCD4|BOLA2	-0.66
Canonical Pathways	M229	PID P38 ALPHA BETA DOWNSTREAM PATHWAY	-2.2	4.2	3.6	CEBPB|DDIT3|MITF|PTGS2|RPS6KA4	-0.66
GO Biological Processes	GO:0030330	DNA damage response, signal transduction by p53 class mediator	-2.2	2.7	3.2	CD44|E2F1|E2F4|SFN|PML|TFAP4|CARM1|SIRT1|SESN2	-0.66
GO Biological Processes	GO:1903829	positive regulation of cellular protein localization	-2.2	1.9	2.9	E2F1|EPHA2|EPHB2|GAS6|SFN|HSPA1L|ITGA3|PRKCD|PTGS2|TGFB1|HDAC3|EIF2AK3|BAG3|CEP250|GNL3L|RIPOR1|TRIM8|CDT1|SESN2	-0.64
GO Biological Processes	GO:0006094	gluconeogenesis	-2.2	2.9	3.2	ATF3|SLC25A10|FBP1|SLC25A1|SLC25A11|SIRT1|SESN2|G6PC3	-0.64
GO Biological Processes	GO:0040013	negative regulation of locomotion	-2.2	1.8	2.8	APEX1|DUSP1|GSTP1|MITF|SERPINE1|PML|RRAS|STC1|NR2F2|TGFB1|TIMP1|SEMA7A|ADGRG1|KLF4|CITED2|SRGAP2|TRIM8|MIR138-1|MIR221|MIR29A|MIR424|KLRC4-KLRK1	-0.63
GO Biological Processes	GO:0010212	response to ionizing radiation	-2.2	2.4	3	BAK1|EGR1|ELK1|GPX1|H2AX|HSPA5|PML|TGFB1|NAMPT|SIRT1|TMEM109	-0.63
GO Biological Processes	GO:0002687	positive regulation of leukocyte migration	-2.2	2.5	3.1	ADAM8|GAS6|CXCL8|CD99|MMP14|SERPINE1|TGFB1|VEGFB|DYSF|FADD	-0.62
GO Biological Processes	GO:0016024	CDP-diacylglycerol biosynthetic process	-2.2	7.4	4.2	CDS1|AGPAT1|AGPAT3	-0.62
GO Biological Processes	GO:0061042	vascular wound healing	-2.2	7.4	4.2	SERPINE1|TNFAIP3|XBP1	-0.62
GO Biological Processes	GO:0070431	nucleotide-binding oligomerization domain containing 2 signaling pathway	-2.2	7.4	4.2	HSPA1A|HSPA1B|TNFAIP3	-0.62
GO Biological Processes	GO:0047484	regulation of response to osmotic stress	-2.2	7.4	4.2	PTGS2|YBX3|SLC25A23	-0.62
GO Biological Processes	GO:0071287	cellular response to manganese ion	-2.2	7.4	4.2	HSPA5|EIF2AK3|ATP13A2	-0.62
GO Biological Processes	GO:0032823	regulation of natural killer cell differentiation	-2.2	7.4	4.2	FLT3LG|GAS6|TOX	-0.62
Reactome Gene Sets	R-HSA-75205	Dissolution of Fibrin Clot	-2.2	7.4	4.2	SERPINE1|SERPINB2|PLAUR	-0.62
GO Biological Processes	GO:0090594	inflammatory response to wounding	-2.2	7.4	4.2	GRN|TGFB1|TIMP1	-0.62
GO Biological Processes	GO:0055090	acylglycerol homeostasis	-2.2	4.1	3.5	IL18|XBP1|SIRT1|ANGPTL4|SESN2	-0.62
GO Biological Processes	GO:1904591	positive regulation of protein import	-2.2	4.1	3.5	PRKCD|PTGS2|TGFB1|HDAC3|BAG3	-0.62
GO Biological Processes	GO:0070328	triglyceride homeostasis	-2.2	4.1	3.5	IL18|XBP1|SIRT1|ANGPTL4|SESN2	-0.62
GO Biological Processes	GO:0033574	response to testosterone	-2.2	4.1	3.5	CAD|DUSP1|ELK1|GBA|SIRT1	-0.62
GO Biological Processes	GO:1902229	regulation of intrinsic apoptotic signaling pathway in response to DNA damage	-2.2	4.1	3.5	CD44|SIRT1|TAF9B|TMEM161A|BCL2L12	-0.62
GO Biological Processes	GO:0030522	intracellular receptor signaling pathway	-2.2	2	2.9	BIRC3|ARNTL|NR3C1|HSPA1A|HSPA1B|IRAK1|NR4A2|PER1|PML|NR2F2|TNFAIP3|NR4A3|NR1D2|CITED2|CARM1|SIRT1|PMEPA1	-0.62
GO Biological Processes	GO:0006497	protein lipidation	-2.2	2.9	3.2	ABCA1|GBA|DPM2|ATG12|PORCN|ZDHHC12|PIGS|PIGU	-0.62
GO Biological Processes	GO:0046849	bone remodeling	-2.2	2.9	3.2	ADAM8|CSK|EPHA2|ITGB3|MITF|PDK4|TGFB1|TNFAIP3	-0.62
Reactome Gene Sets	R-HSA-9006934	Signaling by Receptor Tyrosine Kinases	-2.2	1.7	2.8	AREG|COL4A1|COL4A2|COL5A1|COL6A3|CSK|DOCK3|DUSP4|DUSP7|ELK1|EREG|FLT3LG|ITGA3|ITGB3|ANOS1|LAMB1|POLR2I|PRKCD|PXN|VEGFB|SPRY2|STUB1|EPN1|SHC3|PSENEN	-0.62
GO Biological Processes	GO:1903900	regulation of viral life cycle	-2.2	2.4	3	IFI27|CXCL8|LGALS1|PML|PTX3|IFITM2|CHMP2A|APOBEC3C|TRIM8|MIR221|MIR222	-0.62
Reactome Gene Sets	R-HSA-212165	Epigenetic regulation of gene expression	-2.2	2.4	3	H2AX|H2BC5|H2BC14|H2BC21|H3C10|H2BC11|MYBBP1A|CD3EAP|EHMT2|SIRT1|UHRF1	-0.62
Reactome Gene Sets	R-HSA-210991	Basigin interactions	-2.2	5.2	3.7	ITGA3|L1CAM|SLC16A3|SLC7A11	-0.62
GO Biological Processes	GO:0060444	branching involved in mammary gland duct morphogenesis	-2.2	5.2	3.7	AREG|EPHA2|PML|TGFB1	-0.62
GO Biological Processes	GO:0097192	extrinsic apoptotic signaling pathway in absence of ligand	-2.2	3.1	3.2	BAK1|BOK|HSPA1A|HSPA1B|SRPX|FADD|BAG3	-0.62
GO Biological Processes	GO:0038034	signal transduction in absence of ligand	-2.2	3.1	3.2	BAK1|BOK|HSPA1A|HSPA1B|SRPX|FADD|BAG3	-0.62
GO Biological Processes	GO:0010823	negative regulation of mitochondrion organization	-2.2	3.5	3.3	BOK|FXN|GPX1|HSPA1A|BAG3|PPIF	-0.62
Reactome Gene Sets	R-HSA-1483206	Glycerophospholipid biosynthesis	-2.2	2.5	3.1	CDS1|DGAT1|AGPAT1|PLA2G15|PNPLA8|LPCAT2|AGPAT3|PTPMT1|MBOAT1|LPCAT4	-0.62
GO Biological Processes	GO:0001503	ossification	-2.1	1.8	2.8	AREG|BMP2|CEBPB|COL13A1|EPHA2|FASN|ID1|MMP14|PTGS2|SOX9|STC1|TGFB1|SEMA7A|PDLIM7|EIF2AK3|MYBBP1A|FAM20C|RIOX1|CREB3L1|OSR1|MIR138-1|HIF1A-AS2	-0.61
GO Biological Processes	GO:0007565	female pregnancy	-2.1	2.2	2.9	CAD|DHODH|FOS|ITGA3|PTGS2|STC1|NR2F2|TGFB1|TIMP1|FOSL1|NAMPT|EPN1|SLC38A2	-0.61
GO Biological Processes	GO:0071478	cellular response to radiation	-2.1	2.2	2.9	BAK1|E2F4|EGR1|ELK1|H2AX|HSPA5|PTGS2|TGFB1|NAMPT|RRH|SIRT1|TMEM161A|TMEM109	-0.61
GO Biological Processes	GO:0060326	cell chemotaxis	-2.1	1.9	2.8	ADAM8|DUSP1|EPHA2|GAS6|CXCL2|CXCL3|GSTP1|CXCL8|MPP1|SERPINE1|PRKCD|RPS19|VEGFB|DYSF|IL17RA|HSD3B7|MIR424|KLRC4-KLRK1	-0.61
Reactome Gene Sets	R-HSA-5250924	B-WICH complex positively regulates rRNA expression	-2.1	2.8	3.1	H2AX|H2BC5|H2BC14|H2BC21|H3C10|H2BC11|MYBBP1A|CD3EAP	-0.6
GO Biological Processes	GO:0032386	regulation of intracellular transport	-2.1	1.7	2.8	ADORA2B|ARHGAP1|GAS6|SFN|HSPA1L|IFI27|PRKCD|PTGS2|TGFB1|NAPA|HDAC3|DGKI|BAG3|GIPC1|ATP13A2|NCS1|SNX12|YOD1|VPS18|RIPOR1|DNAJC30|UNC13D|MIR27B	-0.6
GO Biological Processes	GO:0031100	animal organ regeneration	-2.1	3.1	3.2	BAK1|CAD|CEBPB|GAS6|GSTP1|TGFB1|NR4A3	-0.6
GO Biological Processes	GO:0042119	neutrophil activation	-2.1	1.7	2.7	ADAM8|APRT|C3|CD44|CD68|CDA|CD55|GAA|GRN|GSTP1|HSPA1A|HSPA1B|HSPA6|CXCL8|IL18|MAN2B1|PLAUR|PRKCD|PTX3|TNFRSF1B|DGAT1|LAMTOR1|TRAPPC1|TSPAN14|UNC13D|TMEM179B	-0.6
GO Biological Processes	GO:0032870	cellular response to hormone stimulus	-2.1	1.6	2.7	APEX1|APRT|ARNTL|ASNS|KLF9|CSK|DUSP1|EIF4EBP2|ELK1|FOS|GCLC|NR3C1|GSTP1|NR4A2|PDK4|PER1|PRKCD|PXN|RGS10|STC1|TFAP4|NR2F2|TGFB1|XBP1|NR4A3|NR1D2|NAMPT|CARM1|SIRT1|EEF2K|DDIT4|PMEPA1|UCN2|CREBRF	-0.59
GO Biological Processes	GO:0055088	lipid homeostasis	-2.1	2.3	3	ABCA1|IL18|XBP1|DGAT1|NR1D2|SIRT1|ANGPTL4|LAMTOR1|SESN2|TLCD1|MIR27B	-0.59
Reactome Gene Sets	R-HSA-5675221	Negative regulation of MAPK pathway	-2.1	4	3.4	ARAF|DUSP1|DUSP4|DUSP7|DUSP16	-0.59
GO Biological Processes	GO:0045124	regulation of bone resorption	-2.1	4	3.4	ADAM8|CSK|ITGB3|PDK4|TNFAIP3	-0.59
Canonical Pathways	M5887	NABA BASEMENT MEMBRANES	-2.1	4	3.4	COL4A1|COL4A2|COL6A3|LAMB1|NTN4	-0.59
GO Biological Processes	GO:0071548	response to dexamethasone	-2.1	4	3.4	GBA|NR3C1|TFAP4|TGFB1|DDIT4	-0.59
GO Biological Processes	GO:0072528	pyrimidine-containing compound biosynthetic process	-2.1	3.5	3.3	CAD|CDA|CDS1|DHODH|AGPAT1|AGPAT3	-0.59
GO Biological Processes	GO:0019319	hexose biosynthetic process	-2.1	2.8	3.1	ATF3|SLC25A10|FBP1|SLC25A1|SLC25A11|SIRT1|SESN2|G6PC3	-0.58
GO Biological Processes	GO:0002274	myeloid leukocyte activation	-2.1	1.6	2.7	ADAM8|ADORA2B|APRT|C3|CD44|CD68|CDA|CD55|FLT3LG|GAA|GRN|GSTP1|HSPA1A|HSPA1B|HSPA6|CXCL8|IL18|MAN2B1|PLAUR|PRKCD|PTX3|TGFB1|TNFRSF1B|NR4A3|DYSF|DGAT1|NAMPT|LAMTOR1|TRAPPC1|TSPAN14|UNC13D|TMEM179B	-0.58
KEGG Pathway	hsa05164	Influenza A	-2.1	2.2	2.9	HLA-DRB3|HSPA1A|HSPA1B|HSPA1L|HSPA6|DNAJB1|IFNGR2|CXCL8|IL18|PML|TNFSF10|EIF2AK3	-0.58
Reactome Gene Sets	R-HSA-2173788	Downregulation of TGF-beta receptor signaling	-2.1	5	3.6	TGFB1|STUB1|PPP1R15A|PMEPA1	-0.58
GO Biological Processes	GO:0032677	regulation of interleukin-8 production	-2.1	3	3.2	DDIT3|HSPA1A|HSPA1B|SERPINE1|FADD|KLF4|AFAP1L2	-0.57
Reactome Gene Sets	R-HSA-73864	RNA Polymerase I Transcription	-2.1	2.6	3	H2AX|H2BC5|H2BC14|H2BC21|H3C10|H2BC11|CD3EAP|EHMT2|CAVIN1	-0.57
GO Biological Processes	GO:0042476	odontogenesis	-2.1	2.4	3	BMP2|GNAO1|LAMB1|SERPINE1|HTRA1|SCN5A|SDC1|TGFB1|FAM20C|OSR1	-0.57
Reactome Gene Sets	R-HSA-1912408	Pre-NOTCH Transcription and Translation	-2.1	2.8	3.1	E2F1|H2AX|H2BC5|H2BC14|H2BC21|H3C10|H2BC11|MAMLD1	-0.56
GO Biological Processes	GO:0050729	positive regulation of inflammatory response	-2.1	2.3	2.9	ADAM8|ADORA2B|C3|CEBPB|GRN|IL18|SERPINE1|PTGS2|RPS19|IL17RA|PDCD4	-0.56
GO Biological Processes	GO:0046341	CDP-diacylglycerol metabolic process	-2.1	6.9	4	CDS1|AGPAT1|AGPAT3	-0.56
GO Biological Processes	GO:0090151	establishment of protein localization to mitochondrial membrane	-2.1	6.9	4	TIMM13|TIMM22|TOMM22	-0.56
GO Biological Processes	GO:0034356	NAD biosynthesis via nicotinamide riboside salvage pathway	-2.1	6.9	4	PTGS2|NAMPT|NAXE	-0.56
CORUM	CORUM:626	LSD1 complex	-2.1	6.9	4	HSPA1A|HSPA1B|HMG20B	-0.56
GO Biological Processes	GO:0036230	granulocyte activation	-2.1	1.7	2.7	ADAM8|APRT|C3|CD44|CD68|CDA|CD55|GAA|GRN|GSTP1|HSPA1A|HSPA1B|HSPA6|CXCL8|IL18|MAN2B1|PLAUR|PRKCD|PTX3|TNFRSF1B|DGAT1|LAMTOR1|TRAPPC1|TSPAN14|UNC13D|TMEM179B	-0.56
GO Biological Processes	GO:0010955	negative regulation of protein processing	-2.1	3.9	3.4	BIRC3|CD55|SERPINE1|SNX12|BCL2L12	-0.56
GO Biological Processes	GO:1903318	negative regulation of protein maturation	-2.1	3.9	3.4	BIRC3|CD55|SERPINE1|SNX12|BCL2L12	-0.56
Canonical Pathways	M160	PID AVB3 INTEGRIN PATHWAY	-2.1	3	3.1	COL4A1|COL5A1|COL6A3|COL13A1|ITGB3|PXN|SDC1	-0.55
GO Biological Processes	GO:0030336	negative regulation of cell migration	-2.1	1.8	2.7	APEX1|DUSP1|GSTP1|MITF|SERPINE1|RRAS|STC1|NR2F2|TGFB1|TIMP1|ADGRG1|KLF4|CITED2|SRGAP2|MIR138-1|MIR221|MIR29A|MIR424|KLRC4-KLRK1	-0.55
GO Biological Processes	GO:0043200	response to amino acid	-2.1	2.6	3	ASNS|CEBPB|COL4A1|DHODH|GCLC|GSTP1|XBP1|LAMTOR1|SESN2	-0.55
GO Biological Processes	GO:0002685	regulation of leukocyte migration	-2.1	2.1	2.8	ADAM8|DUSP1|GAS6|CXCL8|CD99|MMP14|MPP1|SERPINE1|TGFB1|VEGFB|DYSF|FADD|KLRC4-KLRK1	-0.55
GO Biological Processes	GO:0045621	positive regulation of lymphocyte differentiation	-2.1	2.7	3	ADAM8|FLT3LG|GAS6|IL18|MMP14|TGFB1|XBP1|TOX	-0.54
GO Biological Processes	GO:0036473	cell death in response to oxidative stress	-2.1	2.7	3	GBA|GPX1|PML|PRKCD|NR4A3|SIRT1|SLC7A11|NCOA7	-0.54
GO Biological Processes	GO:0055081	anion homeostasis	-2	3.3	3.2	ABCA1|XBP1|DGAT1|SIRT1|SLC7A11|TLCD1	-0.54
Reactome Gene Sets	R-HSA-556833	Metabolism of lipids	-2	1.5	2.6	ABCA1|ARNTL|CBR1|CDS1|CSNK1G2|FASN|GBA|GPX1|PTGS2|SLC25A1|TXNRD1|DGAT1|ABCC3|HDAC3|PLIN3|CARM1|AGPAT1|SLCO1B1|PLEKHA6|PLA2G15|SUMF2|MCAT|SLCO1B3|G0S2|PNPLA8|ANGPTL4|HSD17B7|LPCAT2|AGPAT3|PLEKHA2|HSD3B7|PTPMT1|MBOAT1|LPCAT4|MED11	-0.54
Reactome Gene Sets	R-HSA-1368108	BMAL1:CLOCK,NPAS2 activates circadian gene expression	-2	4.8	3.5	ARNTL|SERPINE1|NAMPT|CARM1	-0.53
GO Biological Processes	GO:0034114	regulation of heterotypic cell-cell adhesion	-2	4.8	3.5	CD44|FLOT2|KLF4|MIR221	-0.53
GO Biological Processes	GO:0015721	bile acid and bile salt transport	-2	4.8	3.5	ABCC3|SLCO1B1|SLCO1B3|SLCO1B7	-0.53
Reactome Gene Sets	R-HSA-3000170	Syndecan interactions	-2	4.8	3.5	COL5A1|ITGB3|SDC1|TGFB1	-0.53
Reactome Gene Sets	R-HSA-427389	ERCC6 (CSB) and EHMT2 (G9a) positively regulate rRNA expression	-2	3	3.1	H2AX|H2BC5|H2BC14|H2BC21|H3C10|H2BC11|EHMT2	-0.53
GO Biological Processes	GO:0046902	regulation of mitochondrial membrane permeability	-2	3	3.1	BAK1|BOK|E2F1|SFN|HSPA1A|PPIF|MIR29A	-0.53
GO Biological Processes	GO:0007346	regulation of mitotic cell cycle	-2	1.6	2.6	APEX1|ASNS|BTG1|DUSP1|E2F1|E2F4|EREG|SFN|HSPA1A|HSPA1B|PML|PSMB8|TFAP4|TGFB1|KLF4|ADAMTS1|CTDSPL|CARM1|UBE2C|CEP250|SIRT1|CHMP2A|ANAPC11|NLE1|CHMP1B|CDT1|AFAP1L2|GADD45GIP1|MIR138-1|MIR221|MIR222|MIR29A	-0.53
Canonical Pathways	M174	PID UPA UPAR PATHWAY	-2	3.8	3.3	ITGA3|ITGB3|SERPINE1|PLAUR|TGFB1	-0.53
GO Biological Processes	GO:1902893	regulation of pri-miRNA transcription by RNA polymerase II	-2	3.8	3.3	BMP2|FOS|NR3C1|SOX9|TGFB1	-0.53
Reactome Gene Sets	R-HSA-5625740	RHO GTPases activate PKNs	-2	2.7	3	SFN|H2AX|H2BC5|H2BC14|H2BC21|H3C10|H2BC11|PKN3	-0.53
GO Biological Processes	GO:0042158	lipoprotein biosynthetic process	-2	2.7	3	ABCA1|GBA|DPM2|ATG12|PORCN|ZDHHC12|PIGS|PIGU	-0.53
KEGG Pathway	hsa00564	Glycerophospholipid metabolism	-2	2.7	3	CDS1|DGKI|AGPAT1|PLA2G15|LPCAT2|AGPAT3|MBOAT1|LPCAT4	-0.53
GO Biological Processes	GO:0001889	liver development	-2	2.4	2.9	ASNS|CAD|CEBPB|CEBPG|SOX9|TGFB1|TNFAIP3|XBP1|CITED2|ARID5B	-0.52
GO Biological Processes	GO:0006023	aminoglycan biosynthetic process	-2	2.5	2.9	NDST1|SDC1|TGFB1|UGDH|CHST3|GPC6|XYLT2|CHST14|B3GNT10	-0.52
GO Biological Processes	GO:0031331	positive regulation of cellular catabolic process	-2	1.8	2.7	ADAM8|GBA|GCLC|HSPA1A|HSPA1B|PRKCD|SGTA|TNFAIP3|TNFRSF1B|BAG3|HERPUD1|STUB1|SIRT1|TRIB2|TRIM8|SESN2|UQCC2|ZFAND2A|TRIM65|C9orf72	-0.51
KEGG Pathway	hsa00561	Glycerolipid metabolism	-2	3.3	3.1	ALDH1B1|DGAT1|DGKI|AGPAT1|AGPAT3|MBOAT1	-0.51
GO Biological Processes	GO:0031102	neuron projection regeneration	-2	3.3	3.1	DHFR|GRN|PTPRF|KLF4|MIR221|MIR222	-0.51
GO Biological Processes	GO:0043388	positive regulation of DNA binding	-2	3.3	3.1	CEBPG|PLAUR|TGFB1|EDF1|KLF4|NIBAN2	-0.51
GO Biological Processes	GO:0044706	multi-multicellular organism process	-2	2	2.8	ARNTL|CAD|DHODH|FOS|ITGA3|PTGS2|STC1|NR2F2|TGFB1|TIMP1|FOSL1|NAMPT|EPN1|SLC38A2	-0.51
GO Biological Processes	GO:0043903	regulation of symbiosis, encompassing mutualism through parasitism	-2	2	2.8	IFI27|CXCL8|LGALS1|PML|POLR2I|PTX3|TFAP4|TRIM14|IFITM2|CHMP2A|APOBEC3C|TRIM8|MIR221|MIR222	-0.51
GO Biological Processes	GO:0048678	response to axon injury	-2	2.9	3	DHFR|GRN|LGALS1|PTPRF|KLF4|MIR221|MIR222	-0.51
